# Supplementary material for: Survey and Sequence Characterization of Bovine Mastitis-Associated Escherichia coli in Dairy Herds
Source: Front Vet Sci. 2020 Dec 7;7:582297. doi: 10.3389/fvets.2020.582297 (PMC7750360; doi:10.3389/fvets.2020.582297)
Supplement: Supplementary file 1 [file Data_Sheet_1.FASTA]

>fecI lcl |CP053247.1_gene_3196 [gene=fecI] [locus_tag=HHJ51_07990] [location=1616687..1617208] [gbkey=Gene]
ATGTCTGACCGCGCCACTACCACAGCTTCCTTAACGTTCGAGTCGCTTTATGGCACACAT
CACGGCTGGTTGAAAAGCTGGCTGACGCGCAAACTCCAGTCTGCTTTTGATGCAGATGAC
ATTGCCCAGGACACTTTTTTGCGGGTAATGGTCAGCGAAACGCTCTCGACGATCCGCGAT
CCTCGCTCCTTCCTCTGCACTATCGCCAAACGCGTGATGGTGGACCTGTTTCGCCGAAAC
GCGCTGGAAAAAGCGTATCTGGAGATGCTGGCGCTTATGCCGGAGGGGGGAGCGCCTTCA
CCTGAGGAACGCGAAAGCCAACTCGAGACCCTACAACTCCTCGACAGCATGCTGGACGGG
CTAAACGGCAAAACACGTGAAGCGTTTCTGCTTTCGCAACTGGATGGTCTGACATACAGC
GAGATTGCGCACAAACTCGGTGTTTCCATCAGCTCCGTGAAAAAATACGTGGCGAAAGCC
GTCGAGCACTGCCTGCTGTTCCGTCTGGAGTATGGGTTATGA
>fecR lcl |CP053247.1_gene_3198 [gene=fecR] [locus_tag=HHJ51_07995] [location=1617205..1618158] [gbkey=Gene]
ATGAATCCTTTGTTAACCGATTCCCGCCGTCAGGCGCTGCGTTCAGCTTCCCACTGGTAT
GCCGTGCTAAGCGGCGAGCGCGTCAGCCCACAACAGGAAGCGCGCTGGCAACAGTGGTAT
GAACAGGATCAGGATAACCAGTGGGCCTGGCAGCAGGTTGAAAACCTGCGCAACCAGCTT
GGCGGTGTGCCTGGCGACGTTGCCAGCCGGGCGTTGCACGATACCCGCCTCACCCGCCGT
CACGTGATGAAAGGATTACTGCTGTTGCTCGGCGCTGGCGGAGGCTGGCAGCTCTGGCAG
TCGGAAACCGGCGAAGGTCTGCGGGCAGATTACCGCACCGCCAAAGGCACAGTCAGCCGT
CAGCAACTGGAAGATGGCTCCCTGCTCACGCTGAATACCCAAAGCGCGGCGGATGTGCGT
TTTGATGCGCATCAGCGCACCGTCCGGCTCTGGTACGGTGAAATCGCCATTACTACCGCG
AAAGATGCCCTGCAACGCCCCTTCCGTGTCCTGACCCGTCAGGGCCAGCTCACTGCTTTA
GGGACAGAATTTACCGTCCGCCAGCAGGATAATTTCACGCAGCTTGACGTGCAGCAGCAC
GCTGTGGAAGTGCTTCTCGCCAGTGCCCCCGCGCAAAAACGCATCGTGAACGCTGGTGAA
AGCCTGCAGTTCAGCGCCTCTGAGTTTGGCGCAGTGAAACCGCTGGATGACGAGAGTACA
AGCTGGACGAAGGACATCCTGAGCTTCAGCGATAAACCGCTGGGTGAGGTGATAGCCACG
CTAACCCGTTACCGCAACGGCGTGCTGCGCTGCGATCCCGCCGTTGCCGGGCTGCGCCTG
AGCGGGACGTTCCCGCTGAAAAATACCGATGCGATCCTGAACGTTATCGCGCAAACGCTT
CCCGTTAAAATTCAGTCTATTACGCGGTACTGGATAAACATTTCACCACTGTAA
>fecA lcl |CP053247.1_gene_3200 [gene=fecA] [locus_tag=HHJ51_08000] [location=1618245..1620569] [gbkey=Gene]
ATGACGCCGTTACGCGTTTTTCGTAAAACAACACCTTTGGTTAACACCATTCGCCTGAGC
CTGCTGCCGCTGGCCGGTCTCTCGTTTTCCGCTTTTGCTGCACAGGTTAATATCGCACCG
GGATCGCTCGATAAAGCGCTCAATCAGTATGCCGCACACAGCGGATTTACCCTCTCGGTT
GACGCCAGCCTGACGCGCGGCAAGCAGAGCAACGGCCTGCACGGCGATTACGACGTCGAG
AGCGGCCTGCAACAACTGCTGGACGGCAGCGGACTGCAGGTAAAACCGCTGGGAAATAAC
AGCTGGACGCTGGAGCCCGCGCCCGCACCAAAAGAAGATGCCCTGACCGTGGTCGGCGAC
TGGCTGGGTGATGCGCGTGAAAACGACGTATTTGAACATGCTGGCGCGCGTGACGTGATC
CGCCGTGAGGATTTCGCCAAAACCGGCGCAACCACCATGCGTGAGGTACTTAACCGCATC
CCTGGCGTCAGCGCGCCGGAAAACAACGGCACCGGCAGCCACGACCTGGCGATGAACTTT
GGCATCCGGGGCCTGAACCCGCGCCTCGCCAGCCGCTCGACCGTCCTGATGGACGGCATC
CCCGTCCCCTTCGCCCCTTACGGTCAGCCGCAGCTTTCACTGGCTCCCGTTTCGCTCGGC
AACATGGATGCCATTGACGTGGTACGCGGTGGTGGTGCGGTGCGTTACGGACCGCAGAGC
GTGGGCGGCGTGGTGAACTTTGTTACCCGTGCCATTCCGCAGGACTTTGGTATCGAGGCG
GGCGTGGAAGGTCAGCTCAGCCCAACCTCTTCACAAAACAACCCGAAAGAGACGCACAAC
CTGATGGTGGGCGGCACAGCGGACAACGGTTTTGGCACCGCGCTGCTCTACTCCGGCACG
CGCGGCAGTGACTGGCGCGAGCACAGCGCCACCCGCATCGACGACCTGATGCTGAAAAGC
AAATATGCGCCGGATGAGGTGCACACCTTCAACAGCCTGCTGCAATATTACGACGGTGAA
GCCGACATGCCCGGTGGCCTGTCTCGCGCGGATTACGACGCCGATCGCTGGCAATCCACC
CGCCCGTATGACCGCTTCTGGGGTCGTCGCAAGCTGGCGAGCCTGGGCTACCAGTTCCAG
CCAGACAGCCAGCATAAATTCAACATTCAGGGGTTCTACACCCAAACCCTGCGCAGCGGC
TACCTGGAGCAAGGCAAACGCATCACCCTCTCGCCGCGTAACTACTGGGTGCGCGGTATT
GAGCCACGCTACAGCCAGATCTTTATGATCGGCCCTTCCGCGCACGAAGTGGGCGTGGGC
TATCGCTATTTGAATGAATCAACGCATGAAATGCGTTACTACACCGCCACCAGCAGCGGG
CAGTTGCCGTCCGGCTCAAGCCCTTACGACCGCGATACGCGTTCCGGCACCGAGGCGCAC
GCCTGGTATCTGGATGACAAAATCGACATCGGCAACTGGACCATCACGCCGGGTATGCGT
TTCGAACATATCGAGTCATACCAGAACAACGCCATCACAGGCACGCACGAAGAAGTGAGC
TATAACGCACCGCTTCCGGCGTTGAACGTGCTCTATCACCTGACTGACAGCTGGAATCTT
TATGCAAACACTGAAGGCTCGTTCGGCACCGTACAGTACAGCCAGATTGGCAAGGCTGTG
CAAAGCGGCAATGTTGAACCGGAAAAAGCGCGAACCTGGGAACTCGGTACCCGCTACGAC
GACGGCGCGCTGACGGCGGAAATGGGGCTGTTCCTGATTAACTTTAACAATCAGTACGAC
TCCAACCAGACCAACGACACCGTCACTGCACGTGGCAAAACGCGCCATACCGGGCTGGAA
ACGCAGGCACGTTACGATCTGGGTACGCTAACGCCAACGCTTGATAACGTTTCCATCTAC
GCCAGCTATGCGTATGTGAACGCGGAAATCCGCGAGAAAGGCGACACCTACGGCAATCTG
GTACCATTCTCCCCGAAACATAAAGGCACGCTGGGCGTGGACTACAAGCCAGGAAACTGG
ACGTTCAATCTGAACAGCGATTTCCAGTCCAGCCAGTTTGCGGATAACGCCAATACGGTG
AAAGAGAGCGCCGACGGCAGTACCGGCCGCATTCCCGGCTTCATGCTCTGGGGCGCACGC
GTGGCGTATGACTTTGGCCCGCAGATGGCAGATCTGAACCTGGCATTCGGTGTGAAAAAC
ATCTTCGACCAGGACTACTTCATCCGCTCTTATGACGACAACAACAAAGGCATCTATGCA
GGCCAGCCGCGCACGCTGTATATGCAGGGGTCGTTGAAGTTCTGA
>fecB lcl |CP053247.1_gene_3202 [gene=fecB] [locus_tag=HHJ51_08005] [location=1620614..1621516] [gbkey=Gene]
ATGTTGGCATTTATCCGTTTTCTTTTTGCAGGCCTGCTGCTGGTGATCAGCCACGCCTTT
GCCGCCACGGTTCAGGACGAACACGGCACGTTTACACTCGAAAAAACGCCACAACGGATT
GTGGTGCTGGAACTCTCGTTCGCCGATGCGCTGGCCGCCGTGGACGTCATCCCGATCGGT
ATTGCCGACGATAACGATGCAAAACGCATCCTGCCCGAAGTGCGTGCGCACCTGAAACCG
TGGCAGTCCGTCGGAACGCGCGCGCAGCCGAGCCTGGAAGCCATTGCCGCTCTGAAACCA
GACCTGATCATTGCCGACAGCAGTCGCCATGCGGGGGTTTACATCGCCTTGCAGCAAATC
GCGCCGGTACTGCTGCTTAAGTCCCGCAACGAAACCTACGCTGAAAATTTGCAATCTGCG
GCTATCATCGGCGAAATGGTGGGTAAAAAGCGAGAGATGCAGGCACGTCTGGAACAACAT
AAAGAGAGGATGGCGCAGTGGGCCAGCCAGCTTCCCAAAGGGACACGCGTGGCCTTTGGC
ACATCACGCGAACAGCAATTCAACCTGCATACTCAGGAGACCTGGACCGGCAGCGTGCTG
GCCTCTCTGGGGCTGAACGTTCCCGCTGCGATGGCGGGTGCGTCCATGCCGTCCATCGGC
CTGGAGCAACTGCTGGCGGTCAATCCTGCCTGGCTGCTGGTTGCCCACTATCGCGAAGAG
AGCATTGTTAAACGCTGGCAACAAGATCCGCTCTGGCAGATGTTAACCGCCGCGCAGAAG
CAGCAGGTTGCTTCGGTCGACAGTAACACCTGGGCGCGGATGCGCGGTATTTTTGCTGCA
GAGCGTATTGCCGCTGACACGGTAAAAATCTTCCACCATCAGCCGCTTACCGTTGTGAAA
TGA
>fecC lcl |CP053247.1_gene_3204 [gene=fecC] [locus_tag=HHJ51_08010] [location=1621513..1622511] [gbkey=Gene]
ATGACCGCGATAAAACACCCGGTGCTGCTGTGGGGGCTTCCCGTTGCAGCACTTATTATT
ATTTTCTGGCTGAGTCTGTTTTGCTACTCGGCCATTCCTGTTTCCGGAGCAGATGCAACC
CGCGCCCTGCTGCCTGGACACACGCCAACGCTACCAGAAGCGCTGGTGCAAAACCTTCGT
TTGCCACGAAGCCTGGTCGCCGTTCTGATCGGCGCAAGCCTGGCGCTCGCGGGCACGCTG
CTGCAAACCCTGACCCACAACCCAATGGCCTCTCCTTCACTGCTCGGCATTAACAGCGGC
GCGGCGCTGGCTATGGCGCTTACCAGCGCGCTGAGTCCGACGCCGATTGCAGGCTATTCT
CTGTCATTCATCGCGGCATGCGGGGGCGGCGTGAGCTGGCTGCTGGTCATGACCGCAGGA
GGCGGATTTCGTCATACCCATGACAGAAACAAACTGATCCTCGCGGGTATCGCGCTGTCG
GCCTTTTGTATGGGCCTTACCCGCATCACCCTGCTGCTGGCCGAAGATCATGCTTACGGC
ATCTTTTACTGGCTGGCAGGCGGAGTGTCCCACGCCCGCTGGCAGGATGTCTGGCAGCTC
TTGCCGGTGGTGGTCACTGCAGTCCCTGTCGTGTTGCTGCTGGCGAATCAACTGAACCTG
CTCAACCTCAGCGACAGCACCGCCCATACGCTGGGAGTGAACCTGACGAGGCTACGTTTG
GTCATCAATATGTTAGTGCTGCTTCTGGTTGGTGCGTGCGTCAGCGTAGCAGGTCCGGTG
GCGTTTATCGGTCTGCTGGTGCCACATCTGGCGCGCTTCTGGGCAGGCTTCGATCAGCGC
AACGTACTGCCAGTGAGCATGCTGCTGGGGGCCACGCTGATGCTGCTGGCAGATGTACTC
GCACGCGCGCTGGCCTTCCCCGGAGATCTGCCCGCAGGCGCAGTGCTGGCGCTGATTGGC
AGCCCTTGCTTTGTCTGGCTTGTGAGGAGGCGAGGATGA
>fecD lcl |CP053247.1_gene_3206 [gene=fecD] [locus_tag=HHJ51_08015] [location=1622508..1623464] [gbkey=Gene]
ATGAAAATTGCGCTGGTTATTTTCATCACCCTTGCCCTGGCGGGCTGTGCGCTGTTATCA
CTCCATATGGGAGTGATCCCCGTGCCGTGGCGCGCGCTGCTGACCGACTGGCAGGCCGGA
CACGAGCATTATTATGTATTGATGGAGTACCGACTGCCGCGCTTGCTGCTGGCACTGTTT
GTCGGTGCAGCCCTCGCCGTGGCGGGCGTGCTGATACAGGGGATTGTGCGCAACCCTCTG
GCATCACCGGATATTCTCGGTGTTAACCATGCCGCCAGCCTGGCCTCTGTGGGGGCTCTA
CTTCTTATGCCGTCACTGCCCGTGATGGTGCTGCCGCTGCTGGCCTTTGCGGGCGGCATG
GCGGGGTTGATATTGCTGAAGATGCTGGCAAAGACCCACCAGCCGATGAAGCTGGCGCTC
ACCGGCGTGGCGCTTTCTGCATGCTGGGCCAGCCTGACGGATTATCTGATGCTCTCGCGC
CCGCAGGATGTGAACAACGCCCTGCTGTGGCTGACCGGCAGCTTATGGGGCCGTGACTGG
AGCTTTGTGAAGATTGCCATCCCGCTGATGATTTTATTTCTGCCGCTGAGCCTGAGTTTT
TGCCGCGATCTCGACCTCCTTGCACTCGGCGATGCGCGCGCCACCACGCTCGGTGTGTCG
GTGCCCCATACCCGATTCTGGGCTTTGTTACTAGCTGTCGCCATGACATCTACCGGCGTG
GCCGCCTGCGGCCCGATTAGCTTTATTGGTCTCGTGGTGCCGCATATGATGCGTAGCATC
ACCGGTGGACGTCACCGCAGACTGCTGCCTGTTTCGGCCCTGACAGGTGCGTTGCTGTTG
GTGGTTGCCGATCTACTGGCGAGAATTATTCATCCCCCACTGGAGCTCCCGGTTGGCGTG
CTGACCGCCATTATCGGTGCGCCGTGGTTTGTCTGGTTGCTTGTGAGAATGCGATAA
>fecD_alt lcl |CP053247.1_gene_3206 [gene=fecD_alt] [locus_tag=HHJ51_08015] [location=1622508..1623464] [gbkey=Gene]
TTGTATGGGCCTTACCCGCATCACCCTGCTGCTGGCCGAAGATCATGCTTACGGCATCTT
TTACTGGCTGGCAGGCGGAGTGTCCCACGCCCGCTGGCAGGATGTCTGGCAGCTCTTGCC
GGTGGTGGTCACTGCAGTCCCTGTCGTGTTGCTGCTGGCGAATCAACTGAACCTGCTCAA
CCTCAGCGACAGCACCGCCCATACGCTGGGAGTGAACCTGACGAGGCTACGTTTGGTCAT
CAATATGTTAGTGCTGCTTCTGGTTGGTGCGTGCGTCAGCGTAGCAGGTCCGGTGGCGTT
TATCGGTCTGCTGGTGCCACATCTGGCGCGCTTCTGGGCAGGCTTCGATCAGCGCAACGT
ACTGCCAGTGAGCATGCTGCTGGGGGCCACGCTGATGCTGCTGGCAGATGTACTCGCACG
CGCGCTGGCCTTCCCCGGAGATCTGCCCGCAGGCGCAGTGCTGGCGCTGATTGGCAGCCC
TTGCTTTGTCTGGCTTGTGAGGAGGCGAGGATGAAAATTGCGCTGGTTATTTTCATCACC
CTTGCCCTGGCGGGCTGTGCGCTGTTATCACTCCATATGGGAGTGATCCCCGTGCCGTGG
CGCGCGCTGCTGACCGACTGGCAGGCCGGACACGAGCATTATTATGTATTGATGGAGTAC
CGACTGCCGCGCTTGCTGCTGGCACTGTTTGTCGGTGCAGCCCTCGCCGTGGCGGGCGTG
CTGATACAGGGGATTGTGCGCAACCCTCTGGCATCACCGGATATTCTCGGTGTTAACCAT
GCCGCCAGCCTGGCCTCTGTGGGGGCTCTACTTCTTATGCCGTCACTGCCCGTGATGGTG
CTGCCGCTGCTGGCCTTTGCGGGCGGCATGGCGGGGTTGATATTGCTGAAGATGCTGGCA
AAGACCCACCAGCCGATGAAGCTGGCGCTCACCGGCGTGGCGCTTTCTGCATGCTGGGCC
AGCCTGACGGATTATCTGATGCTCTCGCGCCCGCAGGATGTGAACAACGCCCTGCTGTGG
CTGACCGGCAGCTTATGGGGCCGTGACTGGAGCTTTGTGAAGATTGCCATCCCGCTGATG
ATTTTATTTCTGCCGCTGAGCCTGAGTTTTTGCCGCGATCTCGACCTCCTTGCACTCGGC
GATGCGCGCGCCACCACGCTCGGTGTGTCGGTGCCCCATACCCGATTCTGGGCTTTGTTA
CTAGCTGTCGCCATGACATCTACCGGCGTGGCCGCCTGCGGCCCGATTAGCTTTATTGGT
CTCGTGGTGCCGCATATGATGCGTAGCATCACCGGTGGACGTCACCGCAGACTGCTGCCT
GTTTCGGCCCTGACAGGTGCGTTGCTGTTGGTGGTTGCCGATCTACTGGCGAGAATTATT
CATCCCCCACTGGAGCTCCCGGTTGGCGTGCTGACCGCCATTATCGGTGCGCCGTGGTTT
GTCTGGTTGCTTGTGAGAATGCGATAA
>fecE lcl |CP053247.1_gene_3208 [gene=fecE] [locus_tag=HHJ51_08020] [location=1623465..1624232] [gbkey=Gene]
ATGACTTTACGAACTGAAAATCTGACGGTCAGTTACGGGACAGACAAGGTACTTAACGAC
GTTTCACTCTCACTGCCAACGGGGAAGATCACCGCCCTGATCGGTCCTAACGGTTGCGGG
AAATCGACGCTGTTAAACTGTTTTTCGCGGCTTTTAATGCCGCAGTCTGGCACCGTATTT
CTCGGCGATAATCCCATAAATATGCTCTCATCGCGCCAGTTGGCCCGCAGGCTTTCGCTG
CTGCCTCAGCACCATTTAACGCCAGAGGGGATCACAGTCCAGGAGCTGGTTTCGTATGGT
CGTAATCCCTGGCTGTCACTCTGGGGGCGTCTCTCCGCTGAAGACAATGCACGAGTTAAT
GTCGCCATGAACCAGACCCGGATCAATCATCTTGCCGTTCGTCGGTTAACCGAGCTTTCC
GGCGGTCAGCGCCAGCGCGCATTTCTGGCAATGGTCCTGGCCCAGAATACGCCCGTTGTA
TTACTTGATGAGCCAACCACCTATCTTGATATCAATCACCAGGTGGACCTGATGCGGTTG
ATGGGCGAACTCCGGACTCAGGGGAAAACGGTGGTCGCTGTGCTGCACGACCTTAATCAG
GCTAGCCGGTACTGCGATCAACTGGTGGTAATGGCAAACGGACATGTTATGGCGCAAGGC
ACACCAGAAGAGGTGATGACCCCAGGATTGCTGAGAACAGTATTCAGCGTGGAAGCGGAA
ATACACCCCGAGCCGGTATCTGGCAGGCCGATGTGCCTAATGAGGTAG
>ymdE  |U00096 [locus_tag=b1028]
ATGCGCGATTATCTTGCCGGACTGGATATCGCTTCGCCAGAGCATCAGGTTCTGATGAAC
GTAACAGCAAAAAGCGAGGTCGCTCCGTCAATTATCAAAGAAAATCTCTCATTACACTTA
ACTCATACGGTGAAATGGACTGAATCTCTCGATACATTTCTGAATATGCCAACCCCGGTA
GCTTTCCTTGAAATAAGTAATAAGCCCTATTTGGGGAATATGTTAAATGATTTTGCTGGC
GTGGATCAGCAACGAGTTATGCATTGTCGTAAAGCATTTAGTGATGCAAAGGTATTCAAA
TGA
>ycdU  |U00096 [locus_tag=b1029]
ATGATTCCTGATTATTTAACTTTTATTCGCTTTCAGGATAAACGAAATCTGATATACATT
TATGCTATTGGACTTATTCTGATAGGCTTTTATTGGAAGAATGCAGGGTTTACTTTTCCA
TCAGAGGATATTGGTGTAGTTAGTGGGATTCTGGCTCTGGTGCTGTATAATTTTATTTTT
GATCTCAAGGCGTACTGGGCTTATAAATGCGTCACGAAGAATATCGATTTTTCGTGGTTT
AAGAAAAAGCAGAACCACAAAATAGAATTATTTCTTACACAACCTCTGGTGGCAGGATTT
CTGTCGTTAATCATGTTGAGTGCAATGAGTTGGGGGCTATACCAGCTTCTACCCTCGTTA
TATGCGCTGTTCCTGATTTCGTTACTTGGGCCGTTGGTCATCTTTCTGCTGTTTCGGATG
ATCCGCACCAGTTATGTCAAGCAGGTCGCTATTTCAGTAGCGAAAAAAGTAAAATATAAA
AGTCTGACTCGCTATGTGCTGCTTTCGGTGTGCATCTCAACGGTTGTTAACCTGCTTACT
ATCAGCCCGTTGCGTAACAGTGATTCTTTTGTGACAGAGGGGCAGTGGTTAACGTTTAAA
TCGATAATTGCATTGCTCATTCTTTGTGGCGTAGTGTTGGCGATTAATCTGTTTTTTCTG
CGCTTCTCCAAGCGGTACGCTTTTCTGGGCAGGCTTTTTTTGCAGGAAATCGATCTGTTT
TTCTCCAGTGAAAATGCGTTGTCGACCTTTTTTGCCAAGCCGCTTTGGCTTCGGTTATTC
ATATTGCTGGTTATTGAAGTGATGTGGATTACGCTGGTGTCGGTATTGGCAACGCTTGTA
GAATGGCGGATTTGGTTTGAAGCCTATTTTTTACTCTGCTATGTACCGTGCTTAATTTAC
TATTTTTTCTATTGTCGATTCCTCTGGCATAACGATTTTATGATGGCATGTGACATGTAT
TTCCGTTGGGGGCATTTTAATAAGTGA
>feaR |U00096 [locus_tag=b1384]
ATGAACCCCGCAGTGGATAATGAGTTTCAGCAATGGCTTTCCCAAATCAATCAGGTATGC
GGAAATTTTACCGGACGCCTGCTGACTGAGCGTTACACGGGTGTACTGGACACGCATTTT
GCCAAAGGACTAAAGCTGAGTACCGTGACAACCAGCGGGGTGAATTTATCCCGCACCTGG
CAGGAAGTAAAAGGCAGCGACGATGCCTGGTTTTACACCGTTTTTCAGCTTAGTGGTCAG
GCAATAATGGAGCAGGATGAGCGTCAGGTGCAGATTGGCGCTGGCGATATTACGTTACTC
GATGCCTCACGCCCCTGTTCGCTTTACTGGCAGGAGTCTTCTAAACAGATTTCATTACTT
TTGCCACGCACTCTGCTGGAACAATATTTTCCCCATCAAAAACCTATCTGCGCAGAAAGA
CTGGACGCTGACTTACCCATGGTGCAACTCAGTCATCGCCTGTTACAGGAGAGCATGAAT
AATCCGGCACTTTCTGAAACAGAAAGTGAAGCTGCGCTACAGGCGATGGTGTGTCTGCTG
CGCCCGGTACTTCATCAGCGGGAATCTGTTCAACCTCGTCGTGAACGTCAGTTTCAAAAA
GTGGTTACGTTGATAGACGATAATATTCGCGAAGAGATATTACGCCCGGAGTGGATAGCC
GGAGAGACAGGTATGTCAGTACGTAGTTTGTACCGAATGTTTGCCGATAAAGGTTTGGTA
GTCGCGCAATATATTCGTAACCGTCGTCTCGATTTTTGTGCAGATGCGATTCGCCATGCC
GCAGATGATGAAAAACTGGCAGGCATCGGCTTTCATTGGGGATTTTCTGACCAGAGTCAT
TTTTCAACGGTATTTAAGCAACGCTTTGGGATGACGCCAGGCGAGTATCGACGTAAATTC
CGCTAA
>feaB |U00096 [locus_tag=b1385]
ATGACAGAGCCGCATGTAGCAGTATTAAGCCAGGTCCAACAGTTTCTCGATCGTCAACAC
GGTCTTTATATTGATGGTCGTCCTGGCCCCGCACAAAGTGAAAAACGGTTGGCGATCTTT
GATCCGGCCACCGGGCAAGAAATTGCGTCTACTGCTGATGCCAACGAAGCGGATGTAGAT
AACGCAGTCATGTCTGCCTGGCGGGCCTTTGTCTCGCGTCGCTGGGCCGGGCGATTACCC
GCAGAGCGTGAACGTATTCTGCTACGTTTTGCTGATCTGGTGGAGCAGCACAGTGAGGAG
CTGGCGCAACTGGAAACCCTGGAGCAAGGCAAGTCAATTGCCATTTCCCGTGCTTTTGAA
GTGGGCTGTACGCTGAACTGGATGCGTTATACCGCCGGGTTAACGACCAAAATCGCGGGT
AAAACGCTGGACTTGTCGATTCCCTTACCCCAGGGGGCGCGTTATCAGGCCTGGACGCGT
AAAGAGCCGGTTGGCGTAGTGGCGGGAATTGTGCCATGGAACTTTCCGTTGATGATTGGT
ATGTGGAAGGTGATGCCAGCACTGGCAGCAGGCTGTTCAATCGTGATTAAGCCTTCGGAA
ACCACGCCACTGACGATGTTGCGCGTGGCGGAACTGGCCAGCGAGGCTGGTATCCCTGAT
GGCGTTTTTAATGTCGTCACCGGGTCAGGTGCTGTATGCGGCGCGGCCCTGACGTCACAT
CCTCATGTTGCGAAAATCAGTTTTACCGGTTCAACCGCGACGGGAAAAGGTATTGCCAGA
ACTGCTGCTGATCACTTAACGCGTGTAACGCTGGAACTGGGCGGTAAAAACCCGGCAATT
GTATTAAAAGATGCTGATCCGCAATGGGTTATTGAAGGCTTGATGACCGGAAGCTTCCTG
AATCAAGGGCAAGTATGCGCCGCCAGTTCGCGAATTTATATTGAAGCGCCGTTGTTTGAC
ACGCTGGTTAGTGGATTTGAGCAGGCGGTAAAATCGTTGCAAGTGGGACCGGGGATGTCA
CCTGTTGCACAGATTAACCCTTTGGTTTCTCGTGCGCACTGCGACAAAGTGTGTTCATTC
CTCGACGATGCGCAGGCACAGCAAGCAGAGCTGATTCGCGGGTCGAATGGACCAGCCGGA
GAGGGGTATTATGTTGCGCCAACGCTGGTGGTAAATCCCGATGCTAAATTGCGCTTAACT
CGTGAAGAGGTGTTTGGTCCGGTGGTAAACCTGGTGCGAGTAGCGGATGGAGAAGAGGCG
TTACAACTGGCAAACGACACGGAATATGGCTTAACTGCCAGTGTCTGGACGCAAAATCTC
TCCCAGGCTCTGGAATATAGCGATCGCTTACAGGCAGGGACGGTGTGGGTAAACAGCCAT
ACCTTAATTGACGCTAACTTACCGTTTGGTGGGATGAAGCAGTCAGGAACGGGCCGTGAT
TTTGGCCCCGACTGGCTGGACGGTTGGTGTGAAACTAAGTCGGTGTGTGTACGGTATTAA
>paaF |U00096 [locus_tag=b1393]
ATGAGCGAACTGATCGTCAGCCGTCAGCAACGAGTATTGTTGCTGACCCTTAACCGTCCC
GCCGCACGTAATGCGCTAAATAATGCCCTGCTGATGCAACTGGTAAATGAACTGGAAGCT
GCGGCTACCGATACCAGCATTTCGGTCTGTGTGATTACCGGTAATGCACGCTTTTTTGCC
GCTGGGGCCGATCTCAACGAAATGGCAGAAAAAGATCTCGCGGCCACCTTAAACGATACA
CGTCCGCAGCTATGGGCGCGATTGCAGGCCTTTAATAAACCACTTATCGCAGCCGTCAAT
GGTTACGCGCTTGGGGCGGGTTGCGAACTGGCATTGTTGTGCGATGTGGTGGTTGCCGGA
GAGAACGCGCGTTTTGGGTTGCCGGAAATCACTCTCGGCATCATGCCTGGCGCAGGCGGA
ACGCAACGTTTAATCCGTAGTGTCGGTAAATCGTTAGCCAGCAAAATGGTGCTGAGCGGA
GAAAGTATCACCGCTCAGCAAGCACAGCAGGCCGGGCTGGTTAGCGACGTCTTCCCCAGC
GATTTAACCCTCGAATACGCCTTACAGCTGGCATCGAAAATGGCACGTCACTCGCCGCTG
GCCTTACAAGCGGCAAAGCAAGCGCTGCGCCAGTCGCAGGAAGTGGCTTTGCAAGCCGGA
CTTGCCCAGGAGCGACAGTTATTCACCTTGCTGGCGGCAACAGAAGATCGTCATGAAGGC
ATCTCCGCTTTCTTACAAAAACGCACGCCCGACTTTAAAGGACGCTAA
>paaG |U00096 [locus_tag=b1394]
ATGATGGAATTCATCCTCAGTCATGTAGAAAAGGGCGTGATGACACTAACGCTCAACCGC
CCGGAACGCCTGAACAGTTTTAATGATGAGATGCACGCACAACTGGCAGAGTGCCTGAAA
CAGGTCGAGCGCGACGACACTATCCGTTGCCTGTTACTTACAGGTGCCGGGCGCGGATTT
TGTGCTGGTCAGGATCTTAACGATCGTAACGTTGATCCCACAGGCCCCGCACCGGATTTA
GGGATGTCAGTTGAACGTTTCTATAACCCACTGGTACGTCGCCTGGCAAAACTGCCAAAA
CCGGTGATCTGTGCAGTCAATGGCGTGGCGGCAGGGGCAGGCGCAACACTGGCACTGGGG
GGCGACATCGTTATTGCTGCCCGTTCAGCAAAATTCGTCATGGCGTTTAGTAAGTTAGGC
TTAATACCCGATTGCGGTGGAACCTGGTTACTGCCACGCGTTGCCGGACGAGCGCGCGCC
ATGGGGCTGGCACTGCTGGGGAATCAACTGAGTGCTGAACAGGCGCACGAATGGGGGATG
ATCTGGCAGGTTGTTGATGATGAAACGCTGGCAGATACCGCGCAACAGCTGGCACGGCAT
CTGGCGACACAACCGACATTTGGTCTTGGACTTATCAAGCAAGCGATAAATAGCGCTGAA
ACCAATACGCTCGATACGCAACTGGATCTGGAACGTGACTATCAGCGACTTGCCGGACGG
AGCGCAGATTATCGTGAAGGTGTCAGTGCGTTCCTGGCTAAACGCTCACCGCAGTTCACG
GGGAAATAG
>paaH |U00096 [locus_tag=b1395]
ATGATGATAAATGTGCAAACTGTGGCAGTGATTGGGAGCGGCACCATGGGGGCAGGCATT
GCTGAAGTTGCTGCCAGTCATGGACACCAGGTTTTACTGTATGACATTTCTGCTGAAGCG
CTGACCCGCGCAATCGACGGGATACACGCGCGGCTAAATTCACGCGTGACGCGGGGAAAA
CTGACTGCTGAAACCTGTGAACGCACATTGAAACGCCTGATCCCGGTGACCGATATTCAC
GCGCTGGCAGCTGCGGACCTGGTCATTGAAGCGGCGTCTGAACGTCTGGAAGTCAAAAAA
GCGCTCTTTGCACAGCTGGCGGAAGTTTGCCCGCCACAAACGCTATTGACCACTAACACT
TCGTCAATCTCTATAACCGCGATTGCTGCGGAGATAAAAAATCCTGAACGTGTTGCGGGG
CTGCATTTTTTTAACCCGGCACCGGTGATGAAGTTGGTGGAGGTGGTCAGTGGGCTGGCA
ACGGCGGCGGAAGTTGTTGAGCAGTTGTGTGAACTAACGTTGAGTTGGGGTAAGCAGCCT
GTGCGCTGTCATTCGACTCCTGGATTTATCGTTAACCGTGTTGCGCGTCCTTATTATTCC
GAGGCCTGGCGGGCACTGGAAGAGCAGGTTGCTGCACCAGAAGTGATTGACGCTGCACTT
CGCGATGGCGCTGGTTTCCCGATGGGGCCGCTGGAATTAACCGATCTGATTGGTCAGGAC
GTCAATTTTGCTGTCACCTGTTCGGTGTTTAACGCTTTCTGGCAGGAGCGTCGTTTTTTA
CCTTCGCTGGTGCAACAGGAACTGGTGATTGGTGGACGGTTGGGCAAGAAAAGTGGGCTG
GGCGTGTACGACTGGCGCGCGGAACGTGAGGCAGTTGTTGGCCTGGAAGCGGTAAGCGAC
AGTTTTAGCCCAATGAAAGTAGAAAAGAAAAGTGACGGTGTCACGGAAATTGACGATGTT
TTATTGATTGAGACACAAGGCGAGACGGCACAGGCGCTGGCAATACGACTGGCACGCCCG
GTGGTAGTGATCGATAAAATGGCGGGCAAGGTGGTGACCATTGCTGCTGCAGCGGTGAAC
CCGGACTCAGCGACCCGCAAGGCCATTTATTACCTGCAACAGCAGGGCAAAACAGTGCTG
CAAATTGCAGATTACCCAGGAATGCTGATTTGGCGAACGGTAGCAATGATCATCAATGAA
GCCCTTGATGCGCTTCAAAAAGGCGTGGCCTCTGAACAGGATATCGATACCGCCATGCGT
CTTGGGGTGAATTATCCATATGGCCCACTTGCCTGGGGAGCGCAACTTGGCTGGCAGCGA
ATATTAAGGCTCCTTGAAAATCTACAGCATCACTATGGCGAAGAACGCTATCGCCCATGT
TCATTGCTGCGCCAACGGGCGCTTCTGGAGAGCGGTTATGAGTCATAA
>paaI |U00096 [locus_tag=b1396]
ATGAGTCATAAGGCCTGGCAAAATGCCCATGCAATGTATGAGAACGATGCCTGCGCCAAA
GCGCTTGGCATCGACATTATCTCAATGGATGAAGGCTTTGCTGTAGTGACCATGACCGTC
ACTGCACAAATGCTTAACGGTCATCAAAGTTGCCACGGCGGGCAGCTATTTTCACTGGCT
GATACTGCCTTTGCCTACGCCTGCAATAGCCAGGGGCTGGCAGCCGTCGCTTCTGCCTGC
ACGATTGATTTTTTGCGTCCAGGCTTTGCCGGAGACACCTTAACTGCTACTGCGCAGGTA
CGTCATCAGGGCAAGCAAACCGGTGTTTACGACATCGAAATTGTTAACCAACAACAAAAA
ACGGTTGCGCTGTTTCGCGGTAAATCTCACCGCATCGGCGGCACCATTACAGGAGAAGCC
TGA
>paaJ |U00096 [locus_tag=b1397]
ATGCGTGAAGCCTTTATTTGTGACGGAATTCGTACGCCAATTGGTCGCTACGGCGGGGCA
TTATCAAGTGTTCGGGCTGATGATCTGGCTGCTATCCCTTTGCGGGAACTGCTGGTGCGA
AACCCGCGTCTCGATGCGGAGTGTATCGATGATGTGATCCTCGGCTGTGCTAATCAGGCG
GGAGAAGATAACCGTAACGTAGCCCGGATGGCGACTTTACTGGCGGGGCTGCCGCAGAGT
GTTTCCGGCACAACCATTAACCGCTTGTGTGGTTCCGGGCTGGACGCACTGGGGTTTGCC
GCACGGGCGATTAAAGCGGGCGATGGCGATTTGCTGATCGCCGGTGGCGTGGAGTCAATG
TCACGGGCACCGTTTGTTATGGGCAAGGCAGCCAGTGCATTTTCTCGTCAGGCTGAGATG
TTCGATACCACTATTGGCTGGCGATTTGTGAACCCGCTCATGGCTCAGCAATTTGGAACT
GACAGCATGCCGGAAACGGCAGAGAATGTAGCTGAACTGTTAAAAATCTCACGAGAAGAT
CAAGATAGTTTTGCGCTACGCAGTCAGCAACGTACGGCAAAAGCGCAATCCTCAGGCATT
CTGGCTGAGGAGATTGTTCCGGTTGTGTTGAAAAACAAGAAAGGTGTTGTAACAGAAATA
CAACATGATGAGCATCTGCGCCCGGAAACGACGCTGGAACAGTTACGTGGGTTAAAAGCA
CCATTTCGTGCCAATGGGGTGATTACCGCAGGCAATGCTTCCGGGGTGAATGACGGAGCC
GCTGCGTTGATTATTGCCAGTGAACAGATGGCAGCAGCGCAAGGACTGACACCGCGGGCG
CGTATCGTAGCCATGGCAACCGCCGGGGTGGAACCGCGCCTGATGGGGCTTGGTCCGGTG
CCTGCAACTCGCCGGGTGCTGGAACGCGCAGGGCTGAGTATTCACGATATGGACGTGATT
GAACTGAACGAAGCGTTCGCGGCCCAGGCGTTGGGTGTACTACGCGAATTGGGGCTGCCT
GATGATGCCCCACATGTTAACCCCAACGGAGGCGCTATCGCCTTAGGCCATCCGTTGGGA
ATGAGTGGTGCCCGCCTGGCACTGGCTGCCAGCCATGAGCTGCATCGGCGTAACGGTCGT
TACGCATTGTGCACCATGTGCATCGGTGTCGGTCAGGGCATCGCCATGATTCTGGAGCGT
GTTTGA
>paaK |U00096 [locus_tag=b1398]
ATGATAACCAATACAAAGCTTGACCCGATTGAAACCGCGTCTGTTGATGAGTTACAGGCG
TTGCAAACACAGCGTCTGAAATGGACGCTCAAACACGCGTATGAAAATGTGCCGATGTAT
CGGCGCAAATTCGACGCAGCAGGCGTACATCCTGATGATTTCAGGGAACTTTCAGACCTG
CGTAAATTTCCCTGTACCACCAAACAGGATCTGCGCGACAACTATCCCTTTGACACCTTT
GCCGTGCCAATGGAACAAGTGGTGCGCATTCATGCTTCTTCGGGAACCACAGGTAAACCG
ACAGTTGTCGGCTATACGCAAAACGATATTGATAACTGGGCCAATATTGTAGCGCGTTCT
TTGCGTGCGGCAGGGGGCTCGCCCAAAGACAAAATTCATGTTGCCTATGGTTACGGCCTG
TTTACTGGTGGGCTGGGTGCGCACTATGGTGCCGAACGTCTGGGCGCTACGGTGATCCCG
ATGTCTGGCGGGCAGACGGAAAAACAAGCGCAACTGATCCGTGATTTTCAACCAGATATG
ATCATGGTTACGCCATCTTATTGCCTTAACCTGATTGAAGAGCTGGAGCGGCAGTTGGGC
GGTGATGCCAGCGGTTGCTCGCTGCGGGTTGGAGTATTTGGTGCTGAGCCGTGGACACAG
GCCATGCGTAAAGAGATTGAGCGTCGCCTGGGGATCACCGCACTGGATATTTATGGCCTG
TCAGAAGTGATGGGGCCGGGGGTGGCGATGGAGTGTCTGGAAACTACCGACGGCCCAACC
ATTTGGGAAGATCATTTCTATCCTGAAATTGTTAATCCTCATGACGGCACACCGCTTGCC
GATGGTGAACATGGCGAACTGTTATTCACCACGCTGACCAAAGAAGCATTGCCGGTCATT
CGTTACCGCACGCGTGATTTAACCCGACTGTTACCAGGAACGGCGCGGACTATGCGCCGC
ATGGATCGCATCAGCGGACGCAGCGATGACATGTTGATTATTCGCGGTGTAAATGTCTTT
CCGTCACAACTGGAAGAAGAGATTGTCAAATTCGAACATTTATCGCCGCATTACCAACTG
GAGGTGAACCGCCGGGGGCATCTTGATTCACTTTCTGTGAAAGTGGAGTTGAAAGAAAGT
AGCCTGACATTGACGCATGAGCAGCGTTGCCAGGTATGCCACCAGCTGCGCCATCGGATT
AAGTCGATGGTGGGGATCTCTACCGATGTGATGATCGTTAACTGTGGCAGTATCCCGCGT
TCAGAAGGCAAGGCGTGTCGGGTGTTTGATCTGCGCAATATTGTTGGTGCCTGA
>paaX |U00096 [locus_tag=b1399]
ATGAGTAAACTTGATACTTTTATCCAACATGCTGTAAACGCTGTTCCGGTCAGTGGCACA
TCTTTGATCTCCTCTCTGTATGGTGATTCGCTTTCCCATCGTGGTGGTGAAATCTGGTTG
GGTAGTCTGGCTGCTTTGCTGGAAGGGCTGGGATTTGGTGAGCGTTTCGTGCGCACCGCT
TTGTTTCGTCTTAATAAAGAAGGCTGGCTGGATGTTTCCCGCATCGGGCGACGCAGTTTC
TATAGCCTCAGTGATAAAGGCTTGCGCCTGACGCGACGGGCAGAAAGTAAAATTTATCGC
GCAGAGCAACCTGCATGGGATGGTAAATGGCTCCTGTTGCTCTCGGAAGGTTTAGATAAA
TCAACGCTGGCTGATGTCAAAAAGCAGTTGATCTGGCAAGGTTTTGGCGCACTGGCACCC
AGCCTGATGGCATCGCCGTCGCAAAAACTGGCCGATGTACAGACACTTTTGCATGAAGCG
GGTGTGGCGGATAACGTGATTTGTTTTGAAGCGCAAATACCACTGGCGCTTTCTCGCGCA
GCACTGCGTGCCAGAGTAGAAGAGTGCTGGCATTTAACTGAACAAAATGCCATGTACGAA
ACCTTTATTCAGTCATTCCGCCCGCTGGTGCCGCTTTTAAAAGAGGCGGCAGACGAGTTA
ACCCCGGAGCGGGCATTTCATATTCAGCTTTTACTGATCCATTTTTATCGCCGTGTCGTC
CTTAAAGACCCATTGTTGCCGGAGGAGTTGCTTCCGGCACACTGGGCAGGGCATACGGCG
CGTCAGCTGTGTATCAACATTTATCAGCGCGTAGCGCCTGCTGCTTTAGCGTTCGTTAGT
GAAAAAGGTGAAACCTCGGTCGGTGAACTGCCTGCGCCGGGAAGCCTGTATTTTCAACGT
TTTGGCGGCTTGAATATTGAACAGGAGGCGTTATGCCAATTTATCAGATAG
>paaY |U00096 [locus_tag=b1400]
ATGCCAATTTATCAGATAGACGGTCTGACTCCGGTTGTGCCAGAAGAGAGTTTTGTCCAT
CCGACAGCGGTATTGATCGGCGATGTTATTCTCGGCAAGGGCGTTTACGTTGGGCCAAAT
GCCAGCCTGCGTGGCGATTTTGGTCGTATCGTGGTGAAAGATGGCGCGAACATTCAGGAT
AATTGCGTTATGCACGGTTTTCCCGAGCAGGATACTGTTGTAGGAGAAGATGGACATATT
GGTCATAGCGCTATCCTTCACGGCTGCATTATCCGCCGCAATGCATTAGTGGGAATGAAC
GCGGTAGTGATGGACGGTGCGGTGATTGGCGAGAACAGCATTGTTGGTGCATCCGCATTT
GTGAAAGCCAAAGCAGAAATGCCAGCTAATTACCTGATTGTCGGCAGCCCGGCGAAAGCG
ATTCGTGAACTCAGTGAGCAGGAGTTGGCATGGAAAAAGCAGGGTACGCATGAGTACCAG
GTGCTGGTGACACGCTGTAAGCAGACGTTACATCAAGTCGAGCCATTGCGGGAAATTGAA
CCTGGCAGGAAACGCCTGGTATTTGATGAGAATCTGCGACCGAAACAGTAA
>yjhV |U00096 [locus_tag=b4286]
CTACCTGAAGGGAGCCGCGGTCGCCTGGCAGTTGCAGTAGCAGGAGATCATCCAGCCGCA
GTACAGGTCACGATGACTCTGGTTAATGATACCGGCTTTGACCCCGTATTTTCCGGCTCT
ATCGCTGAATCATGGCGTCAGCAGCCGTGCACACCATCCTATTGTTGTGACTGGGAGGCT
GCCACCATGCTTCGCGCTTTCCCTCTGGCGAAAAAGGGAGAAGGACGGGCCCGTCTGCCT
TCACTTTATGCCAGCTTCGGTAAGCTGGGTGAGACACCGACTCATGAAGATATCATTGAT
AACAATCGATCCATCAACTGGCCTGTATAA
>eprI lcl |CP009166.1_gene_2977 [gene=eprI] [locus_tag=EC1303_c29770] [location=complement(3162306..3162545)] [gbkey=Gene] [AJF57663.1]
ATGGCAGATTGGAATGGTTATATTATGGACATCAGCAAACAATTTGATCAGGGCGTTGAT
GATCTGAACCAGCAAGTTGAAAAAGCGTTGGAGGATTTAGCAACCAATCCTTCCGACCCG
AAATTCCTTGCCGAATATCAAAGTGCATTAGCTGAGTATACATTATATCGAAATGCGCAA
TCTAACGTTGTAAAAGCGTATAAAGATCTTGATTCGGCAATCATACAAAACTTCCGCTAA
