# Supplementary material for: Survey and Sequence Characterization of Bovine Mastitis-Associated Escherichia coli in Dairy Herds
Source: Front Vet Sci. 2020 Dec 7;7:582297. doi: 10.3389/fvets.2020.582297 (PMC7750360; doi:10.3389/fvets.2020.582297)
Supplement: Supplementary file 3 [file Data_Sheet_3.XLSX]

## Sheet: AMR_genes_chromosom
						Chromosomal AMR
Strain	Contig id	Start	Stop	Strand	Gene symbol	Sequence name	Scope	Element type	Element subtype	Class	Subclass	Method	Target length	Reference sequence length	% Coverage of reference sequence	% Identity to reference sequence	Alignment length	Accession of closest sequence	Name of closest sequence	HMM id	HMM description
10	Contig_43_72.6064	125918	127048	+	blaEC	BlaEC family class C beta-lactamase	core	AMR	AMR	BETA-LACTAM	BETA-LACTAM	EXACTX	377	377	100	100	377	WP_001336292.1	BlaEC family class C beta-lactamase	NA	NA
11A	Contig_103_80.3855	153611	154741	+	blaEC	BlaEC family class C beta-lactamase	core	AMR	AMR	BETA-LACTAM	BETA-LACTAM	EXACTX	377	377	100	100	377	WP_001336292.1	BlaEC family class C beta-lactamase	NA	NA
11B	Contig_105_92.4268	153611	154741	+	blaEC	BlaEC family class C beta-lactamase	core	AMR	AMR	BETA-LACTAM	BETA-LACTAM	EXACTX	377	377	100	100	377	WP_001336292.1	BlaEC family class C beta-lactamase	NA	NA
NA	Contig_7_85.271	47092	48222	+	blaEC	BlaEC family class C beta-lactamase	core	AMR	AMR	BETA-LACTAM	BETA-LACTAM	BLASTX	377	377	100	98.41	377	WP_063610930.1	class C extended-spectrum beta-lactamase EC-15	NA	NA
143B	Contig_39_71.7571	200654	201784	+	blaEC	BlaEC family class C beta-lactamase	core	AMR	AMR	BETA-LACTAM	BETA-LACTAM	BLASTX	377	377	100	98.67	377	WP_063610930.1	class C extended-spectrum beta-lactamase EC-15	NA	NA
11	Contig_13_78.0147	48079	49209	+	blaEC	BlaEC family class C beta-lactamase	core	AMR	AMR	BETA-LACTAM	BETA-LACTAM	BLASTX	377	377	100	98.41	377	WP_063610930.1	class C extended-spectrum beta-lactamase EC-15	NA	NA
1	Contig_84_139.91	123498	124628	+	blaEC	BlaEC family class C beta-lactamase	core	AMR	AMR	BETA-LACTAM	BETA-LACTAM	BLASTX	377	377	100	98.41	377	WP_063610930.1	class C extended-spectrum beta-lactamase EC-15	NA	NA
20A	Contig_49_68.5319	125752	126882	+	blaEC	BlaEC family class C beta-lactamase	core	AMR	AMR	BETA-LACTAM	BETA-LACTAM	EXACTX	377	377	100	100	377	WP_001336292.1	BlaEC family class C beta-lactamase	NA	NA
20B	Contig_64_103.148	221308	222438	+	blaEC	BlaEC family class C beta-lactamase	core	AMR	AMR	BETA-LACTAM	BETA-LACTAM	EXACTX	377	377	100	100	377	WP_001336292.1	BlaEC family class C beta-lactamase	NA	NA
21A	Contig_7_105.403	160025	161155	-	blaEC	BlaEC family class C beta-lactamase	core	AMR	AMR	BETA-LACTAM	BETA-LACTAM	BLASTX	377	377	100	97.35	377	WP_063860454.1	cephalosporin-hydrolyzing class C beta-lactamase EC-8	NA	NA
21B	Contig_6_86.7425	160025	161155	-	blaEC	BlaEC family class C beta-lactamase	core	AMR	AMR	BETA-LACTAM	BETA-LACTAM	BLASTX	377	377	100	97.35	377	WP_063860454.1	cephalosporin-hydrolyzing class C beta-lactamase EC-8	NA	NA
2	Contig_29_94.803	48578	49708	+	blaEC	BlaEC family class C beta-lactamase	core	AMR	AMR	BETA-LACTAM	BETA-LACTAM	BLASTX	377	377	100	98.67	377	WP_063610930.1	class C extended-spectrum beta-lactamase EC-15	NA	NA
3	Contig_55_81.1402	128707	129837	+	blaEC	BlaEC family class C beta-lactamase	core	AMR	AMR	BETA-LACTAM	BETA-LACTAM	EXACTX	377	377	100	100	377	WP_001336292.1	BlaEC family class C beta-lactamase	NA	NA
46B	Contig_29_73.77	136783	137913	+	blaEC	BlaEC family class C beta-lactamase	core	AMR	AMR	BETA-LACTAM	BETA-LACTAM	BLASTX	377	377	100	98.41	377	WP_063610930.1	class C extended-spectrum beta-lactamase EC-15	NA	NA
4	Contig_31_66.5839	139150	140280	+	blaEC	BlaEC family class C beta-lactamase	core	AMR	AMR	BETA-LACTAM	BETA-LACTAM	EXACTX	377	377	100	100	377	WP_001336292.1	BlaEC family class C beta-lactamase	NA	NA
55B	Contig_33_68.5439	136783	137913	+	blaEC	BlaEC family class C beta-lactamase	core	AMR	AMR	BETA-LACTAM	BETA-LACTAM	BLASTX	377	377	100	98.41	377	WP_063610930.1	class C extended-spectrum beta-lactamase EC-15	NA	NA
55C	Contig_32_70.009	136783	137913	+	blaEC	BlaEC family class C beta-lactamase	core	AMR	AMR	BETA-LACTAM	BETA-LACTAM	BLASTX	377	377	100	98.41	377	WP_063610930.1	class C extended-spectrum beta-lactamase EC-15	NA	NA
5	Contig_30_92.5509	139150	140280	+	blaEC	BlaEC family class C beta-lactamase	core	AMR	AMR	BETA-LACTAM	BETA-LACTAM	EXACTX	377	377	100	100	377	WP_001336292.1	BlaEC family class C beta-lactamase	NA	NA
69C	Contig_253_57.462	54044	55174	+	blaEC	BlaEC family class C beta-lactamase	core	AMR	AMR	BETA-LACTAM	BETA-LACTAM	BLASTX	377	377	100	97.88	377	WP_063610930.1	class C extended-spectrum beta-lactamase EC-15	NA	NA
6	Contig_231_74.481	83326	84456	+	blaEC	BlaEC family class C beta-lactamase	core	AMR	AMR	BETA-LACTAM	BETA-LACTAM	BLASTX	377	377	100	98.67	377	WP_063610930.1	class C extended-spectrum beta-lactamase EC-15	NA	NA
77C	Contig_24_61.7203	128753	129883	+	blaEC	BlaEC family class C beta-lactamase	core	AMR	AMR	BETA-LACTAM	BETA-LACTAM	BLASTX	377	377	100	98.41	377	WP_063610930.1	class C extended-spectrum beta-lactamase EC-15	NA	NA
7	Contig_5_98.8816	47692	48822	+	blaEC	BlaEC family class C beta-lactamase	core	AMR	AMR	BETA-LACTAM	BETA-LACTAM	BLASTX	377	377	100	97.88	377	WP_063860256.1	class C extended-spectrum beta-lactamase EC-18	NA	NA
8	Contig_79_75.8559	50255	51385	+	blaEC	BlaEC family class C beta-lactamase	core	AMR	AMR	BETA-LACTAM	BETA-LACTAM	BLASTX	377	377	100	99.2	377	WP_063610930.1	class C extended-spectrum beta-lactamase EC-15	NA	NA
9	Contig_83_83.797	49330	50460	+	blaEC	BlaEC family class C beta-lactamase	core	AMR	AMR	BETA-LACTAM	BETA-LACTAM	EXACTX	377	377	100	100	377	WP_001336292.1	BlaEC family class C beta-lactamase	NA	NA

## Sheet: chromosomal_virul_hit-miss
									Chromosomal virulence hit/miss table
Isolate	Number of virulence genes	afaA-VIII	afaB-VIII	afaC-VIII	afaD-VIII	afaE-VIII	afaF-VII	aslA	astA	cdtA	cdtB	cdtC	cesAB	cesD	cesD2	cesF	cesL	cesT	chuS	chuU	chuV	chuW	chuY	cif	csgB	csgD	csgF	csgG	eae	east1	efa1	entA	entB	entC	entD	entE	entF	entS	escC	escD	escE	escF	escG	escI	escJ	escL	escN	escO	escP
6	123	.	.	.	.	.	.	.	100	.	.	.	99.38	100	99.75	92.71	100	100	.	.	.	.	.	99.88	99.78	100	99.04	100	94.01	82.91	100	100	100	100	100	100	98.66	100	100	100	100	100	94.62	100	100	100	100	100	100
21A	76	.	.	.	.	.	.	100	.	.	.	.	.	.	.	.	.	.	100	100	100	100	100	.	99.78	100	99.04	100	.	.	.	100	100	100	100	100	99.28	100	.	.	.	.	.	.	.	.	.	.	.
21B	76	.	.	.	.	.	.	100	.	.	.	.	.	.	.	.	.	.	100	100	100	100	100	.	99.78	100	99.04	100	.	.	.	100	100	100	100	100	99.28	100	.	.	.	.	.	.	.	.	.	.	.
20A	73	.	.	.	.	.	.	100	.	.	.	.	.	.	.	.	.	.	.	.	.	.	.	.	99.78	100	99.04	100	.	.	.	100	100	100	100	100	99.28	100	.	.	.	.	.	.	.	.	.	.	.
20B	73	.	.	.	.	.	.	100	.	.	.	.	.	.	.	.	.	.	.	.	.	.	.	.	99.78	100	99.04	100	.	.	.	100	100	100	100	100	99.28	100	.	.	.	.	.	.	.	.	.	.	.
7	70	.	.	.	.	.	.	.	.	.	.	.	.	.	.	.	.	.	.	.	.	.	.	.	99.78	100	99.04	100	.	.	.	100	100	100	100	100	98.66	100	.	.	.	.	.	.	.	.	.	.	.
3	69	.	.	.	.	.	.	100	.	.	.	.	.	.	.	.	.	.	.	.	.	.	.	.	99.78	100	99.04	100	.	.	.	100	100	100	100	100	99.28	100	.	.	.	.	.	.	.	.	.	.	.
111A	67	.	.	.	.	.	.	100	.	.	.	.	.	.	.	.	.	.	.	.	.	.	.	.	99.78	100	99.04	100	.	.	.	100	100	100	100	100	99.28	100	.	.	.	.	.	.	.	.	.	.	.
111B	67	.	.	.	.	.	.	100	.	.	.	.	.	.	.	.	.	.	.	.	.	.	.	.	99.78	100	99.04	100	.	.	.	100	100	100	100	100	99.28	100	.	.	.	.	.	.	.	.	.	.	.
2	66	.	.	.	.	.	.	.	.	.	.	.	.	.	.	.	.	.	.	.	.	.	.	.	99.78	100	99.04	100	.	.	.	100	100	100	100	100	99.28	100	.	.	.	.	.	.	.	.	.	.	.
8	65	100	100	100	100	100	100	.	.	100	100	100	.	.	.	.	.	.	.	.	.	.	.	.	99.78	100	99.04	100	.	.	.	100	100	100	100	100	98.66	100	.	.	.	.	.	.	.	.	.	.	.
115C	63	.	.	.	.	.	.	.	.	.	.	.	.	.	.	.	.	.	.	.	.	.	.	.	99.78	100	99.04	100	.	.	.	100	100	100	100	100	98.66	100	.	.	.	.	.	.	.	.	.	.	.
143B	63	.	.	.	.	.	.	.	.	.	.	.	.	.	.	.	.	.	.	.	.	.	.	.	99.78	100	99.04	100	.	.	.	100	100	100	100	100	99.28	100	.	.	.	.	.	.	.	.	.	.	.
77C	63	.	.	.	.	.	.	.	.	100	100	100	.	.	.	.	.	.	.	.	.	.	.	.	99.78	100	99.04	100	.	.	.	100	100	100	100	100	98.66	100	.	.	.	.	.	.	.	.	.	.	.
4	62	.	.	.	.	.	.	100	100	.	.	.	.	.	.	.	.	.	.	.	.	.	.	.	99.78	100	99.04	100	.	.	.	100	100	100	100	100	99.28	100	.	.	.	.	.	.	.	.	.	.	.
5	62	.	.	.	.	.	.	100	100	.	.	.	.	.	.	.	.	.	.	.	.	.	.	.	99.78	100	99.04	100	.	.	.	100	100	100	100	100	99.28	100	.	.	.	.	.	.	.	.	.	.	.
9	62	.	.	.	.	.	.	100	.	.	.	.	.	.	.	.	.	.	.	.	.	.	.	.	99.78	100	99.04	100	.	.	.	100	100	100	100	100	99.28	100	.	.	.	.	.	.	.	.	.	.	.
19A	58	.	.	.	.	.	.	.	.	.	.	.	.	.	.	.	.	.	.	.	.	.	.	.	99.78	100	99.04	100	.	.	.	100	100	100	100	100	99.28	100	.	.	.	.	.	.	.	.	.	.	.
10	57	.	.	.	.	.	.	100	95.73	.	.	.	.	.	.	.	.	.	.	.	.	.	.	.	99.78	100	99.04	100	.	.	.	100	100	100	100	100	99.3	100	.	.	.	.	.	.	.	.	.	.	.
46B	56	.	.	.	.	.	.	100	.	.	.	.	.	.	.	.	.	.	.	.	.	.	.	.	99.78	99.85	99.04	100	.	.	.	100	100	100	100	100	99.28	100	.	.	.	.	.	.	.	.	.	.	.
55B	56	.	.	.	.	.	.	100	.	.	.	.	.	.	.	.	.	.	.	.	.	.	.	.	99.78	99.85	99.04	100	.	.	.	100	100	100	100	100	99.28	100	.	.	.	.	.	.	.	.	.	.	.
55C	56	.	.	.	.	.	.	100	.	.	.	.	.	.	.	.	.	.	.	.	.	.	.	.	99.78	99.85	99.04	100	.	.	.	100	100	100	100	100	99.28	100	.	.	.	.	.	.	.	.	.	.	.
1	54	.	.	.	.	.	.	100	.	.	.	.	.	.	.	.	.	.	.	.	.	.	.	.	99.78	100	99.04	100	.	.	.	100	100	100	100	100	99.28	100	.	.	.	.	.	.	.	.	.	.	.
69C	47	.	.	.	.	.	.	.	.	.	.	.	.	.	.	.	.	.	.	.	.	.	.	.	99.78	100	99.04	100	.	.	.	100	100	100	100	100	99.28	99.92	.	.	.	.	.	.	.	.	.	.	.
		1	1	1	1	1	1	15	4	2	2	2	1	1	1	1	1	1	2	2	2	2	2	1	24	24	24	24	1	1	1	24	24	24	24	24	24	24	1	1	1	1	1	1	1	1	1	1	1
[truncated: 130 more columns]

## Sheet: chromosomal_virul_hit-miss_2
Isolate	6	21A	21B	20A	20B	7	3	111A	111B	2	8	115C	143B	77C	4	5	9	19A	10	46B	55B	55C	1	69C	Count
Number of virulence genes	123	76	76	73	73	70	69	67	67	66	65	63	63	63	62	62	62	58	57	56	56	56	54	47	N/A
csgB	99.78	99.78	99.78	99.78	99.78	99.78	99.78	99.78	99.78	99.78	99.78	99.78	99.78	99.78	99.78	99.78	99.78	99.78	99.78	99.78	99.78	99.78	99.78	99.78	24
csgD	100	100	100	100	100	100	100	100	100	100	100	100	100	100	100	100	100	100	100	99.85	99.85	99.85	100	100	24
csgF	99.04	99.04	99.04	99.04	99.04	99.04	99.04	99.04	99.04	99.04	99.04	99.04	99.04	99.04	99.04	99.04	99.04	99.04	99.04	99.04	99.04	99.04	99.04	99.04	24
csgG	100	100	100	100	100	100	100	100	100	100	100	100	100	100	100	100	100	100	100	100	100	100	100	100	24
entA	100	100	100	100	100	100	100	100	100	100	100	100	100	100	100	100	100	100	100	100	100	100	100	100	24
entB	100	100	100	100	100	100	100	100	100	100	100	100	100	100	100	100	100	100	100	100	100	100	100	100	24
entC	100	100	100	100	100	100	100	100	100	100	100	100	100	100	100	100	100	100	100	100	100	100	100	100	24
entD	100	100	100	100	100	100	100	100	100	100	100	100	100	100	100	100	100	100	100	100	100	100	100	100	24
entE	100	100	100	100	100	100	100	100	100	100	100	100	100	100	100	100	100	100	100	100	100	100	100	100	24
entF	98.66	99.28	99.28	99.28	99.28	98.66	99.28	99.28	99.28	99.28	98.66	98.66	99.28	98.66	99.28	99.28	99.28	99.28	99.3	99.28	99.28	99.28	99.28	99.28	24
entS	100	100	100	100	100	100	100	100	100	100	100	100	100	100	100	100	100	100	100	100	100	100	100	99.92	24
espR1	83.81	99.29	99.29	83.73	83.73	83.81	83.73	83.73	83.73	83.81	83.81	83.81	99.44	83.73	83.73	83.73	83.73	83.81	83.73	83.73	83.73	83.73	83.73	83.81	24
espX4	99.94	100	100	99.94	99.94	99.94	99.94	99.94	99.94	99.94	99.94	99.94	99.94	99.94	99.94	99.94	99.94	99.94	99.94	99.94	99.94	99.94	100	99.94	24
espX5	100	100	100	100	100	100	100	100	100	100	100	100	100	100	100	100	100	100	100	100	100	100	100	100	24
fepA	100	100	100	100	100	100	100	100	100	100	100	100	100	100	100	100	100	100	100	100	100	100	100	100	24
fepB	100	100	100	100	100	100	100	100	100	100	100	100	100	100	100	100	100	100	100	100	100	100	100	100	24
fepC	100	100	100	100	100	100	100	100	100	100	100	100	100	100	100	100	100	100	100	100	100	100	100	100	24
fepD	100	100	100	100	100	100	100	100	100	100	100	100	100	100	100	100	100	100	100	100	100	100	100	100	24
fepG	100	100	100	100	100	100	100	100	100	100	100	100	100	100	100	100	100	100	100	100	100	100	100	100	24
fes	99.92	100	100	100	100	100	100	100	100	100	100	100	100	100	100	100	100	100	100	100	100	100	100	100	24
fimF	100	100	100	100	100	100	100	100	100	100	100	100	100	100	100	100	100	100	100	100	100	100	100	100	24
fimG	100	100	100	100	100	100	100	100	100	100	100	100	100	100	100	100	100	100	100	100	100	100	100	100	24
fimH	100	100	100	100	100	100	100	100	100	100	100	100	100	100	100	100	100	100	100	100	100	100	100	100	24
ompA	100	100	100	100	100	100	100	100	100	100	100	100	100	100	100	100	100	100	100	100	100	100	100	100	24
paaF	100	100	100	100	100	100	100	100	100	100	100	100	100	100	100	100	.	100	100	100	100	100	100	100	23
paaG	100	100	100	100	100	100	100	100	100	100	100	100	100	100	100	100	.	100	100	100	100	100	100	100	23
paaH	100	100	100	100	100	100	100	100	100	100	100	100	100	100	100	100	.	100	100	100	100	100	100	99.86	23
paaI	100	100	100	100	100	100	100	100	100	100	100	100	100	100	100	100	.	100	100	100	100	100	100	100	23
paaJ	100	100	100	100	100	100	100	100	100	100	100	100	100	100	100	100	.	100	100	100	100	100	100	100	23
paaK	100	100	100	100	100	100	100	100	100	100	100	100	100	100	100	100	.	100	100	100	100	100	100	100	23
paaX	100	100	100	100	100	100	100	100	100	100	100	100	100	100	100	100	.	100	100	100	100	100	100	100	23
paaY	100	100	100	100	100	100	100	100	100	100	100	100	100	100	100	100	.	100	100	100	100	100	100	100	23
espL1	100	100	100	100	100	100	100	.	.	100	98.42	99.95	100	98.47	100	100	100	100	100	100	100	100	100	85.94	22
fimA	100	100	100	100	100	99.83	100	100	100	100	99.83	99.83	99.83	100	100	100	100	.	.	91.25	91.25	91.25	100	100	22
fimB	100	100	100	100	100	100	100	100	100	100	100	100	100	100	100	100	100	.	.	100	100	100	100	100	22
fimC	100	100	100	100	100	100	100	100	100	100	100	100	100	100	100	100	100	.	.	100	100	100	100	100	22
fimE	100	100	100	100	100	100	100	99.66	99.66	100	100	100	100	100	100	100	100	.	.	100	100	100	100	100	22
fimI	100	100	100	100	100	100	99.81	100	100	100	100	100	100	100	100	100	100	.	.	100	100	100	100	100	22
feaB	100	100	100	100	100	100	100	.	.	100	100	100	100	100	100	100	100	100	100	100	100	100	100	100	22
feaR	100	100	100	100	100	100	100	.	.	100	100	100	100	100	100	100	100	100	100	100	100	100	100	100	22
eprI	100	100	100	100	100	100	100	100	100	100	100	100	100	100	100	100	100	.	100	100	100	100	100	.	22
fimD	100	100	100	100	100	100	100	100	100	100	100	100	100	100	100	100	100	.	.	100	100	100	100	.	21
espX1	99.93	100	100	99.93	99.93	99.86	99.93	.	.	100	99.93	99.93	100	99.93	99.93	99.93	100	99.93	.	99.86	99.86	99.86	99.93	.	20
fdeC	99.41	99.41	99.41	99.88	99.88	99.76	99.88	.	.	99.41	99.76	99.41	99.41	99.88	99.88	99.88	99.88	99.88	99.88	86.17	86.17	86.17	.	.	20
yagV/ecpE	99.74	99.74	99.74	99.74	99.74	99.74	99.74	99.74	99.74	99.74	99.74	99.74	99.74	99.74	99.74	99.74	99.74	.	99.74	.	.	.	99.74	.	19
yagW/ecpD	100	100	100	100	100	100	100	100	100	100	100	100	100	100	100	100	100	.	100	.	.	.	100	.	19
yagX/ecpC	100	100	100	100	100	100	100	100	100	100	100	100	100	100	100	100	100	.	100	.	.	.	100	.	19
yagY/ecpB	100	100	100	100	100	100	100	100	100	100	100	100	100	100	100	100	100	.	100	.	.	.	100	.	19
yagZ/ecpA	100	100	100	100	100	100	100	100	100	100	100	100	100	100	100	100	100	.	100	.	.	.	100	.	19
gspM	.	99.76	99.76	100	100	100	100	100	100	100	.	100	100	100	.	.	100	100	100	100	100	100	.	.	18
ykgK/ecpR	100	100	100	100	100	100	.	100	100	100	100	100	100	100	100	100	100	.	100	.	.	.	100	.	18
ymdE	.	.	.	100	100	100	100	100	100	100	.	100	100	100	100	100	100	100	100	.	.	.	100	100	17
gspL	.	100	100	100	100	100	.	88.5	88.5	97.79	.	100	100	100	.	.	100	100	.	100	100	100	.	.	16
ycdU	.	.	.	100	100	100	100	100	100	100	.	100	100	100	100	100	.	100	100	.	.	.	100	100	16
aslA	.	100	100	100	100	.	100	100	100	.	.	.	.	.	100	100	100	.	100	100	100	100	100	.	15
gspI	.	100	100	100	100	100	.	.	.	.	.	100	100	100	.	.	100	100	100	100	100	100	.	.	14
gspJ	.	100	100	100	100	100	.	.	.	.	.	100	100	100	.	.	100	100	100	100	100	100	.	.	14
gspK	.	100	100	100	100	100	.	.	.	.	.	100	100	100	.	.	100	100	100	100	100	100	.	.	14
gspD	.	100	100	100	100	100	.	.	.	.	.	100	100	100	.	.	.	100	87.04	100	100	100	.	.	13
gspE	.	100	100	100	100	100	.	.	.	.	.	100	100	94.98	.	.	.	100	100	100	100	100	.	.	13
gspG	.	100	100	100	100	100	.	.	.	.	.	100	100	.	.	.	100	100	100	100	100	100	.	.	13
gspH	.	100	100	100	100	100	.	.	.	.	.	100	100	.	.	.	100	100	100	100	100	100	.	.	13
espL4	.	100	100	100	100	.	100	100	100	.	.	.	.	.	100	100	100	.	100	.	.	.	99.95	.	12
gspC	.	100	100	100	100	100	.	.	.	.	.	100	100	100	.	.	.	100	.	100	100	100	.	.	12
gspF	.	99.67	99.67	100	100	100	.	.	.	.	.	100	100	.	.	.	.	100	100	99.92	99.92	99.92	.	.	12
fecI	100	.	.	100	100	100	.	100	100	100	.	.	.	.	.	.	100	100	.	.	.	.	.	100	10
fecR	100	.	.	100	100	100	.	100	100	100	.	.	.	.	.	.	100	100	.	.	.	.	.	100	10
fecA	100	.	.	100	100	100	.	100	100	100	.	.	.	.	.	.	100	100	.	.	.	.	.	100	10
fecB	100	.	.	100	100	100	.	100	100	100	.	.	.	.	.	.	100	100	.	.	.	.	.	100	10
fecD	100	.	.	100	100	100	.	100	100	100	.	.	.	.	.	.	100	100	.	.	.	.	.	100	10
espY1	.	.	.	99.87	99.87	.	84.2	99.87	99.87	.	.	.	.	.	99.87	99.87	84.2	.	.	.	.	.	99.87	.	9
fecE	100	.	.	100	100	100	.	100	100	100	.	.	.	.	.	.	100	100	.	.	.	.	.	.	9
yjhV	100	.	.	100	100	100	.	100	100	100	.	.	.	.	.	.	99.39	100	.	.	.	.	.	.	9
faeE	.	.	.	.	.	.	92.66	100	100	100	.	.	.	.	93.82	93.82	.	.	.	.	.	.	.	.	6
faeD	.	.	.	.	.	.	.	95.98	95.98	95.61	.	.	.	.	95.53	95.53	.	.	.	.	.	.	.	.	5
astA	100	.	.	.	.	.	.	.	.	.	.	.	.	.	100	100	.	.	95.73	.	.	.	.	.	4
espR4	.	.	.	.	.	.	.	99.56	99.56	.	.	.	.	.	.	.	.	99.56	.	.	.	.	.	.	3
faeF	.	.	.	.	.	.	.	99.59	99.59	99.59	.	.	.	.	.	.	.	.	.	.	.	.	.	.	3
faeH	.	.	.	.	.	.	.	100	100	99.25	.	.	.	.	.	.	.	.	.	.	.	.	.	.	3
faeI	.	.	.	.	.	.	.	100	100	99.87	.	.	.	.	.	.	.	.	.	.	.	.	.	.	3
cdtA	.	.	.	.	.	.	.	.	.	.	100	.	.	100	.	.	.	.	.	.	.	.	.	.	2
cdtB	.	.	.	.	.	.	.	.	.	.	100	.	.	100	.	.	.	.	.	.	.	.	.	.	2
cdtC	.	.	.	.	.	.	.	.	.	.	100	.	.	100	.	.	.	.	.	.	.	.	.	.	2
chuS	.	100	100	.	.	.	.	.	.	.	.	.	.	.	.	.	.	.	.	.	.	.	.	.	2
chuU	.	100	100	.	.	.	.	.	.	.	.	.	.	.	.	.	.	.	.	.	.	.	.	.	2
chuV	.	100	100	.	.	.	.	.	.	.	.	.	.	.	.	.	.	.	.	.	.	.	.	.	2
chuW	.	100	100	.	.	.	.	.	.	.	.	.	.	.	.	.	.	.	.	.	.	.	.	.	2
chuY	.	100	100	.	.	.	.	.	.	.	.	.	.	.	.	.	.	.	.	.	.	.	.	.	2
espY2	.	100	100	.	.	.	.	.	.	.	.	.	.	.	.	.	.	.	.	.	.	.	.	.	2
espY3	.	100	100	.	.	.	.	.	.	.	.	.	.	.	.	.	.	.	.	.	.	.	.	.	2
espY4	.	100	100	.	.	.	.	.	.	.	.	.	.	.	.	.	.	.	.	.	.	.	.	.	2
faeC	.	.	.	.	.	.	.	93.59	93.59	.	.	.	.	.	.	.	.	.	.	.	.	.	.	.	2
faeJ	.	.	.	.	.	.	.	100	100	.	.	.	.	.	.	.	.	.	.	.	.	.	.	.	2
fyuA	100	.	.	.	.	.	100	.	.	.	.	.	.	.	.	.	.	.	.	.	.	.	.	.	2
gtrA	.	.	.	.	.	.	100	.	.	.	.	.	.	.	.	.	100	.	.	.	.	.	.	.	2
gtrB	.	.	.	.	.	.	97.31	.	.	.	.	.	.	.	.	.	97.85	.	.	.	.	.	.	.	2
hlyA	.	.	.	.	.	.	.	.	.	.	.	.	.	.	100	100	.	.	.	.	.	.	.	.	2
hlyB	.	.	.	.	.	.	.	.	.	.	.	.	.	.	100	100	.	.	.	.	.	.	.	.	2
hlyC	.	.	.	.	.	.	.	.	.	.	.	.	.	.	93.48	93.48	.	.	.	.	.	.	.	.	2
hlyD	.	.	.	.	.	.	.	.	.	.	.	.	.	.	100	100	.	.	.	.	.	.	.	.	2
irp1	99.91	.	.	.	.	.	100	.	.	.	.	.	.	.	.	.	.	.	.	.	.	.	.	.	2
irp2	100	.	.	.	.	.	100	.	.	.	.	.	.	.	.	.	.	.	.	.	.	.	.	.	2
iucA	100	.	.	.	.	.	.	.	.	.	100	.	.	.	.	.	.	.	.	.	.	.	.	.	2
iucB	100	.	.	.	.	.	.	.	.	.	100	.	.	.	.	.	.	.	.	.	.	.	.	.	2
iucC	100	.	.	.	.	.	.	.	.	.	100	.	.	.	.	.	.	.	.	.	.	.	.	.	2
iucD	100	.	.	.	.	.	.	.	.	.	100	.	.	.	.	.	.	.	.	.	.	.	.	.	2
iutA	100	.	.	.	.	.	.	.	.	.	100	.	.	.	.	.	.	.	.	.	.	.	.	.	2
kpsD	.	100	100	.	.	.	.	.	.	.	.	.	.	.	.	.	.	.	.	.	.	.	.	.	2
kpsM	.	100	100	.	.	.	.	.	.	.	.	.	.	.	.	.	.	.	.	.	.	.	.	.	2
shuA	.	100	100	.	.	.	.	.	.	.	.	.	.	.	.	.	.	.	.	.	.	.	.	.	2
shuT	.	100	100	.	.	.	.	.	.	.	.	.	.	.	.	.	.	.	.	.	.	.	.	.	2
shuX	.	100	100	.	.	.	.	.	.	.	.	.	.	.	.	.	.	.	.	.	.	.	.	.	2
ybtA	100	.	.	.	.	.	100	.	.	.	.	.	.	.	.	.	.	.	.	.	.	.	.	.	2
ybtE	99.24	.	.	.	.	.	100	.	.	.	.	.	.	.	.	.	.	.	.	.	.	.	.	.	2
ybtP	100	.	.	.	.	.	100	.	.	.	.	.	.	.	.	.	.	.	.	.	.	.	.	.	2
ybtQ	100	.	.	.	.	.	100	.	.	.	.	.	.	.	.	.	.	.	.	.	.	.	.	.	2
ybtS	100	.	.	.	.	.	100	.	.	.	.	.	.	.	.	.	.	.	.	.	.	.	.	.	2
ybtT	100	.	.	.	.	.	100	.	.	.	.	.	.	.	.	.	.	.	.	.	.	.	.	.	2
ybtU	100	.	.	.	.	.	100	.	.	.	.	.	.	.	.	.	.	.	.	.	.	.	.	.	2
ybtX	100	.	.	.	.	.	100	.	.	.	.	.	.	.	.	.	.	.	.	.	.	.	.	.	2
afaA-VIII	.	.	.	.	.	.	.	.	.	.	100	.	.	.	.	.	.	.	.	.	.	.	.	.	1
afaB-VIII	.	.	.	.	.	.	.	.	.	.	100	.	.	.	.	.	.	.	.	.	.	.	.	.	1
afaC-VIII	.	.	.	.	.	.	.	.	.	.	100	.	.	.	.	.	.	.	.	.	.	.	.	.	1
afaD-VIII	.	.	.	.	.	.	.	.	.	.	100	.	.	.	.	.	.	.	.	.	.	.	.	.	1
afaE-VIII	.	.	.	.	.	.	.	.	.	.	100	.	.	.	.	.	.	.	.	.	.	.	.	.	1
afaF-VII	.	.	.	.	.	.	.	.	.	.	100	.	.	.	.	.	.	.	.	.	.	.	.	.	1
cesAB	99.38	.	.	.	.	.	.	.	.	.	.	.	.	.	.	.	.	.	.	.	.	.	.	.	1
cesD	100	.	.	.	.	.	.	.	.	.	.	.	.	.	.	.	.	.	.	.	.	.	.	.	1
cesD2	99.75	.	.	.	.	.	.	.	.	.	.	.	.	.	.	.	.	.	.	.	.	.	.	.	1
cesF	92.71	.	.	.	.	.	.	.	.	.	.	.	.	.	.	.	.	.	.	.	.	.	.	.	1
cesL	100	.	.	.	.	.	.	.	.	.	.	.	.	.	.	.	.	.	.	.	.	.	.	.	1
cesT	100	.	.	.	.	.	.	.	.	.	.	.	.	.	.	.	.	.	.	.	.	.	.	.	1
cif	99.88	.	.	.	.	.	.	.	.	.	.	.	.	.	.	.	.	.	.	.	.	.	.	.	1
eae	94.01	.	.	.	.	.	.	.	.	.	.	.	.	.	.	.	.	.	.	.	.	.	.	.	1
east1	82.91	.	.	.	.	.	.	.	.	.	.	.	.	.	.	.	.	.	.	.	.	.	.	.	1
efa1	100	.	.	.	.	.	.	.	.	.	.	.	.	.	.	.	.	.	.	.	.	.	.	.	1
escC	100	.	.	.	.	.	.	.	.	.	.	.	.	.	.	.	.	.	.	.	.	.	.	.	1
escD	100	.	.	.	.	.	.	.	.	.	.	.	.	.	.	.	.	.	.	.	.	.	.	.	1
escE	100	.	.	.	.	.	.	.	.	.	.	.	.	.	.	.	.	.	.	.	.	.	.	.	1
escF	100	.	.	.	.	.	.	.	.	.	.	.	.	.	.	.	.	.	.	.	.	.	.	.	1
escG	94.62	.	.	.	.	.	.	.	.	.	.	.	.	.	.	.	.	.	.	.	.	.	.	.	1
escI	100	.	.	.	.	.	.	.	.	.	.	.	.	.	.	.	.	.	.	.	.	.	.	.	1
escJ	100	.	.	.	.	.	.	.	.	.	.	.	.	.	.	.	.	.	.	.	.	.	.	.	1
escL	100	.	.	.	.	.	.	.	.	.	.	.	.	.	.	.	.	.	.	.	.	.	.	.	1
escN	100	.	.	.	.	.	.	.	.	.	.	.	.	.	.	.	.	.	.	.	.	.	.	.	1
escO	100	.	.	.	.	.	.	.	.	.	.	.	.	.	.	.	.	.	.	.	.	.	.	.	1
escP	100	.	.	.	.	.	.	.	.	.	.	.	.	.	.	.	.	.	.	.	.	.	.	.	1
escR	100	.	.	.	.	.	.	.	.	.	.	.	.	.	.	.	.	.	.	.	.	.	.	.	1
escS	100	.	.	.	.	.	.	.	.	.	.	.	.	.	.	.	.	.	.	.	.	.	.	.	1
escT	100	.	.	.	.	.	.	.	.	.	.	.	.	.	.	.	.	.	.	.	.	.	.	.	1
escU	100	.	.	.	.	.	.	.	.	.	.	.	.	.	.	.	.	.	.	.	.	.	.	.	1
escV	100	.	.	.	.	.	.	.	.	.	.	.	.	.	.	.	.	.	.	.	.	.	.	.	1
espA	100	.	.	.	.	.	.	.	.	.	.	.	.	.	.	.	.	.	.	.	.	.	.	.	1
espD	100	.	.	.	.	.	.	.	.	.	.	.	.	.	.	.	.	.	.	.	.	.	.	.	1
espF	82.33	.	.	.	.	.	.	.	.	.	.	.	.	.	.	.	.	.	.	.	.	.	.	.	1
espG	100	.	.	.	.	.	.	.	.	.	.	.	.	.	.	.	.	.	.	.	.	.	.	.	1
espH	91.52	.	.	.	.	.	.	.	.	.	.	.	.	.	.	.	.	.	.	.	.	.	.	.	1
espL2	100	.	.	.	.	.	.	.	.	.	.	.	.	.	.	.	.	.	.	.	.	.	.	.	1
espM1	100	.	.	.	.	.	.	.	.	.	.	.	.	.	.	.	.	.	.	.	.	.	.	.	1
espM2	99.66	.	.	.	.	.	.	.	.	.	.	.	.	.	.	.	.	.	.	.	.	.	.	.	1
espN	100	.	.	.	.	.	.	.	.	.	.	.	.	.	.	.	.	.	.	.	.	.	.	.	1
espW	100	.	.	.	.	.	.	.	.	.	.	.	.	.	.	.	.	.	.	.	.	.	.	.	1
espX7/nleL	100	.	.	.	.	.	.	.	.	.	.	.	.	.	.	.	.	.	.	.	.	.	.	.	1
etgA	100	.	.	.	.	.	.	.	.	.	.	.	.	.	.	.	.	.	.	.	.	.	.	.	1
map	100	.	.	.	.	.	.	.	.	.	.	.	.	.	.	.	.	.	.	.	.	.	.	.	1
nleB1	100	.	.	.	.	.	.	.	.	.	.	.	.	.	.	.	.	.	.	.	.	.	.	.	1
nleC	99.5	.	.	.	.	.	.	.	.	.	.	.	.	.	.	.	.	.	.	.	.	.	.	.	1
nleE	100	.	.	.	.	.	.	.	.	.	.	.	.	.	.	.	.	.	.	.	.	.	.	.	1
nleF	100	.	.	.	.	.	.	.	.	.	.	.	.	.	.	.	.	.	.	.	.	.	.	.	1
nleG7'	99.85	.	.	.	.	.	.	.	.	.	.	.	.	.	.	.	.	.	.	.	.	.	.	.	1
nleH1	100	.	.	.	.	.	.	.	.	.	.	.	.	.	.	.	.	.	.	.	.	.	.	.	1
nleH2	100	.	.	.	.	.	.	.	.	.	.	.	.	.	.	.	.	.	.	.	.	.	.	.	1
papX	.	.	.	.	.	.	.	.	.	.	97.46	.	.	.	.	.	.	.	.	.	.	.	.	.	1
sepD	100	.	.	.	.	.	.	.	.	.	.	.	.	.	.	.	.	.	.	.	.	.	.	.	1
sepL	100	.	.	.	.	.	.	.	.	.	.	.	.	.	.	.	.	.	.	.	.	.	.	.	1
sepQ/escQ	100	.	.	.	.	.	.	.	.	.	.	.	.	.	.	.	.	.	.	.	.	.	.	.	1
espK	100.00;100.00	.	.	.	.	.	.	.	.	.	.	.	.	.	.	.	.	.	.	.	.	.	.	.	0
nleA/espI	99.77;99.92	.	.	.	.	.	.	.	.	.	.	.	.	.	.	.	.	.	.	.	.	.	.	.	0

## Sheet: Virulence_factors_summary
	Virulence factors	Number of isolates (%)
	csgBDFG; entABCDEFS; espR1-espX4-espX5; fepABCDG; fes; fimFGH; fimFGH; ompA.	24/24 (100%)	Farm	Isolate	Number of virulence genes in chromosome + plasmids
	paaFGHIJKXY	23/24 (95.83%)	SQLD6	6	123 + 6			Isolate	Number of virulence genes (chromo)	Number of virulence genes (plasmid)	Total	Number of virulence genes in chromosome + plasmids
	espL1; fimABCEI; feaBR; eprI	22/24 (91.67%)	NQLD1	21A	76 + 7			6	123	6	129	123 + 6
	fimD	21/24 (87.50%)	NQLD1	21B	76 + 7			21A	76	7	83	76 + 7
	espX1; fdeC	20/24 (83.33%)	NQLD1	20A	73 + 4			21B	76	7	83	76 + 7
			NQLD1	20B	73 + 4			20A	73	4	77	73 + 4
			SQLD3	7	70 + 0			20B	73	4	77	73 + 4
			VICT3	3	69 + 7			3	69	7	76	69 + 7
			SQLD7	111A	67 + 4			4	62	13	75	62 + 13
			SQLD7	111B	67 + 4			5	62	13	75	62 + 13
			VICT2	2	66 + 0			111A	67	4	71	67 + 4
			SQLD4	8	65 + 5			111B	67	4	71	67 + 4
			SQLD7	115C	63 + 4			8	65	5	70	65 + 5
			SQLD8	143B	63 + 0			7	70	0	70	70 + 0
			VICT8	77C	63 + 4			1	54	13	67	54 + 13
			VICT4	4	62 + 13			115C	63	4	67	63 + 4
			VICT5	5	62 + 13			77C	63	4	67	63 + 4
			SQLD5	9	62 + 0			2	66	0	66	66 + 0
			NQLD1	19A	58 + 0			10	57	7	64	57 + 7
			SQLD6	10	57 + 7			143B	63	0	63	63 + 0
			VICT6	46B	56 + 0			9	62	0	62	62 + 0
			VICT6	55B	56 + 0			19A	58	0	58	58 + 0
			VICT6	55C	56 + 0			46B	56	0	56	56 + 0
			VICT1	1	54 + 13			55B	56	0	56	56 + 0
			VICT7	69C	47 + 0			55C	56	0	56	56 + 0
								69C	47	0	47	47 + 0
										average	70.25
										median	68.5
										stddev	15.4026
											70.25±15.42

## Sheet: Figure_2_layout
Isolate	Source	Number of virulence genes								Isolate	Source	Number of virulence genes
1	GRIB	54								19A	LS	58
2	GRIB	66								7	BSL	70
3	GRIB	69								143B	MW	63
4	GRIB	62								21B	LS	76
5	BSL	62								21A	LS	76
6	BSL	123								10	GRIB	57
7	BSL	70								5	BSL	62
8	BSL	65								4	GRIB	62
9	BSL	62								1	GRIB	54
10	GRIB	57								77C	CN	63
111A	MC	67								3	GRIB	69
111B	MC	67								20B	LS	73
115C	MC	63								20A	LS	73		16.6667
143B	MW	63								115C	MC	63
19A	LS	58								111B	MC	67
20A	LS	73								111A	MC	67
20B	LS	73								8	BSL	65
21A	LS	76								6	BSL	123
21B	LS	76								2	GRIB	66
46B	JKB	56								55B	JKB	56
55B	JKB	56								46B	JKB	56
55C	JKB	56								55C	JKB	56
69C	JK	47								69C	JK	47
77C	CN	63
