# Supplementary material for: Survey and Sequence Characterization of Bovine Mastitis-Associated Escherichia coli in Dairy Herds
Source: Front Vet Sci. 2020 Dec 7;7:582297. doi: 10.3389/fvets.2020.582297 (PMC7750360; doi:10.3389/fvets.2020.582297)
Supplement: Supplementary file 4 [file Data_Sheet_4.XLSX]

## Sheet: Phage_stats
Isolate	Intact prophages	Questionable	Incomplete prophages	Sum of incomplete
1	1	2	5	7							Isolate	Source	Isolationlocation
2	3	3	1	4							20B	LS	Queensland
3	1	0	7	7							20A	LS	Queensland
4	3	1	1	2							69C	JK	Victoria
5	3	1	1	2							77C	CN	Victoria
6	2	1	6	7							9	BSL	Queensland
7	4	1	2	3							7	BSL	Queensland
8	4	0	3	3							3	GRIB	Victoria
9	0	0	4	4							19A	LS	Queensland
10	3	0	4	4							10	GRIB	Victoria
111A	2	1	3	4							115C	MC	Queensland
111B	2	1	3	4							55C	JKB	Victoria
115C	3	0	4	4							55B	JKB	Victoria
143B	2	1	6	7							46B	JKB	Victoria
19A	3	1	1	2							21B	LS	Queensland
20A	1	2	9	11							21A	LS	Queensland
20B	2	3	7	10							143B	MW	Queensland
21A	4	1	2	3							1	GRIB	Victoria
21B	4	1	2	3							6	BSL	Queensland
46B	3	1	4	5							111A	MC	Queensland
55B	2	1	4	5							2	GRIB	Victoria
55C	2	1	4	5							111B	MC	Queensland
69C	5	1	5	6							8	BSL	Queensland
77C	3	1	4	5							5	BSL	Queensland
Total	62	25	92	117							4	GRIB	Victoria

## Sheet: phage-hit-miss2
Strain	Contig	bp location	Chromosomal/plasmid	MOST_COMMON_PHAGE_NAME						Accession	Closest -like phage	1	2	3	4	5	6	7	8	9	10	19A	20A	20B	21A	21B	46B	55B	55C	69C	77C	111A	111B	115C	143B	Prophage total
1	Contig_41_111.812	247007-269786	Chromosomal	PHAGE_Entero_P88_NC_026014						NC_026014	Enterobacteria phage P88	100	100	0	100	100	100	0	100	0	0	0	0	0	0	0	0	0	0	0	0	100	100	0	100	9
2	Contig_115_79.4372	48422-64496	Chromosomal	PHAGE_Entero_P88_NC_026014						NC_028699	Salmonella phage SEN34	0	100	0	0	0	0	0	100	0	0	0	0	0	0	0	0	0	0	0	0	100	100	100	0	5
2	Contig_4_88.2838	446-49790	Chromosomal	PHAGE_Salmon_SEN34_NC_028699						NC_010463	Enterobacteria phage Fels-2	0	0	100	100	0	0	100	100	0	0	0	0	0	0	0	0	0	0	0	0	0	0	0	0	4
2	Contig_86_73.5281	35667-73139	Chromosomal	PHAGE_Entero_P88_NC_026014						NC_019488	Salmonella phage RE-2010	0	0	0	0	100	0	0	0	0	100	100	0	0	0	0	0	0	0	0	0	0	0	0	0	3
3	Contig_75_70.4942	7297-34488	Chromosomal	PHAGE_Salmon_Fels_2_NC_010463						NC_019716	Enterobacteria phage mEp460	0	0	0	0	0	100	0	0	0	0	0	0	0	100	100	0	0	0	0	0	0	0	0	0	3
4	Contig_28_58.0909	90330-103867	Chromosomal	PHAGE_Entero_lambda_NC_001416						NC_021857	Shigella phage SfII	0	0	0	0	0	0	0	0	0	0	0	100	100	0	0	0	0	0	100	0	0	0	0	0	3
4	Contig_68_52.793	1071-25277	Chromosomal	PHAGE_Salmon_Fels_2_NC_010463						NC_027339	Enterobacteria phage SfI	0	0	0	0	0	0	0	0	0	0	0	0	0	0	0	100	100	100	0	0	0	0	0	0	3
4	Contig_80_54.544	132885-169475	Chromosomal	PHAGE_Entero_P88_NC_026014						NC_028943	Escherichia phage pro483	0	0	0	0	0	0	0	0	0	0	100	0	0	100	100	0	0	0	0	0	0	0	0	0	3
5	Contig_26_76.9063	90330-103867	Chromosomal	PHAGE_Entero_lambda_NC_001416						NC_031129	Salmonella phage SJ46	0	0	0	0	0	0	0	0	0	0	0	0	0	0	0	100	100	100	0	0	0	0	0	0	3
5	Contig_8_73.3099	132817-169407	Chromosomal	PHAGE_Entero_P88_NC_026014						NC_001416	Enterobacteria phage lambda	0	0	0	100	100	0	0	0	0	0	0	0	0	0	0	0	0	0	0	0	0	0	0	0	2
5	Contig_67_72.6392	1071-15443	Chromosomal	PHAGE_Salmon_RE_2010_NC_019488						NC_001609	Enterobacteria phage P4	0	0	0	0	0	0	100	0	0	0	0	0	100	0	0	0	0	0	0	0	0	0	0	0	2
6	Contig_91_56.0772	117972-160537	Chromosomal	PHAGE_Entero_P88_NC_026014						NC_003444	Enterobacteria phage SfV	0	0	0	0	0	0	0	0	0	100	0	0	0	0	0	0	0	0	0	0	0	0	100	0	2
6	Contig_125_75.8718	4278-43019	Chromosomal	PHAGE_Entero_mEp460_NC_019716						NC_010392	Phage Gifsy-1	0	0	0	0	0	0	100	0	0	0	0	0		0	0	0	0	0	0	0	0	0	100	0	2
7	Contig_11_88.917	30148-57113	Chromosomal	PHAGE_Salmon_Fels_2_NC_010463						NC_019704	Enterobacteria phage mEp237	0	0	0	0	0	0	0	0	0	100	0	0	0	0	0	0	0	0	100	0	0	0	0	0	2
7	Contig_24_91.1765	29747-70482	Chromosomal	PHAGE_Haemop_HP2_NC_003315						NC_021190	Enterobacteria phage phi80	0	0	0	0	0	0	0	0	0	0	0	0	0	100	100	0	0	0	0	0	0	0	0	0	2
7	Contig_28_79.2143	88090-134741	Chromosomal	PHAGE_Phage_Gifsy_1_NC_010392						NC_024365	Pseudomonas phage phiPSA1	0	0	0	0	0	0	0	0	0	0	0	0	0	100	100	0	0	0	0	0	0	0	0	0	2
7	Contig_24_91.1765	1830-14942	Chromosomal	PHAGE_Entero_P4_NC_001609						NC_031940	Salmonella phage 118970 sal 3	0	0	0	0	0	0	0	0	0	0	0	0	0	0	0	0	0	0	0	100	0	0	0	100	2
8	Contig_73_66.1438	234110-274236	Chromosomal	PHAGE_Salmon_SEN34_NC_028699						NC_002014	Enterobacteria phage Ike	0	0	0	0	0	0	0	0	0	0	0	0	0	0	0	100	0	0	0	0	0	0	0	0	1
8	Contig_12_64.677	30432-64860	Chromosomal	PHAGE_Salmon_Fels_2_NC_010463						NC_003315	Haemophilus phage HP2	0	0	0	0	0	0	100	0	0	0	0	0		0	0	0	0	0	0	0	0	0	0	0	1
8	Contig_13_64.5575	71204-108679	Chromosomal	PHAGE_Entero_P88_NC_026014						NC_009514	Phage cdtI DNA	0	0	0	0	0	0	0	100	0	0	0	0	0	0	0	0	0	0	0	0	0	0	0	0	1
8	Contig_38_62.2166	156286-213088	Chromosomal	PHAGE_Entero_cdtI_NC_009514						NC_016158	Escherichia phage HK639	0	0	0	0	0	0	0	0	0	0	0	0	0	0	0	0	0	0	100	0	0	0	0	0	1
10	Contig_4_77.1889	77905-121062	Chromosomal	PHAGE_Entero_SfV_NC_003444						NC_019711	Enterobacteria phage HK629	0	0	0	0	0	0	0	0	0	0	0	0	0	0	0	0	0	0	0	100	0	0	0	0	1
10	Contig_28_51.4059	160999-211749	Chromosomal	PHAGE_Entero_mEp237_NC_019704						NC_021070	Vibrio phage martha 12B12 genomic sequence	0	0	0	0	0	0	0	0	0	0	0	0	0	0	0	0	0	0	100	0	0	0	0	0	1
10	Contig_78_67.7603	1-31769	Chromosomal	PHAGE_Salmon_RE_2010_NC_019488						NC_022750	Enterobacteria phage fiAA91-ss	0	0	0	0	0	0	0	0	0	0	0	0	0	0	0	0	0	0	0	100	0	0	0	0	1
111A	Contig_14_76.3993	1-32938	Chromosomal	PHAGE_Salmon_SEN34_NC_028699						NC_027398	Enterobacteria phage Sf101	0	0	0	0	0	0	0	0	0	0	100	0	0	0	0	0	0	0	0	0	0	0	0	0	1
111A	Contig_15_65.9488	11616-49160	Chromosomal	PHAGE_Entero_P88_NC_026014						NC_028701	Salmonella phage SEN5	0	0	0	0	0	0	0	0	0	0	0	0	0	0	0	0	0	0	100	0	0	0	0	0	1
111B	Contig_97_87.9862	289-33352	Chromosomal	PHAGE_Salmon_SEN34_NC_028699
111B	Contig_15_75.8629	11616-49160	Chromosomal	PHAGE_Entero_P88_NC_026014							Total prophages per isolate	1	2	1	3	3	2	4	4	0	3	3	1	2	4	4	3	2	2	5	3	2	2	3	2
115C	Contig_34_72.187	566-40848	Chromosomal	PHAGE_Salmon_SEN34_NC_028699
115C	Contig_7_85.271	142959-190169	Chromosomal	PHAGE_Entero_SfV_NC_003444									Notes - isolate 2 has two of these
115C	Contig_80_66.7853	651-34063	Chromosomal	PHAGE_Phage_Gifsy_1_NC_010392
143B	Contig_6_55.0385	229998-249505	Chromosomal	PHAGE_Salmon_118970_sal3_NC_031940
143B	Contig_6_55.0385	42716-80085	Chromosomal	PHAGE_Entero_P88_NC_026014
19A	Contig_37_67.9275	78523-120342	Chromosomal	PHAGE_Entero_Sf101_NC_027398
19A	Contig_15_67.7815	104835-137775	Chromosomal	PHAGE_Escher_pro483_NC_028943
19A	Contig_35_72.336	1039-23464	Chromosomal	PHAGE_Salmon_RE_2010_NC_019488
20A	Contig_63_52.5949	98192-136934	Chromosomal	PHAGE_Shigel_SfII_NC_021857
20B	Contig_36_78.7866	332815-375598	Chromosomal	PHAGE_Shigel_SfII_NC_021857
20B	Contig_64_103.148	75741-102261	Chromosomal	PHAGE_Entero_P4_NC_001609
21A	Contig_57_81.1575	30509-68475	Chromosomal	PHAGE_Pseudo_phiPSA1_NC_024365
21A	Contig_15_77.3514	64112-110151	Chromosomal	PHAGE_Entero_phi80_NC_021190
21A	Contig_23_77.6249	189448-254573	Chromosomal	PHAGE_Entero_mEp460_NC_019716
21A	Contig_36_85.3464	81064-124253	Chromosomal	PHAGE_Escher_pro483_NC_028943
21B	Contig_59_67.4285	30509-68475	Chromosomal	PHAGE_Pseudo_phiPSA1_NC_024365
21B	Contig_14_64.7379	64112-110151	Chromosomal	PHAGE_Entero_phi80_NC_021190
21B	Contig_23_64.8244	189448-254573	Chromosomal	PHAGE_Entero_mEp460_NC_019716
21B	Contig_37_70.045	81064-124253	Chromosomal	PHAGE_Escher_pro483_NC_028943
46B	Contig_18_117.484	1---4698	Chromosomal	PHAGE_Entero_Ike_NC_002014
46B	Contig_30_75.8094	2087-84329	Plasmid pCFSAN004177G_03 (CP012494)	PHAGE_Salmon_SJ46_NC_031129
46B	Contig_31_81.8128	663-77919	Chromosomal	PHAGE_Entero_SfI_NC_027339
55B	Contig_34_74.4444	2087-84329	Plasmid pCFSAN004177G_03 (CP012494)	PHAGE_Salmon_SJ46_NC_031129
55B	Contig_35_77.5701	663-77919	Chromosomal	PHAGE_Entero_SfI_NC_027339
55C	Contig_33_74.6399	2087-84329	Plasmid pCFSAN004177G_03 (CP012494)	PHAGE_Salmon_SJ46_NC_031129
55C	Contig_34_74.6197	663-77919	Chromosomal	PHAGE_Entero_SfI_NC_027339
69C	Contig_93_54.6014	110-12330	Chromosomal	PHAGE_Shigel_SfII_NC_021857
69C	Contig_185_53.4244	1-29878	Chromosomal	PHAGE_Vibrio_12B12_NC_021070
69C	Contig_134_45.8	1141-35958	Chromosomal	PHAGE_Escher_HK639_NC_016158
69C	Contig_73_43.8645	1553-23709	Chromosomal	PHAGE_Entero_mEp237_NC_019704
69C	Contig_192_60.2243	21006-52982	Chromosomal	PHAGE_Salmon_SEN5_NC_028701
77C	Contig_80_51.2796	186452-230656	Chromosomal	PHAGE_Entero_HK629_NC_019711
77C	Contig_38_50.8853	90672-134661	Chromosomal	PHAGE_Salmon_118970_sal3_NC_031940
77C	Contig_39_64.0829	1-21367	Chromosomal	PHAGE_Entero_fiAA91_ss_NC_022750

## Sheet: Prophages_on_plasmids
Strain	Contig	bp location	MOST_COMMON_PHAGE_NAME	mash_nearest_neighbor	plasmid clusterID
20B	Contig_1_1171.63_Circ			CP009169	18
4	Contig_1_124.975_Circ			CP009103	44
55B	Contig_1_1330.37_Circ			JN985534	novel_0
46B	Contig_1_1377.47_Circ			JN985534	novel_0
55C	Contig_1_1453.29_Circ			JN985534	novel_0
5	Contig_1_172.739_Circ			CP009103	44
111B	Contig_1_177.415_Circ			JX445149	476
8	Contig_1_195.673			CP001162	541
77C	Contig_1_411.498_Circ			CP001061	276
115C	Contig_1_680.881_Circ			CP009169	18
20A	Contig_1_783.857_Circ			CP009169	18
3	Contig_1_834.673_Circ			AY028316	2
19A	Contig_1_854.408_Circ			CP018986	507
6	Contig_1_954.45_Circ			CP019897	novel_0
2	Contig_10_100.58			EF536825	novel_1
143B	Contig_10_119.647			CP010345	541
20A	Contig_10_141.528			CP009167	541
20B	Contig_10_193.57			CP009167	541
55B	Contig_10_76.3703			CP012494	1009
10	Contig_102_184.083			CP022226	novel_1
111A	Contig_106_166.28			JX445149	476
2	Contig_106_266.458			CP010120	novel_0
111B	Contig_106_270.09			JX445149	476
2	Contig_107_273.856			CP012928	529
10	Contig_109_114.065			CP021680	novel_0
8	Contig_11_79.5363			KM396298	430
7	Contig_11_88.917	30148-57113	PHAGE_Salmon_Fels_2_NC_010463
111B	Contig_110_179.912			JX445149	476
6	Contig_113_482.641			CP006028	1557
2	Contig_115_79.4372	48422-64496	PHAGE_Entero_P88_NC_026014
6	Contig_117_2038.6			CP006028	1557
69C	Contig_118_58.4536			CP022155	772
8	Contig_12_64.677	30432-64860	PHAGE_Salmon_Fels_2_NC_010463
6	Contig_125_75.8718	4278-43019	PHAGE_Entero_mEp460_NC_019716
69C	Contig_127_116.231			CP022495	841
69C	Contig_129_168.405			CP022495	841
8	Contig_13_64.5575	71204-108679	PHAGE_Entero_P88_NC_026014
69C	Contig_13_73.7112			CP022495	841
69C	Contig_134_45.8	1141-35958	PHAGE_Escher_HK639_NC_016158
21B	Contig_14_64.7379	64112-110151	PHAGE_Entero_phi80_NC_021190
111A	Contig_14_76.3993	1-32938	PHAGE_Salmon_SEN34_NC_028699
69C	Contig_146_61.6346			CP022155	772
1	Contig_15_130.433			CP021680	1068
8	Contig_15_233.077			CP001162	541
111A	Contig_15_65.9488	11616-49160	PHAGE_Entero_P88_NC_026014
19A	Contig_15_67.7815	104835-137775	PHAGE_Escher_pro483_NC_028943
111B	Contig_15_75.8629	11616-49160	PHAGE_Entero_P88_NC_026014
21A	Contig_15_77.3514	64112-110151	PHAGE_Entero_phi80_NC_021190
6	Contig_151_92.3535			EF536825	novel_1
69C	Contig_155_124.809			CP022495	841
6	Contig_156_202.415			CP006028	1557
69C	Contig_164_114.09			CP022495	841
69C	Contig_167_80.6549			CP022495	841
69C	Contig_17_173.261			CP022495	841
69C	Contig_171_135.902			CP022495	841
6	Contig_174_195.523			CP006028	1557
6	Contig_175_187.917			CP006028	1557
69C	Contig_179_75.5688			CP022495	841
10	Contig_18_117.253			CP021680	novel_0
46B	Contig_18_117.484	1---4698	PHAGE_Entero_Ike_NC_002014
69C	Contig_180_82.678			CP022495	841
6	Contig_182_339.768			CP006028	1557
69C	Contig_185_53.4244	1-29878	PHAGE_Vibrio_12B12_NC_021070
69C	Contig_189_141.463			CP022155	772
20A	Contig_19_117.351			KM396298	430
115C	Contig_19_176.428			CP009167	541
20B	Contig_19_180.52			KM396298	430
6	Contig_19_184.885			CP006028	1557
1	Contig_19_344.218			CP011418	novel_0
69C	Contig_192_60.2243	21006-52982	PHAGE_Salmon_SEN5_NC_028701
115C	Contig_2_1038.99_Circ			DQ286390	33
77C	Contig_2_213.279_Circ			CP001061	276
5	Contig_2_87.6928			CP021680	1068
69C	Contig_204_77.5633			CP022495	841
69C	Contig_206_79.6227			CP022495	841
10	Contig_21_108.997			CP021680	novel_0
8	Contig_21_77.0905			CP010207	novel_1
69C	Contig_21_85.8839			CP022155	772
69C	Contig_211_72.0532			CP022495	841
69C	Contig_217_69.191			CP022495	841
7	Contig_22_187.487			AP001918	541
69C	Contig_220_67.5488			CP022155	772
69C	Contig_228_163.379			CP022495	841
143B	Contig_23_138.907			CP010345	541
8	Contig_23_176.247			KM396298	430
21B	Contig_23_64.8244	189448-254573	PHAGE_Entero_mEp460_NC_019716
21A	Contig_23_77.6249	189448-254573	PHAGE_Entero_mEp460_NC_019716
3	Contig_23_92.8763			CP021680	1068
69C	Contig_234_149.568			CP022158	363
69C	Contig_238_69.0329			CP022155	772
20A	Contig_24_69.7843			KM396298	430
7	Contig_24_91.1765	29747-70482	PHAGE_Haemop_HP2_NC_003315
7	Contig_24_91.1765	1830-14942	PHAGE_Entero_P4_NC_001609
69C	Contig_242_447.875			KM107842	2987
69C	Contig_244_65.1586			CP022495	841
69C	Contig_247_125.635			CP022495	841
69C	Contig_249_103.187			CP022155	772
20B	Contig_25_104.583			KM396298	430
69C	Contig_25_139.678			CP022495	841
20A	Contig_25_264.413			KM396298	430
69C	Contig_251_106.278			CP022495	841
69C	Contig_257_101.626			CP022495	841
20B	Contig_26_405.824			KM396298	430
5	Contig_26_76.9063	90330-103867	PHAGE_Entero_lambda_NC_001416
69C	Contig_260_85.062			CP022155	772
69C	Contig_267_55.6496			CP022495	841
69C	Contig_269_83.3546			CP022495	841
5	Contig_27_478.312			MF370216	542
69C	Contig_277_128.528			CP022495	841
10	Contig_28_51.4059	160999-211749	PHAGE_Entero_mEp237_NC_019704
4	Contig_28_58.0909	90330-103867	PHAGE_Entero_lambda_NC_001416
7	Contig_28_79.2143	88090-134741	PHAGE_Phage_Gifsy_1_NC_010392
69C	Contig_281_53.9551			CP010208	2912
111B	Contig_29_156.144			CP009167	541
8	Contig_29_270.386			CP001162	541
69C	Contig_29_67.9536			CP022495	841
115C	Contig_3_138.699			CP009167	541
4	Contig_3_67.3579			CP021680	1068
3	Contig_30_147.829			CP011496	novel_1
46B	Contig_30_75.8094	2087-84329	PHAGE_Salmon_SJ46_NC_031129
46B	Contig_30_75.8094			CP012494	1009
46B	Contig_31_81.8128	663-77919	PHAGE_Entero_SfI_NC_027339
5	Contig_32_211.007			MF370216	542
4	Contig_33_151.986			MF370216	542
46B	Contig_33_68.2384			GQ149344	695
55C	Contig_33_74.6399	2087-84329	PHAGE_Salmon_SJ46_NC_031129
55C	Contig_33_74.6399			CP012494	1009
8	Contig_33_80.2909			KM396298	430
115C	Contig_34_72.187	566-40848	PHAGE_Salmon_SEN34_NC_028699
55B	Contig_34_74.4444	2087-84329	PHAGE_Salmon_SJ46_NC_031129
55B	Contig_34_74.4444			CP012494	1009
55C	Contig_34_74.6197	663-77919	PHAGE_Entero_SfI_NC_027339
19A	Contig_35_72.336	1039-23464	PHAGE_Salmon_RE_2010_NC_019488
55B	Contig_35_77.5701	663-77919	PHAGE_Entero_SfI_NC_027339
115C	Contig_36_140.204			CP009167	541
20A	Contig_36_273.133			KM396298	430
4	Contig_36_360.963			MF370216	542
55C	Contig_36_65.414			GQ149344	695
20B	Contig_36_78.7866	332815-375598	PHAGE_Shigel_SfII_NC_021857
21A	Contig_36_85.3464	81064-124253	PHAGE_Escher_pro483_NC_028943
20B	Contig_37_214.357			CP009167	541
19A	Contig_37_67.9275	78523-120342	PHAGE_Entero_Sf101_NC_027398
21B	Contig_37_70.045	81064-124253	PHAGE_Escher_pro483_NC_028943
77C	Contig_38_50.8853	90672-134661	PHAGE_Salmon_118970_sal3_NC_031940
8	Contig_38_62.2166	156286-213088	PHAGE_Entero_cdtI_NC_009514
55B	Contig_38_65.084			GQ149344	695
46B	Contig_39_168.359			CP012494	1009
77C	Contig_39_64.0829	1-21367	PHAGE_Entero_fiAA91_ss_NC_022750
8	Contig_4_210.051			CP001162	541
10	Contig_4_77.1889	77905-121062	PHAGE_Entero_SfV_NC_003444
2	Contig_4_88.2838	446-49790	PHAGE_Salmon_SEN34_NC_028699
111A	Contig_40_138.804			CP009167	541
20B	Contig_40_429.871			KM396298	430
1	Contig_41_111.812	247007-269786	PHAGE_Entero_P88_NC_026014
111A	Contig_41_135.839			CP009167	541
8	Contig_42_175.488			CP001162	541
69C	Contig_42_63.8393			CP010208	2912
111B	Contig_43_149.03			CP009167	541
69C	Contig_43_162.386			CP022495	841
21A	Contig_44_101.843			CP021680	1068
3	Contig_45_156.963			CP011496	novel_1
55C	Contig_45_165.871			CP012494	1009
21B	Contig_45_84.1174			CP021680	1068
20A	Contig_46_116.761			KM396298	430
115C	Contig_46_130.644			CP012496	novel_0
46B	Contig_46_143.857			GQ149344	695
5	Contig_46_181.573			MF370216	542
55B	Contig_47_153.804			CP012494	1009
143B	Contig_48_124.657			CP010345	541
4	Contig_48_132.25			MF370216	542
8	Contig_48_187.953			CP001162	541
111A	Contig_50_148.363			CP009167	541
1	Contig_51_336.48			CP012922	53
20A	Contig_51_73.2389			KM396298	430
115C	Contig_52_160.651			CP009167	541
20B	Contig_52_179.073			KM396298	430
1	Contig_52_466.078			MF370216	542
77C	Contig_52_68.2998			CP021680	1068
20A	Contig_54_82.3884			CP011430	1140
77C	Contig_55_141.417			CP001162	novel_1
55B	Contig_55_145.81			GQ149344	695
20A	Contig_55_63.7777			KM396298	430
20B	Contig_56_110.797			KM396298	430
20A	Contig_56_162.854			KM396298	430
20A	Contig_57_130.481			CP009167	541
7	Contig_57_144.537			AP001918	541
21A	Contig_57_81.1575	30509-68475	PHAGE_Pseudo_phiPSA1_NC_024365
20B	Contig_58_124.891			CP011430	1140
69C	Contig_58_141.465			KM107842	2987
69C	Contig_59_142.292			CP022495	841
111B	Contig_59_176.455			CP009167	541
8	Contig_59_185.441			CP001162	541
21B	Contig_59_67.4285	30509-68475	PHAGE_Pseudo_phiPSA1_NC_024365
7	Contig_6_160.19			AP001918	541
111A	Contig_6_183.773			JX445149	476
143B	Contig_6_55.0385	229998-249505	PHAGE_Salmon_118970_sal3_NC_031940
143B	Contig_6_55.0385	42716-80085	PHAGE_Entero_P88_NC_026014
46B	Contig_6_78.0176			CP012494	1009
6	Contig_60_208.41			CP006028	1557
20B	Contig_60_96.1294			KM396298	430
8	Contig_61_206.809			CP001162	541
20B	Contig_61_275.914			KM396298	430
111A	Contig_61_335.84			JX445149	476
20B	Contig_62_207.648			CP009167	541
2	Contig_62_264.144			CP012928	529
111B	Contig_62_382.118			JX445149	476
10	Contig_63_120.963			CP021680	novel_0
115C	Contig_63_178.641			CP009167	541
20A	Contig_63_52.5949	98192-136934	PHAGE_Shigel_SfII_NC_021857
20B	Contig_64_103.148	75741-102261	PHAGE_Entero_P4_NC_001609
69C	Contig_65_184.735			KM107842	2987
6	Contig_65_195.487			CP006028	1557
77C	Contig_66_125.273			CP009167	novel_0
7	Contig_66_144.416			AP001918	541
5	Contig_67_72.6392	1071-15443	PHAGE_Salmon_RE_2010_NC_019488
69C	Contig_68_162.102			CP022158	363
115C	Contig_68_223.251			CP009167	541
4	Contig_68_52.793	1071-25277	PHAGE_Salmon_Fels_2_NC_010463
8	Contig_68_86.6741			KM396298	430
1	Contig_69_632.727			MF370216	542
20B	Contig_69_89.8651			KM396298	430
111B	Contig_7_203.887			JX445149	476
3	Contig_7_320.143			AY230888	novel_0
55C	Contig_7_82.5713			CP012494	1009
21B	Contig_7_85.1927			CP021680	1068
115C	Contig_7_85.271	142959-190169	PHAGE_Entero_SfV_NC_003444
7	Contig_70_142.815			AP001918	541
20B	Contig_70_221.77			CP009167	541
20A	Contig_71_57.8594			KM396298	430
20A	Contig_72_144.709			CP009167	541
2	Contig_72_261.135			CP012928	529
1	Contig_72_330.951			MF370216	542
20B	Contig_73_101.541			KM396298	430
115C	Contig_73_130.105			CP009167	541
69C	Contig_73_43.8645	1553-23709	PHAGE_Entero_mEp237_NC_019704
8	Contig_73_66.1438	234110-274236	PHAGE_Salmon_SEN34_NC_028699
4	Contig_74_165.457			CP011418	novel_0
69C	Contig_74_206.648			KM107842	2987
5	Contig_74_222.953			CP011418	novel_0
3	Contig_75_70.4942	7297-34488	PHAGE_Salmon_Fels_2_NC_010463
20A	Contig_75_72.9409			KM396298	430
8	Contig_76_193.284			KM396298	430
111B	Contig_76_294.189			JX445149	476
111A	Contig_77_254.537			JX445149	476
2	Contig_78_217.675			CP012928	529
10	Contig_78_67.7603	1-31769	PHAGE_Salmon_RE_2010_NC_019488
8	Contig_78_76.4568			KM396298	430
115C	Contig_79_126.766			CP009167	541
115C	Contig_8_113.691			CP009167	541
5	Contig_8_73.3099	132817-169407	PHAGE_Entero_P88_NC_026014
77C	Contig_80_51.2796	186452-230656	PHAGE_Entero_HK629_NC_019711
4	Contig_80_54.544	132885-169475	PHAGE_Entero_P88_NC_026014
115C	Contig_80_66.7853	651-34063	PHAGE_Phage_Gifsy_1_NC_010392
69C	Contig_83_134.208			CP022495	841
111B	Contig_83_199.59			CP009167	541
3	Contig_85_134.333			AY230888	novel_0
111A	Contig_85_188.598			CP009167	541
6	Contig_86_167.421			CP006028	1557
2	Contig_86_73.5281	35667-73139	PHAGE_Entero_P88_NC_026014
21A	Contig_9_103.278			CP021680	1068
20A	Contig_9_126.039			CP009167	541
8	Contig_9_203.936			AB024946	novel_0
6	Contig_91_56.0772	117972-160537	PHAGE_Entero_P88_NC_026014
69C	Contig_93_54.6014	110-12330	PHAGE_Shigel_SfII_NC_021857
111B	Contig_95_209.68			JX445149	476
111B	Contig_96_163.1			CP009167	541
111A	Contig_97_139.617			CP009167	541
111B	Contig_97_87.9862	289-33352	PHAGE_Salmon_SEN34_NC_028699
111B	Contig_98_166.616			CP009167	541

## Sheet: Virulence_factors_phages
#FILE	SEQUENCE	START	END	STRAND	GENE	COVERAGE	COVERAGE_MAP	GAPS	%COVERAGE	%IDENTITY	DATABASE	ACCESSION	PRODUCT	RESISTANCE											Phage present in
3_phage_regions.fna	8	13963	14867	-	gtrB	1-905/930	===============	0/0	97.31	99.34	vfdb	NP_706258	(gtrB) bactoprenol glucosyl transferase [LPS (VF0124)] [Shigella flexneri 2a str. 301]
3_phage_regions.fna	8	14864	15226	-	gtrA	1-363/363	===============	0/0	100	99.45	vfdb	NP_706257	(gtrA) bactoprenol-linked glucose translocase/flippase [LPS (VF0124)] [Shigella flexneri 2a str. 301]
46B_phage_regions.fna	5	277	873	-	fimE	1-597/597	===============	0/0	100	98.83	vfdb	NP_757240	(fimE) Type 1 fimbriae Regulatory protein fimE [Type 1 fimbriae (VF0221)] [Escherichia coli CFT073]
46B_phage_regions.fna	5	1351	1953	-	fimB	1-603/603	===============	0/0	100	97.84	vfdb	NP_757239	(fimB) Type 1 fimbriae Regulatory protein fimB [Type 1 fimbriae (VF0221)] [Escherichia coli CFT073]
55B_phage_regions.fna	3	277	873	-	fimE	1-597/597	===============	0/0	100	98.83	vfdb	NP_757240	(fimE) Type 1 fimbriae Regulatory protein fimE [Type 1 fimbriae (VF0221)] [Escherichia coli CFT073]
55B_phage_regions.fna	3	1351	1953	-	fimB	1-603/603	===============	0/0	100	97.84	vfdb	NP_757239	(fimB) Type 1 fimbriae Regulatory protein fimB [Type 1 fimbriae (VF0221)] [Escherichia coli CFT073]
55C_phage_regions.fna	4	277	873	-	fimE	1-597/597	===============	0/0	100	98.83	vfdb	NP_757240	(fimE) Type 1 fimbriae Regulatory protein fimE [Type 1 fimbriae (VF0221)] [Escherichia coli CFT073]
55C_phage_regions.fna	4	1351	1953	-	fimB	1-603/603	===============	0/0	100	97.84	vfdb	NP_757239	(fimB) Type 1 fimbriae Regulatory protein fimB [Type 1 fimbriae (VF0221)] [Escherichia coli CFT073]
6_phage_regions.fna	1	454	1335	+	nleH1	1-882/882	===============	0/0	100	93.42	vfdb	NP_286534	(nleH1) Type III secretion system effector NleH1 [LEE encoded T3SS (SS020)] [Escherichia coli O157:H7 str. EDL933]
6_phage_regions.fna	1	1559	2406	+	cif	1-849/849	========/======		99.88	99.88	vfdb	AAN07916	(cif) Type III secretion system effector Cif cyclomodulin [Cif (VF0205)] [Escherichia coli O26 str. C/15333]
77C_phage_regions.fna	3	13338	14114	+	cdtA	1-777/777	===============	0/0	100	100	vfdb	CAD48849	(cdtA) cytolethal distending toxin A [CDT (VF0185)] [Escherichia coli O157:H str. 493/89]												Enterobacteria phage fiAA91-ss	NC_022750
77C_phage_regions.fna	3	14111	14920	+	cdtB	1-810/810	===============	0/0	100	99.63	vfdb	CAD48850	(cdtB) cytolethal distending toxin B [CDT (VF0185)] [Escherichia coli O157:H str. 493/89]
77C_phage_regions.fna	3	14935	15480	+	cdtC	1-546/546	===============	0/0	100	99.27	vfdb	CAD48851	(cdtC) cytolethal distending toxin C [CDT (VF0185)] [Escherichia coli O157:H str. 493/89]
9_phage_regions.fna	4	2831	3193	+	gtrA	1-363/363	===============	0/0	100	90.91	vfdb	NP_706257	(gtrA) bactoprenol-linked glucose translocase/flippase [LPS (VF0124)] [Shigella flexneri 2a str. 301]
9_phage_regions.fna	4	3190	4099	+	gtrB	1-910/930	===============	0/0	97.85	81.76	vfdb	NP_706258	(gtrB) bactoprenol glucosyl transferase [LPS (VF0124)] [Shigella flexneri 2a str. 301]
20B_phage_regions.fna	10	3482	4003	+	fecI	1-522/522	===============	0/0	100	100	mastitis_virulence		fecI lcl |CP053247.1_gene_3196 [gene=fecI] [locus_tag=HHJ51_07990] [location=1616687..1617208] [gbkey=Gene]												PHAGE_Entero_P4_NC_001609	Enterobacteria phage P4
20B_phage_regions.fna	10	4000	4953	+	fecR	1-954/954	===============	0/0	100	99.89	mastitis_virulence		fecR lcl |CP053247.1_gene_3198 [gene=fecR] [locus_tag=HHJ51_07995] [location=1617205..1618158] [gbkey=Gene]												PHAGE_Entero_P4_NC_001609	Enterobacteria phage P4
20B_phage_regions.fna	10	5040	7364	+	fecA	1-2325/2325	===============	0/0	100	99.78	mastitis_virulence		fecA lcl |CP053247.1_gene_3200 [gene=fecA] [locus_tag=HHJ51_08000] [location=1618245..1620569] [gbkey=Gene]												PHAGE_Entero_P4_NC_001609	Enterobacteria phage P4
20B_phage_regions.fna	10	7409	8311	+	fecB	1-903/903	===============	0/0	100	99.67	mastitis_virulence		fecB lcl |CP053247.1_gene_3202 [gene=fecB] [locus_tag=HHJ51_08005] [location=1620614..1621516] [gbkey=Gene]												PHAGE_Entero_P4_NC_001609	Enterobacteria phage P4
20B_phage_regions.fna	10	8793	10259	+	fecD_alt	1-1467/1467	===============	0/0	100	99.52	mastitis_virulence		fecD_alt lcl |CP053247.1_gene_3206 [gene=fecD_alt] [locus_tag=HHJ51_08015] [location=1622508..1623464] [gbkey=Gene]												PHAGE_Entero_P4_NC_001609	Enterobacteria phage P4
20B_phage_regions.fna	10	10260	11027	+	fecE	1-768/768	===============	0/0	100	99.87	mastitis_virulence		fecE lcl |CP053247.1_gene_3208 [gene=fecE] [locus_tag=HHJ51_08020] [location=1623465..1624232] [gbkey=Gene]												PHAGE_Entero_P4_NC_001609	Enterobacteria phage P4
20B_phage_regions.fna	10	11585	11914	-	yjhV	1-330/330	===============	0/0	100	99.39	mastitis_virulence		yjhV |U00096 [locus_tag=b4286]
Equals non-intact phage
Equals intact phage

## Sheet: 1-Processed_phage
Strain	REGION	REGION_LENGTH	COMPLETENESS(score)	SPECIFIC_KEYWORD	REGION_POSITION	TRNA_NUM	TOTAL_PROTEIN_NUM	PHAGE_HIT_PROTEIN_NUM	HYPOTHETICAL_PROTEIN_NUM	PHAGE+HYPO_PROTEIN_PERCENTAGE	BACTERIAL_PROTEIN_NUM	ATT_SITE_SHOWUP	PHAGE_SPECIES_NUM	MOST_COMMON_PHAGE_NAME(hit_genes_count)	FIRST_MOST_COMMON_PHAGE_NUM	FIRST_MOST_COMMON_PHAGE_PERCENTAGE	GC_PERCENTAGE	MOST_COMMON_PHAGE_NAME(hit_genes_count)
10	1	43.1Kb	intact(150)	integrase,tail,capsid,portal,terminase,lysis,plate	Contig_4_77.1889:77905-121062	0	61	55	6	1	0	yes	13	PHAGE_Entero_SfV_NC_003444(34),PHAGE_Shigel_SfII_NC_021857(28),PHAGE_Salmon_118970_sal3_NC_031940(26),PHAGE_Shigel_SfIV_NC_022749(21),PHAGE_Entero_mEp460_NC_019716(19),PHAGE_Entero_SfI_NC_027339(17),PHAGE_Salmon_ST64B_NC_004313(10),PHAGE_Entero_cdtI_NC_009514(10),PHAGE_Entero_phiP27_NC_003356(5),PHAGE_Entero_mEp235_NC_019708(2),PHAGE_Pseudo_H66_NC_042342(2),PHAGE_Entero_Sf101_NC_027398(2),PHAGE_E…	34	0.5573	0.5058	PHAGE_Entero_SfV_NC_003444(34)	PHAGE_Shigel_SfII_NC_021857(28)	PHAGE_Salmon_118970_sal3_NC_031940(26)	PHAGE_Shigel_SfIV_NC_022749(21)	PHAGE_Entero_mEp460_NC_019716(19)	PHAGE_Entero_SfI_NC_027339(17)	PHAGE_Salmon_ST64B_NC_004313(10)	PHAGE_Entero_cdtI_NC_009514(10)	PHAGE_Entero_phiP27_NC_003356(5)	PHAGE_Entero_mEp235_NC_019708(2)	PHAGE_Pseudo_H66_NC_042342(2)	PHAGE_Entero_Sf101_NC_027398(2)	PHAGE_Entero_BP_4795_NC_004813(2)	PHAGE_Entero_HK633_NC_019719(2)	PHAGE_Rhizob_16_3_NC_011103(2)	PHAGE_Entero_DE3_NC_042057(1)	PHAGE_Escher_PA2_NC_028449(1)	PHAGE_Escher_TL_2011b_NC_019445(1)	PHAGE_Entero_mEpX1_NC_019709(1)	PHAGE_Entero_HK629_NC_019711(1)	PHAGE_Burkho_BcepIL02_NC_012743(1)	PHAGE_Entero_IME10_NC_019501(1)	PHAGE_Bacill_phIS3501_NC_019502(1)	PHAGE_Burkho_KS9_NC_013055(1)	PHAGE_Salmon_SPN3UB_NC_019545(1)	PHAGE_Salmon_BTP1_NC_042346(1)	PHAGE_Shigel_POCJ13_NC_025434(1)	PHAGE_Phage_Gifsy_2_NC_010393(1)	PHAGE_Salmon_HK620_NC_002730(1)	PHAGE_Lactob_J_1_NC_022756(1)	PHAGE_Burkho_phi6442_NC_009235(1)	PHAGE_Entero_YYZ_2008_NC_011356(1)
10	2	50.7Kb	intact(150)	tail,plate,capsid,head,portal,terminase,lysin,recombinase,integrase	Contig_28_51.4059:160999-211749	1	66	49	17	1	0	yes	22	PHAGE_Entero_mEp237_NC_019704(22),PHAGE_Entero_HK225_NC_019717(13),PHAGE_Salmon_SPN3UB_NC_019545(10),PHAGE_Salmon_SEN34_NC_028699(10),PHAGE_Phage_Gifsy_1_NC_010392(9),PHAGE_Entero_SfV_NC_003444(8),PHAGE_Entero_phi80_NC_021190(8),PHAGE_Phage_Gifsy_2_NC_010393(8),PHAGE_Salmon_118970_sal3_NC_031940(8),PHAGE_Salmon_ST64B_NC_004313(5),PHAGE_Entero_SfI_NC_027339(5),PHAGE_Shigel_SfII_NC_021857(4),PHAGE_…	22	0.3333	0.5046	PHAGE_Entero_mEp237_NC_019704(22),PHAGE_Entero_HK225_NC_019717(13),PHAGE_Salmon_SPN3UB_NC_019545(10),PHAGE_Salmon_SEN34_NC_028699(10),PHAGE_Phage_Gifsy_1_NC_010392(9),PHAGE_Entero_SfV_NC_003444(8),PHAGE_Entero_phi80_NC_021190(8),PHAGE_Phage_Gifsy_2_NC_010393(8),PHAGE_Salmon_118970_sal3_NC_031940(8),PHAGE_Salmon_ST64B_NC_004313(5),PHAGE_Entero_SfI_NC_027339(5),PHAGE_Shigel_SfII_NC_021857(4),PHAGE_…
10	3	27.6Kb	incomplete(40)	integrase,tail	Contig_48_57.0465:39304-66918	0	15	13	2	1	0	yes	3	PHAGE_Salmon_Fels_2_NC_010463(11),PHAGE_Salmon_RE_2010_NC_019488(9),PHAGE_Salmon_SEN1_NC_029003(7),PHAGE_Entero_PsP3_NC_005340(7),PHAGE_Entero_186_NC_001317(5),PHAGE_Erwini_ENT90_NC_019932(2),PHAGE_Entero_P2_NC_001895(2),PHAGE_Entero_fiAA91_ss_NC_022750(2),PHAGE_Cronob_vB_CsaM_GAP32_NC_019401(1),PHAGE_Erwini_Ea9_2_NC_023579(1),PHAGE_Pectob_CBB_NC_041878(1),PHAGE_Cronob_CR9_NC_023717(1),PHAGE_Ente…	11	0.7333	0.4999	PHAGE_Salmon_Fels_2_NC_010463(11),PHAGE_Salmon_RE_2010_NC_019488(9),PHAGE_Salmon_SEN1_NC_029003(7),PHAGE_Entero_PsP3_NC_005340(7),PHAGE_Entero_186_NC_001317(5),PHAGE_Erwini_ENT90_NC_019932(2),PHAGE_Entero_P2_NC_001895(2),PHAGE_Entero_fiAA91_ss_NC_022750(2),PHAGE_Cronob_vB_CsaM_GAP32_NC_019401(1),PHAGE_Erwini_Ea9_2_NC_023579(1),PHAGE_Pectob_CBB_NC_041878(1),PHAGE_Cronob_CR9_NC_023717(1),PHAGE_Ente…
10	4	16.3Kb	incomplete(30)	head,lysis	Contig_62_66.1883:65862-82245	0	16	14	2	1	0	yes	7	PHAGE_Entero_lambda_NC_001416(8),PHAGE_Entero_HK630_NC_019723(6),PHAGE_Entero_DE3_NC_042057(5),PHAGE_Entero_BP_4795_NC_004813(5),PHAGE_Entero_933W_NC_000924(3),PHAGE_Entero_SfI_NC_027339(3),PHAGE_Escher_PA28_NC_041935(3),PHAGE_Salmon_118970_sal4_NC_030919(2),PHAGE_Entero_HK106_NC_019768(2),PHAGE_Entero_HK629_NC_019711(2),PHAGE_Entero_HK140_NC_019710(2),PHAGE_Entero_cdtI_NC_009514(2),PHAGE_Salmon_…	8	0.5	0.4766	PHAGE_Entero_lambda_NC_001416(8),PHAGE_Entero_HK630_NC_019723(6),PHAGE_Entero_DE3_NC_042057(5),PHAGE_Entero_BP_4795_NC_004813(5),PHAGE_Entero_933W_NC_000924(3),PHAGE_Entero_SfI_NC_027339(3),PHAGE_Escher_PA28_NC_041935(3),PHAGE_Salmon_118970_sal4_NC_030919(2),PHAGE_Entero_HK106_NC_019768(2),PHAGE_Entero_HK629_NC_019711(2),PHAGE_Entero_HK140_NC_019710(2),PHAGE_Entero_cdtI_NC_009514(2),PHAGE_Salmon_…
10	5	6.7Kb	incomplete(40)	integrase,transposase	Contig_68_142.351:1-6776	0	15	7	8	1	0	no	6	PHAGE_Entero_P1_NC_005856(4),PHAGE_Escher_RCS47_NC_042128(4),PHAGE_Salmon_SJ46_NC_031129(3),PHAGE_Shigel_Sf6_NC_005344(1),PHAGE_Spirop_SkV1_CR2_3x_NC_009987(1),PHAGE_Shigel_SfII_NC_021857(1),PHAGE_Gordon_Nymphadora_NC_031061(1),PHAGE_Shigel_SfIV_NC_022749(1),PHAGE_Spirop_1_C74_NC_003793(1),PHAGE_Mycoba_Squirty_NC_026588(1),PHAGE_Gordon_Attis_NC_041883(1),PHAGE_Brevib_Jenst_NC_028805(1)	2	0.2666	0.4968	PHAGE_Entero_P1_NC_005856(4),PHAGE_Escher_RCS47_NC_042128(4),PHAGE_Salmon_SJ46_NC_031129(3),PHAGE_Shigel_Sf6_NC_005344(1),PHAGE_Spirop_SkV1_CR2_3x_NC_009987(1),PHAGE_Shigel_SfII_NC_021857(1),PHAGE_Gordon_Nymphadora_NC_031061(1),PHAGE_Shigel_SfIV_NC_022749(1),PHAGE_Spirop_1_C74_NC_003793(1),PHAGE_Mycoba_Squirty_NC_026588(1),PHAGE_Gordon_Attis_NC_041883(1),PHAGE_Brevib_Jenst_NC_028805(1)
10	6	31.7Kb	intact(150)	tail,plate,lysis,head,terminase,capsid,integrase	Contig_78_67.7603:1-31769	0	46	39	7	1	0	yes	6	PHAGE_Salmon_RE_2010_NC_019488(28),PHAGE_Salmon_Fels_2_NC_010463(27),PHAGE_Erwini_ENT90_NC_019932(11),PHAGE_Entero_186_NC_001317(10),PHAGE_Entero_PsP3_NC_005340(9),PHAGE_Salmon_SEN1_NC_029003(9),PHAGE_Entero_P4_NC_001609(7),PHAGE_Burkho_KS5_NC_015265(4),PHAGE_Salmon_SP_004_NC_021774(3),PHAGE_Ralsto_RSY1_NC_025115(3),PHAGE_Ralsto_RSA1_NC_009382(2),PHAGE_Pseudo_phiCTX_NC_003278(2),PHAGE_Entero_fiAA…	28	0.6086	0.5131	PHAGE_Salmon_RE_2010_NC_019488(28),PHAGE_Salmon_Fels_2_NC_010463(27),PHAGE_Erwini_ENT90_NC_019932(11),PHAGE_Entero_186_NC_001317(10),PHAGE_Entero_PsP3_NC_005340(9),PHAGE_Salmon_SEN1_NC_029003(9),PHAGE_Entero_P4_NC_001609(7),PHAGE_Burkho_KS5_NC_015265(4),PHAGE_Salmon_SP_004_NC_021774(3),PHAGE_Ralsto_RSY1_NC_025115(3),PHAGE_Ralsto_RSA1_NC_009382(2),PHAGE_Pseudo_phiCTX_NC_003278(2),PHAGE_Entero_fiAA…
10	7	15.6Kb	incomplete(60)	plate,tail,envelope,lysin	Contig_110_51.7663:37536-53175	0	25	17	8	1	0	no	12	PHAGE_Salmon_118970_sal3_NC_031940(5),PHAGE_Entero_mEp460_NC_019716(5),PHAGE_Entero_lambda_NC_001416(4),PHAGE_Entero_HK630_NC_019723(4),PHAGE_Entero_DE3_NC_042057(3),PHAGE_Entero_HK629_NC_019711(3),PHAGE_Entero_BP_4795_NC_004813(2),PHAGE_Stx2_c_86_NC_008464(2),PHAGE_Entero_YYZ_2008_NC_011356(2),PHAGE_Entero_cdtI_NC_009514(2),PHAGE_Escher_D108_NC_013594(1),PHAGE_Stx2_vB_EcoP_24B_NC_027984(1),PHAGE…	5	0.2	0.4495	PHAGE_Salmon_118970_sal3_NC_031940(5),PHAGE_Entero_mEp460_NC_019716(5),PHAGE_Entero_lambda_NC_001416(4),PHAGE_Entero_HK630_NC_019723(4),PHAGE_Entero_DE3_NC_042057(3),PHAGE_Entero_HK629_NC_019711(3),PHAGE_Entero_BP_4795_NC_004813(2),PHAGE_Stx2_c_86_NC_008464(2),PHAGE_Entero_YYZ_2008_NC_011356(2),PHAGE_Entero_cdtI_NC_009514(2),PHAGE_Escher_D108_NC_013594(1),PHAGE_Stx2_vB_EcoP_24B_NC_027984(1),PHAGE…
111A	1	32.9Kb	intact(100)	tail,plate,head,portal,terminase	Contig_14_76.3993:1-32938	2	50	43	7	1	0	no	17	PHAGE_Salmon_SEN34_NC_028699(21),PHAGE_Entero_Sf101_NC_027398(6),PHAGE_Entero_c_1_NC_019706(6),PHAGE_Entero_mEp234_NC_019715(5),PHAGE_Salmon_HK620_NC_002730(5),PHAGE_Entero_mEp213_NC_019720(5),PHAGE_Entero_HK446_NC_019714(5),PHAGE_Entero_HK140_NC_019710(5),PHAGE_Entero_HK633_NC_019719(5),PHAGE_Psychr_pOW20_A_NC_020841(4),PHAGE_Entero_mEp235_NC_019708(4),PHAGE_Entero_HK544_NC_019767(4),PHAGE_Enter…	21	0.42	0.4937	PHAGE_Salmon_SEN34_NC_028699(21),PHAGE_Entero_Sf101_NC_027398(6),PHAGE_Entero_c_1_NC_019706(6),PHAGE_Entero_mEp234_NC_019715(5),PHAGE_Salmon_HK620_NC_002730(5),PHAGE_Entero_mEp213_NC_019720(5),PHAGE_Entero_HK446_NC_019714(5),PHAGE_Entero_HK140_NC_019710(5),PHAGE_Entero_HK633_NC_019719(5),PHAGE_Psychr_pOW20_A_NC_020841(4),PHAGE_Entero_mEp235_NC_019708(4),PHAGE_Entero_HK544_NC_019767(4),PHAGE_Enter…
111A	2	37.5Kb	intact(150)	integrase,recombinase,portal,terminase,capsid,head,tail,lysin,plate	Contig_15_65.9488:11616-49160	0	50	46	4	1	0	yes	9	PHAGE_Entero_P88_NC_026014(36),PHAGE_Salmon_SEN4_NC_029015(15),PHAGE_Salmon_SEN5_NC_028701(15),PHAGE_Salmon_RE_2010_NC_019488(7),PHAGE_Entero_WPhi_NC_005056(5),PHAGE_Salmon_Fels_2_NC_010463(5),PHAGE_Escher_D108_NC_013594(4),PHAGE_Salmon_SP_004_NC_021774(4),PHAGE_Erwini_ENT90_NC_019932(4),PHAGE_Ralsto_RSA1_NC_009382(3),PHAGE_Escher_RCS47_NC_042128(3),PHAGE_Yersin_L_413C_NC_004745(3),PHAGE_Entero_P…	37	0.72	0.5183	PHAGE_Entero_P88_NC_026014(36),PHAGE_Salmon_SEN4_NC_029015(15),PHAGE_Salmon_SEN5_NC_028701(15),PHAGE_Salmon_RE_2010_NC_019488(7),PHAGE_Entero_WPhi_NC_005056(5),PHAGE_Salmon_Fels_2_NC_010463(5),PHAGE_Escher_D108_NC_013594(4),PHAGE_Salmon_SP_004_NC_021774(4),PHAGE_Erwini_ENT90_NC_019932(4),PHAGE_Ralsto_RSA1_NC_009382(3),PHAGE_Escher_RCS47_NC_042128(3),PHAGE_Yersin_L_413C_NC_004745(3),PHAGE_Entero_P…
111A	3	25.6Kb	questionable(70)	tail,terminase,integrase	Contig_30_78.6618:107-25780	0	26	25	1	1	0	yes	6	PHAGE_Entero_SfV_NC_003444(19),PHAGE_Shigel_SfIV_NC_022749(15),PHAGE_Shigel_SfII_NC_021857(13),PHAGE_Salmon_118970_sal3_NC_031940(11),PHAGE_Entero_mEp460_NC_019716(11),PHAGE_Entero_cdtI_NC_009514(10),PHAGE_Salmon_ST64B_NC_004313(4),PHAGE_Entero_SfI_NC_027339(4),PHAGE_Entero_N15_NC_001901(2),PHAGE_Entero_c_1_NC_019706(2),PHAGE_Entero_HK97_NC_002167(1),PHAGE_Pseudo_PAJU2_NC_011373(1),PHAGE_Escher_v…	19	0.7307	0.4949	PHAGE_Entero_SfV_NC_003444(19),PHAGE_Shigel_SfIV_NC_022749(15),PHAGE_Shigel_SfII_NC_021857(13),PHAGE_Salmon_118970_sal3_NC_031940(11),PHAGE_Entero_mEp460_NC_019716(11),PHAGE_Entero_cdtI_NC_009514(10),PHAGE_Salmon_ST64B_NC_004313(4),PHAGE_Entero_SfI_NC_027339(4),PHAGE_Entero_N15_NC_001901(2),PHAGE_Entero_c_1_NC_019706(2),PHAGE_Entero_HK97_NC_002167(1),PHAGE_Pseudo_PAJU2_NC_011373(1),PHAGE_Escher_v…
111A	4	19.8Kb	incomplete(50)	head,envelope,integrase	Contig_45_79.7382:1902-21749	0	22	16	6	1	0	yes	12	PHAGE_Entero_lambda_NC_001416(4),PHAGE_Entero_BP_4795_NC_004813(4),PHAGE_Entero_933W_NC_000924(4),PHAGE_Entero_SfI_NC_027339(4),PHAGE_Entero_DE3_NC_042057(3),PHAGE_Entero_HK629_NC_019711(3),PHAGE_Stx2_c_1717_NC_011357(3),PHAGE_Entero_YYZ_2008_NC_011356(3),PHAGE_Salmon_SEN22_NC_028696(3),PHAGE_Entero_HK630_NC_019723(3),PHAGE_Stx2_vB_EcoP_24B_NC_027984(2),PHAGE_Entero_VT2phi_272_NC_028656(2),PHAGE_…	4	0.1818	0.4526	PHAGE_Entero_lambda_NC_001416(4),PHAGE_Entero_BP_4795_NC_004813(4),PHAGE_Entero_933W_NC_000924(4),PHAGE_Entero_SfI_NC_027339(4),PHAGE_Entero_DE3_NC_042057(3),PHAGE_Entero_HK629_NC_019711(3),PHAGE_Stx2_c_1717_NC_011357(3),PHAGE_Entero_YYZ_2008_NC_011356(3),PHAGE_Salmon_SEN22_NC_028696(3),PHAGE_Entero_HK630_NC_019723(3),PHAGE_Stx2_vB_EcoP_24B_NC_027984(2),PHAGE_Entero_VT2phi_272_NC_028656(2),PHAGE_…
111A	5	15.5Kb	incomplete(30)	integrase,capsid	Contig_52_67.1313:13222-28767	0	14	11	3	1	0	yes	3	PHAGE_Salmon_RE_2010_NC_019488(9),PHAGE_Salmon_Fels_2_NC_010463(9),PHAGE_Salmon_SEN1_NC_029003(6),PHAGE_Entero_PsP3_NC_005340(6),PHAGE_Entero_186_NC_001317(5),PHAGE_Ralsto_RSA1_NC_009382(1),PHAGE_Escher_P2_NC_041848(1),PHAGE_Erwini_Ea9_2_NC_023579(1),PHAGE_Erwini_ENT90_NC_019932(1),PHAGE_Entero_P88_NC_026014(1),PHAGE_Ralsto_RSY1_NC_025115(1),PHAGE_Pasteu_F108_NC_008193(1),PHAGE_Erwini_vB_EamP_Fro…	9	0.6428	0.4637	PHAGE_Salmon_RE_2010_NC_019488(9),PHAGE_Salmon_Fels_2_NC_010463(9),PHAGE_Salmon_SEN1_NC_029003(6),PHAGE_Entero_PsP3_NC_005340(6),PHAGE_Entero_186_NC_001317(5),PHAGE_Ralsto_RSA1_NC_009382(1),PHAGE_Escher_P2_NC_041848(1),PHAGE_Erwini_Ea9_2_NC_023579(1),PHAGE_Erwini_ENT90_NC_019932(1),PHAGE_Entero_P88_NC_026014(1),PHAGE_Ralsto_RSY1_NC_025115(1),PHAGE_Pasteu_F108_NC_008193(1),PHAGE_Erwini_vB_EamP_Fro…
111A	6	25.2Kb	incomplete(50)	tail,head,capsid	Contig_102_74.8065:13849-39106	0	34	31	3	1	0	no	17	PHAGE_Entero_Sf101_NC_027398(11),PHAGE_Salmon_HK620_NC_002730(10),PHAGE_Shigel_Sf6_NC_005344(8),PHAGE_Salmon_SEN22_NC_028696(7),PHAGE_Salmon_vB_SemP_Emek_NC_018275(5),PHAGE_Salmon_118970_sal4_NC_030919(4),PHAGE_Entero_IME10_NC_019501(4),PHAGE_Stx2_c_1717_NC_011357(4),PHAGE_Entero_c_1_NC_019706(4),PHAGE_Entero_UAB_Phi20_NC_031019(4),PHAGE_Salmon_epsilon34_NC_011976(4),PHAGE_Bacter_APSE_2_NC_011551…	10	0.3235	0.4596	PHAGE_Entero_Sf101_NC_027398(11),PHAGE_Salmon_HK620_NC_002730(10),PHAGE_Shigel_Sf6_NC_005344(8),PHAGE_Salmon_SEN22_NC_028696(7),PHAGE_Salmon_vB_SemP_Emek_NC_018275(5),PHAGE_Salmon_118970_sal4_NC_030919(4),PHAGE_Entero_IME10_NC_019501(4),PHAGE_Stx2_c_1717_NC_011357(4),PHAGE_Entero_c_1_NC_019706(4),PHAGE_Entero_UAB_Phi20_NC_031019(4),PHAGE_Salmon_epsilon34_NC_011976(4),PHAGE_Bacter_APSE_2_NC_011551…
111B	1	37.5Kb	intact(150)	integrase,recombinase,portal,terminase,capsid,head,tail,lysin,plate	Contig_15_75.8629:11616-49160	0	50	46	4	1	0	yes	9	PHAGE_Entero_P88_NC_026014(36),PHAGE_Salmon_SEN4_NC_029015(15),PHAGE_Salmon_SEN5_NC_028701(15),PHAGE_Salmon_RE_2010_NC_019488(7),PHAGE_Entero_WPhi_NC_005056(5),PHAGE_Salmon_Fels_2_NC_010463(5),PHAGE_Escher_D108_NC_013594(4),PHAGE_Salmon_SP_004_NC_021774(4),PHAGE_Erwini_ENT90_NC_019932(4),PHAGE_Ralsto_RSA1_NC_009382(3),PHAGE_Escher_RCS47_NC_042128(3),PHAGE_Yersin_L_413C_NC_004745(3),PHAGE_Entero_P…	37	0.72	0.5183	PHAGE_Entero_P88_NC_026014(36),PHAGE_Salmon_SEN4_NC_029015(15),PHAGE_Salmon_SEN5_NC_028701(15),PHAGE_Salmon_RE_2010_NC_019488(7),PHAGE_Entero_WPhi_NC_005056(5),PHAGE_Salmon_Fels_2_NC_010463(5),PHAGE_Escher_D108_NC_013594(4),PHAGE_Salmon_SP_004_NC_021774(4),PHAGE_Erwini_ENT90_NC_019932(4),PHAGE_Ralsto_RSA1_NC_009382(3),PHAGE_Escher_RCS47_NC_042128(3),PHAGE_Yersin_L_413C_NC_004745(3),PHAGE_Entero_P…
111B	2	25.6Kb	questionable(70)	tail,terminase,integrase	Contig_33_89.7989:107-25780	0	26	25	1	1	0	yes	6	PHAGE_Entero_SfV_NC_003444(19),PHAGE_Shigel_SfIV_NC_022749(15),PHAGE_Shigel_SfII_NC_021857(13),PHAGE_Salmon_118970_sal3_NC_031940(11),PHAGE_Entero_mEp460_NC_019716(11),PHAGE_Entero_cdtI_NC_009514(10),PHAGE_Salmon_ST64B_NC_004313(4),PHAGE_Entero_SfI_NC_027339(4),PHAGE_Entero_N15_NC_001901(2),PHAGE_Entero_c_1_NC_019706(2),PHAGE_Entero_HK97_NC_002167(1),PHAGE_Pseudo_PAJU2_NC_011373(1),PHAGE_Escher_v…	19	0.7307	0.4949	PHAGE_Entero_SfV_NC_003444(19),PHAGE_Shigel_SfIV_NC_022749(15),PHAGE_Shigel_SfII_NC_021857(13),PHAGE_Salmon_118970_sal3_NC_031940(11),PHAGE_Entero_mEp460_NC_019716(11),PHAGE_Entero_cdtI_NC_009514(10),PHAGE_Salmon_ST64B_NC_004313(4),PHAGE_Entero_SfI_NC_027339(4),PHAGE_Entero_N15_NC_001901(2),PHAGE_Entero_c_1_NC_019706(2),PHAGE_Entero_HK97_NC_002167(1),PHAGE_Pseudo_PAJU2_NC_011373(1),PHAGE_Escher_v…
111B	3	19.8Kb	incomplete(50)	head,envelope,integrase	Contig_47_89.7704:1902-21749	0	22	16	6	1	0	yes	12	PHAGE_Entero_lambda_NC_001416(4),PHAGE_Entero_BP_4795_NC_004813(4),PHAGE_Entero_933W_NC_000924(4),PHAGE_Entero_SfI_NC_027339(4),PHAGE_Entero_DE3_NC_042057(3),PHAGE_Entero_HK629_NC_019711(3),PHAGE_Stx2_c_1717_NC_011357(3),PHAGE_Entero_YYZ_2008_NC_011356(3),PHAGE_Salmon_SEN22_NC_028696(3),PHAGE_Entero_HK630_NC_019723(3),PHAGE_Stx2_vB_EcoP_24B_NC_027984(2),PHAGE_Entero_VT2phi_272_NC_028656(2),PHAGE_…	4	0.1818	0.4526	PHAGE_Entero_lambda_NC_001416(4),PHAGE_Entero_BP_4795_NC_004813(4),PHAGE_Entero_933W_NC_000924(4),PHAGE_Entero_SfI_NC_027339(4),PHAGE_Entero_DE3_NC_042057(3),PHAGE_Entero_HK629_NC_019711(3),PHAGE_Stx2_c_1717_NC_011357(3),PHAGE_Entero_YYZ_2008_NC_011356(3),PHAGE_Salmon_SEN22_NC_028696(3),PHAGE_Entero_HK630_NC_019723(3),PHAGE_Stx2_vB_EcoP_24B_NC_027984(2),PHAGE_Entero_VT2phi_272_NC_028656(2),PHAGE_…
111B	4	15.5Kb	incomplete(30)	integrase,capsid	Contig_54_77.4992:13222-28767	0	14	11	3	1	0	yes	3	PHAGE_Salmon_RE_2010_NC_019488(9),PHAGE_Salmon_Fels_2_NC_010463(9),PHAGE_Salmon_SEN1_NC_029003(6),PHAGE_Entero_PsP3_NC_005340(6),PHAGE_Entero_186_NC_001317(5),PHAGE_Ralsto_RSA1_NC_009382(1),PHAGE_Escher_P2_NC_041848(1),PHAGE_Erwini_Ea9_2_NC_023579(1),PHAGE_Erwini_ENT90_NC_019932(1),PHAGE_Entero_P88_NC_026014(1),PHAGE_Ralsto_RSY1_NC_025115(1),PHAGE_Pasteu_F108_NC_008193(1),PHAGE_Erwini_vB_EamP_Fro…	9	0.6428	0.4637	PHAGE_Salmon_RE_2010_NC_019488(9),PHAGE_Salmon_Fels_2_NC_010463(9),PHAGE_Salmon_SEN1_NC_029003(6),PHAGE_Entero_PsP3_NC_005340(6),PHAGE_Entero_186_NC_001317(5),PHAGE_Ralsto_RSA1_NC_009382(1),PHAGE_Escher_P2_NC_041848(1),PHAGE_Erwini_Ea9_2_NC_023579(1),PHAGE_Erwini_ENT90_NC_019932(1),PHAGE_Entero_P88_NC_026014(1),PHAGE_Ralsto_RSY1_NC_025115(1),PHAGE_Pasteu_F108_NC_008193(1),PHAGE_Erwini_vB_EamP_Fro…
111B	5	33Kb	intact(100)	tail,plate,head,portal,terminase	Contig_97_87.9862:289-33352	2	50	43	7	1	0	no	17	PHAGE_Salmon_SEN34_NC_028699(21),PHAGE_Entero_Sf101_NC_027398(6),PHAGE_Entero_c_1_NC_019706(6),PHAGE_Entero_mEp234_NC_019715(5),PHAGE_Salmon_HK620_NC_002730(5),PHAGE_Entero_mEp213_NC_019720(5),PHAGE_Entero_HK446_NC_019714(5),PHAGE_Entero_HK140_NC_019710(5),PHAGE_Entero_HK633_NC_019719(5),PHAGE_Psychr_pOW20_A_NC_020841(4),PHAGE_Entero_mEp235_NC_019708(4),PHAGE_Entero_HK544_NC_019767(4),PHAGE_Enter…	21	0.42	0.4933	PHAGE_Salmon_SEN34_NC_028699(21),PHAGE_Entero_Sf101_NC_027398(6),PHAGE_Entero_c_1_NC_019706(6),PHAGE_Entero_mEp234_NC_019715(5),PHAGE_Salmon_HK620_NC_002730(5),PHAGE_Entero_mEp213_NC_019720(5),PHAGE_Entero_HK446_NC_019714(5),PHAGE_Entero_HK140_NC_019710(5),PHAGE_Entero_HK633_NC_019719(5),PHAGE_Psychr_pOW20_A_NC_020841(4),PHAGE_Entero_mEp235_NC_019708(4),PHAGE_Entero_HK544_NC_019767(4),PHAGE_Enter…
111B	6	25.2Kb	incomplete(50)	tail,head,capsid	Contig_104_85.4595:13849-39106	0	34	31	3	1	0	no	17	PHAGE_Entero_Sf101_NC_027398(11),PHAGE_Salmon_HK620_NC_002730(10),PHAGE_Shigel_Sf6_NC_005344(8),PHAGE_Salmon_SEN22_NC_028696(7),PHAGE_Salmon_vB_SemP_Emek_NC_018275(5),PHAGE_Salmon_118970_sal4_NC_030919(4),PHAGE_Entero_IME10_NC_019501(4),PHAGE_Stx2_c_1717_NC_011357(4),PHAGE_Entero_c_1_NC_019706(4),PHAGE_Entero_UAB_Phi20_NC_031019(4),PHAGE_Salmon_epsilon34_NC_011976(4),PHAGE_Bacter_APSE_2_NC_011551…	10	0.3235	0.4596	PHAGE_Entero_Sf101_NC_027398(11),PHAGE_Salmon_HK620_NC_002730(10),PHAGE_Shigel_Sf6_NC_005344(8),PHAGE_Salmon_SEN22_NC_028696(7),PHAGE_Salmon_vB_SemP_Emek_NC_018275(5),PHAGE_Salmon_118970_sal4_NC_030919(4),PHAGE_Entero_IME10_NC_019501(4),PHAGE_Stx2_c_1717_NC_011357(4),PHAGE_Entero_c_1_NC_019706(4),PHAGE_Entero_UAB_Phi20_NC_031019(4),PHAGE_Salmon_epsilon34_NC_011976(4),PHAGE_Bacter_APSE_2_NC_011551…
115C	1	47.2Kb	intact(150)	integrase,tail,capsid,portal,terminase,lysin	Contig_7_85.271:142959-190169	0	49	42	7	1	0	yes	11	PHAGE_Entero_SfV_NC_003444(31),PHAGE_Shigel_SfII_NC_021857(25),PHAGE_Shigel_SfIV_NC_022749(21),PHAGE_Salmon_118970_sal3_NC_031940(19),PHAGE_Entero_SfI_NC_027339(16),PHAGE_Salmon_ST64B_NC_004313(12),PHAGE_Entero_mEp460_NC_019716(11),PHAGE_Entero_cdtI_NC_009514(8),PHAGE_Entero_phiP27_NC_003356(6),PHAGE_Entero_HK633_NC_019719(2),PHAGE_Rhizob_16_3_NC_011103(2),PHAGE_Escher_HK639_NC_016158(1),PHAGE_Sa…	31	0.6326	0.5064	PHAGE_Entero_SfV_NC_003444(31),PHAGE_Shigel_SfII_NC_021857(25),PHAGE_Shigel_SfIV_NC_022749(21),PHAGE_Salmon_118970_sal3_NC_031940(19),PHAGE_Entero_SfI_NC_027339(16),PHAGE_Salmon_ST64B_NC_004313(12),PHAGE_Entero_mEp460_NC_019716(11),PHAGE_Entero_cdtI_NC_009514(8),PHAGE_Entero_phiP27_NC_003356(6),PHAGE_Entero_HK633_NC_019719(2),PHAGE_Rhizob_16_3_NC_011103(2),PHAGE_Escher_HK639_NC_016158(1),PHAGE_Sa…
115C	2	24.2Kb	incomplete(30)	tail	Contig_15_83.9302:15136-39402	0	23	23	0	1	0	no	6	PHAGE_Entero_lambda_NC_001416(19),PHAGE_Entero_DE3_NC_042057(18),PHAGE_Entero_HK630_NC_019723(18),PHAGE_Entero_HK629_NC_019711(17),PHAGE_Entero_phi80_NC_021190(4),PHAGE_Entero_mEp460_NC_019716(4),PHAGE_Entero_cdtI_NC_009514(4),PHAGE_Entero_N15_NC_001901(3),PHAGE_Salmon_118970_sal3_NC_031940(3),PHAGE_Entero_HK225_NC_019717(3),PHAGE_Entero_YYZ_2008_NC_011356(2),PHAGE_Entero_BP_4795_NC_004813(2),PHA…	18	0.826	0.5552	PHAGE_Entero_lambda_NC_001416(19),PHAGE_Entero_DE3_NC_042057(18),PHAGE_Entero_HK630_NC_019723(18),PHAGE_Entero_HK629_NC_019711(17),PHAGE_Entero_phi80_NC_021190(4),PHAGE_Entero_mEp460_NC_019716(4),PHAGE_Entero_cdtI_NC_009514(4),PHAGE_Entero_N15_NC_001901(3),PHAGE_Salmon_118970_sal3_NC_031940(3),PHAGE_Entero_HK225_NC_019717(3),PHAGE_Entero_YYZ_2008_NC_011356(2),PHAGE_Entero_BP_4795_NC_004813(2),PHA…
115C	3	12.6Kb	incomplete(40)	integrase,capsid	Contig_17_69.429:182583-195276	0	12	7	5	1	0	yes	6	PHAGE_Vibrio_8_NC_022747(2),PHAGE_Vibrio_K139_NC_003313(2),PHAGE_Aeromo_phiO18P_NC_009542(2),PHAGE_Entero_P1_NC_005856(1),PHAGE_Escher_pro147_NC_028896(1),PHAGE_Ralsto_RSY1_NC_025115(1),PHAGE_Escher_PA2_NC_028449(1),PHAGE_Escher_RCS47_NC_042128(1),PHAGE_Pseudo_phi3_NC_030940(1),PHAGE_Salmon_SEN5_NC_028701(1),PHAGE_Entero_VT2phi_272_NC_028656(1),PHAGE_Haemop_HP2_NC_003315(1),PHAGE_Burkho_phi52237_…	2	0.1666	0.4599	PHAGE_Vibrio_8_NC_022747(2),PHAGE_Vibrio_K139_NC_003313(2),PHAGE_Aeromo_phiO18P_NC_009542(2),PHAGE_Entero_P1_NC_005856(1),PHAGE_Escher_pro147_NC_028896(1),PHAGE_Ralsto_RSY1_NC_025115(1),PHAGE_Escher_PA2_NC_028449(1),PHAGE_Escher_RCS47_NC_042128(1),PHAGE_Pseudo_phi3_NC_030940(1),PHAGE_Salmon_SEN5_NC_028701(1),PHAGE_Entero_VT2phi_272_NC_028656(1),PHAGE_Haemop_HP2_NC_003315(1),PHAGE_Burkho_phi52237_…
115C	4	27.1Kb	incomplete(50)	integrase,lysin,envelope,head	Contig_26_75.703:198193-225333	0	27	25	2	1	0	yes	9	PHAGE_Entero_mEp460_NC_019716(15),PHAGE_Shigel_SfII_NC_021857(14),PHAGE_Entero_SfV_NC_003444(12),PHAGE_Entero_cdtI_NC_009514(12),PHAGE_Shigel_SfIV_NC_022749(11),PHAGE_Salmon_ST64B_NC_004313(5),PHAGE_Salmon_118970_sal3_NC_031940(5),PHAGE_Entero_HK629_NC_019711(4),PHAGE_Entero_HK630_NC_019723(4),PHAGE_Entero_DE3_NC_042057(3),PHAGE_Entero_lambda_NC_001416(3),PHAGE_Entero_VT2phi_272_NC_028656(2),PHAG…	15	0.5555	0.4735	PHAGE_Entero_mEp460_NC_019716(15),PHAGE_Shigel_SfII_NC_021857(14),PHAGE_Entero_SfV_NC_003444(12),PHAGE_Entero_cdtI_NC_009514(12),PHAGE_Shigel_SfIV_NC_022749(11),PHAGE_Salmon_ST64B_NC_004313(5),PHAGE_Salmon_118970_sal3_NC_031940(5),PHAGE_Entero_HK629_NC_019711(4),PHAGE_Entero_HK630_NC_019723(4),PHAGE_Entero_DE3_NC_042057(3),PHAGE_Entero_lambda_NC_001416(3),PHAGE_Entero_VT2phi_272_NC_028656(2),PHAG…
115C	5	40.2Kb	intact(130)	lysin,lysis,terminase,portal,head,tail,plate	Contig_34_72.187:566-40848	0	54	44	10	1	0	no	15	PHAGE_Salmon_SEN34_NC_028699(24),PHAGE_Endosy_APSE_1_NC_000935(8),PHAGE_Bacter_APSE_2_NC_011551(8),PHAGE_Psychr_pOW20_A_NC_020841(5),PHAGE_Haemop_Aaphi23_NC_004827(5),PHAGE_Shigel_SfIV_NC_022749(5),PHAGE_Xylell_Xfas53_NC_013599(4),PHAGE_Bordet_BPP_1_NC_005357(4),PHAGE_Aggreg_S1249_NC_013597(4),PHAGE_Burkho_BcepC6B_NC_005887(3),PHAGE_Entero_SfV_NC_003444(3),PHAGE_Escher_P2_NC_041848(3),PHAGE_Shige…	24	0.4444	0.4883	PHAGE_Salmon_SEN34_NC_028699(24),PHAGE_Endosy_APSE_1_NC_000935(8),PHAGE_Bacter_APSE_2_NC_011551(8),PHAGE_Psychr_pOW20_A_NC_020841(5),PHAGE_Haemop_Aaphi23_NC_004827(5),PHAGE_Shigel_SfIV_NC_022749(5),PHAGE_Xylell_Xfas53_NC_013599(4),PHAGE_Bordet_BPP_1_NC_005357(4),PHAGE_Aggreg_S1249_NC_013597(4),PHAGE_Burkho_BcepC6B_NC_005887(3),PHAGE_Entero_SfV_NC_003444(3),PHAGE_Escher_P2_NC_041848(3),PHAGE_Shige…
115C	6	26.1Kb	incomplete(40)	lysin,plate,integrase	Contig_49_66.361:1-26197	0	24	18	6	1	0	yes	14	PHAGE_Entero_Min27_NC_010237(4),PHAGE_Salmon_118970_sal3_NC_031940(4),PHAGE_Stx2_vB_EcoP_24B_NC_027984(3),PHAGE_Entero_phiP27_NC_003356(3),PHAGE_Shigel_POCJ13_NC_025434(3),PHAGE_Entero_933W_NC_000924(3),PHAGE_Shigel_Stx_NC_029120(3),PHAGE_Escher_HK639_NC_016158(2),PHAGE_Entero_HK022_NC_002166(2),PHAGE_Entero_mEp390_NC_019721(2),PHAGE_Escher_HK75_NC_016160(2),PHAGE_Salmon_ST64B_NC_004313(1),PHAGE_…	3	0.1666	0.4759	PHAGE_Entero_Min27_NC_010237(4),PHAGE_Salmon_118970_sal3_NC_031940(4),PHAGE_Stx2_vB_EcoP_24B_NC_027984(3),PHAGE_Entero_phiP27_NC_003356(3),PHAGE_Shigel_POCJ13_NC_025434(3),PHAGE_Entero_933W_NC_000924(3),PHAGE_Shigel_Stx_NC_029120(3),PHAGE_Escher_HK639_NC_016158(2),PHAGE_Entero_HK022_NC_002166(2),PHAGE_Entero_mEp390_NC_019721(2),PHAGE_Escher_HK75_NC_016160(2),PHAGE_Salmon_ST64B_NC_004313(1),PHAGE_…
115C	7	33.4Kb	intact(150)	terminase,head,portal,integrase,capsid,tail	Contig_80_66.7853:651-34063	0	38	31	7	1	0	yes	11	PHAGE_Phage_Gifsy_1_NC_010392(15),PHAGE_Entero_DE3_NC_042057(12),PHAGE_Entero_lambda_NC_001416(11),PHAGE_Entero_cdtI_NC_009514(11),PHAGE_Entero_HK629_NC_019711(10),PHAGE_Entero_mEp460_NC_019716(10),PHAGE_Entero_HK630_NC_019723(8),PHAGE_Salmon_Fels_1_NC_010391(7),PHAGE_Entero_phi80_NC_021190(6),PHAGE_Entero_mEp237_NC_019704(5),PHAGE_Entero_HK225_NC_019717(5),PHAGE_Phage_Gifsy_2_NC_010393(5),PHAGE_…	17	0.3947	0.5237	PHAGE_Phage_Gifsy_1_NC_010392(15),PHAGE_Entero_DE3_NC_042057(12),PHAGE_Entero_lambda_NC_001416(11),PHAGE_Entero_cdtI_NC_009514(11),PHAGE_Entero_HK629_NC_019711(10),PHAGE_Entero_mEp460_NC_019716(10),PHAGE_Entero_HK630_NC_019723(8),PHAGE_Salmon_Fels_1_NC_010391(7),PHAGE_Entero_phi80_NC_021190(6),PHAGE_Entero_mEp237_NC_019704(5),PHAGE_Entero_HK225_NC_019717(5),PHAGE_Phage_Gifsy_2_NC_010393(5),PHAGE_…
143B	1	37.3Kb	intact(150)	tail,plate,terminase,portal,recombinase,integrase	Contig_6_55.0385:42716-80085	0	38	27	11	1	0	yes	6	PHAGE_Entero_P88_NC_026014(22),PHAGE_Salmon_SEN5_NC_028701(11),PHAGE_Salmon_SEN4_NC_029015(10),PHAGE_Erwini_ENT90_NC_019932(5),PHAGE_Salmon_RE_2010_NC_019488(5),PHAGE_Salmon_Fels_2_NC_010463(5),PHAGE_Salmon_SP_004_NC_021774(4),PHAGE_Yersin_L_413C_NC_004745(3),PHAGE_Entero_WPhi_NC_005056(3),PHAGE_Entero_PsP3_NC_005340(3),PHAGE_Entero_fiAA91_ss_NC_022750(3),PHAGE_Ralsto_RSA1_NC_009382(2),PHAGE_Rals…	21	0.5789	0.5075	PHAGE_Entero_P88_NC_026014(22),PHAGE_Salmon_SEN5_NC_028701(11),PHAGE_Salmon_SEN4_NC_029015(10),PHAGE_Erwini_ENT90_NC_019932(5),PHAGE_Salmon_RE_2010_NC_019488(5),PHAGE_Salmon_Fels_2_NC_010463(5),PHAGE_Salmon_SP_004_NC_021774(4),PHAGE_Yersin_L_413C_NC_004745(3),PHAGE_Entero_WPhi_NC_005056(3),PHAGE_Entero_PsP3_NC_005340(3),PHAGE_Entero_fiAA91_ss_NC_022750(3),PHAGE_Ralsto_RSA1_NC_009382(2),PHAGE_Rals…
143B	2	28.6Kb	incomplete(30)	integrase,plate	Contig_6_55.0385:207586-236214	0	14	9	5	1	0	yes	7	PHAGE_Phage_Gifsy_2_NC_010393(2),PHAGE_Entero_YYZ_2008_NC_011356(2),PHAGE_Salmon_118970_sal3_NC_031940(2),PHAGE_Entero_BP_4795_NC_004813(2),PHAGE_Salmon_Fels_1_NC_010391(2),PHAGE_Shigel_Stx_NC_029120(2),PHAGE_Shigel_POCJ13_NC_025434(2),PHAGE_Salmon_ST64B_NC_004313(1),PHAGE_Entero_933W_NC_000924(1),PHAGE_Staphy_96_NC_007057(1),PHAGE_Erwini_PEp14_NC_016767(1),PHAGE_Shigel_SfIV_NC_022749(1),PHAGE_Sh…	2	0.1428	0.4743	PHAGE_Phage_Gifsy_2_NC_010393(2),PHAGE_Entero_YYZ_2008_NC_011356(2),PHAGE_Salmon_118970_sal3_NC_031940(2),PHAGE_Entero_BP_4795_NC_004813(2),PHAGE_Salmon_Fels_1_NC_010391(2),PHAGE_Shigel_Stx_NC_029120(2),PHAGE_Shigel_POCJ13_NC_025434(2),PHAGE_Salmon_ST64B_NC_004313(1),PHAGE_Entero_933W_NC_000924(1),PHAGE_Staphy_96_NC_007057(1),PHAGE_Erwini_PEp14_NC_016767(1),PHAGE_Shigel_SfIV_NC_022749(1),PHAGE_Sh…
143B	3	19.5Kb	intact(100)	lysin,tail,envelope,head,terminase,fiber,plate	Contig_6_55.0385:229998-249505	0	30	21	9	1	0	no	14	PHAGE_Salmon_118970_sal3_NC_031940(6),PHAGE_Entero_mEp460_NC_019716(6),PHAGE_Entero_lambda_NC_001416(4),PHAGE_Entero_HK629_NC_019711(4),PHAGE_Phage_Gifsy_2_NC_010393(3),PHAGE_Entero_933W_NC_000924(3),PHAGE_Entero_cdtI_NC_009514(3),PHAGE_Entero_HK630_NC_019723(3),PHAGE_Entero_DE3_NC_042057(2),PHAGE_Entero_c_1_NC_019706(2),PHAGE_Entero_mEp213_NC_019720(2),PHAGE_Stx2_c_86_NC_008464(2),PHAGE_Escher_D…	6	0.2	0.4501	PHAGE_Salmon_118970_sal3_NC_031940(6),PHAGE_Entero_mEp460_NC_019716(6),PHAGE_Entero_lambda_NC_001416(4),PHAGE_Entero_HK629_NC_019711(4),PHAGE_Phage_Gifsy_2_NC_010393(3),PHAGE_Entero_933W_NC_000924(3),PHAGE_Entero_cdtI_NC_009514(3),PHAGE_Entero_HK630_NC_019723(3),PHAGE_Entero_DE3_NC_042057(2),PHAGE_Entero_c_1_NC_019706(2),PHAGE_Entero_mEp213_NC_019720(2),PHAGE_Stx2_c_86_NC_008464(2),PHAGE_Escher_D…
143B	4	19.6Kb	questionable(90)	tail,plate,envelope,lysis,lysin,integrase	Contig_12_69.4473:6263-25950	0	16	14	2	1	0	yes	9	PHAGE_Salmon_118970_sal3_NC_031940(5),PHAGE_Entero_lambda_NC_001416(4),PHAGE_Entero_HK629_NC_019711(4),PHAGE_Entero_HK630_NC_019723(4),PHAGE_Entero_DE3_NC_042057(3),PHAGE_Entero_VT2phi_272_NC_028656(2),PHAGE_Shigel_POCJ13_NC_025434(2),PHAGE_Entero_933W_NC_000924(2),PHAGE_Entero_SfI_NC_027339(2),PHAGE_Entero_cdtI_NC_009514(2),PHAGE_Salmon_SEN22_NC_028696(2),PHAGE_Shigel_Stx_NC_029120(2),PHAGE_Esch…	5	0.3125	0.4533	PHAGE_Salmon_118970_sal3_NC_031940(5),PHAGE_Entero_lambda_NC_001416(4),PHAGE_Entero_HK629_NC_019711(4),PHAGE_Entero_HK630_NC_019723(4),PHAGE_Entero_DE3_NC_042057(3),PHAGE_Entero_VT2phi_272_NC_028656(2),PHAGE_Shigel_POCJ13_NC_025434(2),PHAGE_Entero_933W_NC_000924(2),PHAGE_Entero_SfI_NC_027339(2),PHAGE_Entero_cdtI_NC_009514(2),PHAGE_Salmon_SEN22_NC_028696(2),PHAGE_Shigel_Stx_NC_029120(2),PHAGE_Esch…
143B	5	11.3Kb	incomplete(30)	tail	Contig_31_54.6596:64361-75710	1	17	11	6	1	0	no	6	PHAGE_Entero_DE3_NC_042057(4),PHAGE_Entero_lambda_NC_001416(4),PHAGE_Entero_HK630_NC_019723(4),PHAGE_Entero_phiP27_NC_003356(4),PHAGE_Entero_HK629_NC_019711(3),PHAGE_Entero_mEp390_NC_019721(2),PHAGE_Entero_mEp237_NC_019704(2),PHAGE_Escher_HK639_NC_016158(1),PHAGE_Escher_Av_05_NC_025830(1),PHAGE_Erwini_phiEa2809_NC_027340(1),PHAGE_Salmon_SKML_39_NC_019910(1),PHAGE_Entero_Phieco32_NC_010324(1),PHAG…	4	0.2352	0.4547	PHAGE_Entero_DE3_NC_042057(4),PHAGE_Entero_lambda_NC_001416(4),PHAGE_Entero_HK630_NC_019723(4),PHAGE_Entero_phiP27_NC_003356(4),PHAGE_Entero_HK629_NC_019711(3),PHAGE_Entero_mEp390_NC_019721(2),PHAGE_Entero_mEp237_NC_019704(2),PHAGE_Escher_HK639_NC_016158(1),PHAGE_Escher_Av_05_NC_025830(1),PHAGE_Erwini_phiEa2809_NC_027340(1),PHAGE_Salmon_SKML_39_NC_019910(1),PHAGE_Entero_Phieco32_NC_010324(1),PHAG…
143B	6	43Kb	incomplete(30)	integrase	Contig_31_54.6596:63925-106997	0	16	13	3	1	0	yes	10	PHAGE_Shigel_POCJ13_NC_025434(3),PHAGE_Phage_Gifsy_2_NC_010393(3),PHAGE_Shigel_Stx_NC_029120(3),PHAGE_Escher_HK639_NC_016158(2),PHAGE_Phage_Gifsy_1_NC_010392(2),PHAGE_Cronob_phiES15_NC_018454(2),PHAGE_Salmon_SPN3UB_NC_019545(2),PHAGE_Salmon_SEN34_NC_028699(2),PHAGE_Entero_Tyrion_NC_031077(1),PHAGE_Phormi_MIS_PhV1A_NC_029032(1),PHAGE_Entero_Min27_NC_010237(1),PHAGE_Erwini_phiEt88_NC_015295(1),PHAG…	3	0.1875	0.4599	PHAGE_Shigel_POCJ13_NC_025434(3),PHAGE_Phage_Gifsy_2_NC_010393(3),PHAGE_Shigel_Stx_NC_029120(3),PHAGE_Escher_HK639_NC_016158(2),PHAGE_Phage_Gifsy_1_NC_010392(2),PHAGE_Cronob_phiES15_NC_018454(2),PHAGE_Salmon_SPN3UB_NC_019545(2),PHAGE_Salmon_SEN34_NC_028699(2),PHAGE_Entero_Tyrion_NC_031077(1),PHAGE_Phormi_MIS_PhV1A_NC_029032(1),PHAGE_Entero_Min27_NC_010237(1),PHAGE_Erwini_phiEt88_NC_015295(1),PHAG…
143B	7	26.8Kb	incomplete(60)	integrase,tail	Contig_35_57.8796:20881-47699	0	10	8	2	1	0	yes	3	PHAGE_Salmon_Fels_2_NC_010463(6),PHAGE_Salmon_RE_2010_NC_019488(4),PHAGE_Salmon_SEN1_NC_029003(3),PHAGE_Salmon_SP_004_NC_021774(2),PHAGE_Entero_WPhi_NC_005056(2),PHAGE_Entero_186_NC_001317(2),PHAGE_Entero_PsP3_NC_005340(2),PHAGE_Cronob_vB_CsaM_GAP32_NC_019401(1),PHAGE_Erwini_ENT90_NC_019932(1),PHAGE_Pectob_CBB_NC_041878(1),PHAGE_Cronob_CR9_NC_023717(1),PHAGE_Salmon_SEN5_NC_028701(1),PHAGE_Pasteu_…	6	0.6	0.5067	PHAGE_Salmon_Fels_2_NC_010463(6),PHAGE_Salmon_RE_2010_NC_019488(4),PHAGE_Salmon_SEN1_NC_029003(3),PHAGE_Salmon_SP_004_NC_021774(2),PHAGE_Entero_WPhi_NC_005056(2),PHAGE_Entero_186_NC_001317(2),PHAGE_Entero_PsP3_NC_005340(2),PHAGE_Cronob_vB_CsaM_GAP32_NC_019401(1),PHAGE_Erwini_ENT90_NC_019932(1),PHAGE_Pectob_CBB_NC_041878(1),PHAGE_Cronob_CR9_NC_023717(1),PHAGE_Salmon_SEN5_NC_028701(1),PHAGE_Pasteu_…
143B	8	14.3Kb	incomplete(50)	integrase,recombinase,portal,tail	Contig_38_61.2566:35666-49977	0	21	19	2	1	0	yes	8	PHAGE_Entero_P88_NC_026014(12),PHAGE_Salmon_SEN5_NC_028701(5),PHAGE_Salmon_SEN4_NC_029015(4),PHAGE_Pasteu_F108_NC_008193(2),PHAGE_Haemop_HP2_NC_003315(2),PHAGE_Aeromo_phiO18P_NC_009542(2),PHAGE_Salmon_RE_2010_NC_019488(2),PHAGE_Ralsto_RSA1_NC_009382(1),PHAGE_Salmon_SP_004_NC_021774(1),PHAGE_Escher_PA2_NC_028449(1),PHAGE_Entero_WPhi_NC_005056(1),PHAGE_Yersin_L_413C_NC_004745(1),PHAGE_Burkho_KS10_N…	11	0.5714	0.4832	PHAGE_Entero_P88_NC_026014(12),PHAGE_Salmon_SEN5_NC_028701(5),PHAGE_Salmon_SEN4_NC_029015(4),PHAGE_Pasteu_F108_NC_008193(2),PHAGE_Haemop_HP2_NC_003315(2),PHAGE_Aeromo_phiO18P_NC_009542(2),PHAGE_Salmon_RE_2010_NC_019488(2),PHAGE_Ralsto_RSA1_NC_009382(1),PHAGE_Salmon_SP_004_NC_021774(1),PHAGE_Escher_PA2_NC_028449(1),PHAGE_Entero_WPhi_NC_005056(1),PHAGE_Yersin_L_413C_NC_004745(1),PHAGE_Burkho_KS10_N…
143B	9	16.6Kb	incomplete(30)	integrase,tail	Contig_40_65.5201:41431-58077	0	18	16	2	1	0	yes	6	PHAGE_Entero_SfV_NC_003444(11),PHAGE_Shigel_SfIV_NC_022749(10),PHAGE_Entero_mEp460_NC_019716(10),PHAGE_Entero_cdtI_NC_009514(9),PHAGE_Shigel_SfII_NC_021857(8),PHAGE_Salmon_ST64B_NC_004313(2),PHAGE_Entero_lambda_NC_001416(2),PHAGE_Entero_mEp390_NC_019721(2),PHAGE_Entero_SfI_NC_027339(2),PHAGE_Salmon_118970_sal3_NC_031940(2),PHAGE_Entero_phiP27_NC_003356(2),PHAGE_Bacter_APSE_2_NC_011551(1),PHAGE_En…	11	0.6111	0.4237	PHAGE_Entero_SfV_NC_003444(11),PHAGE_Shigel_SfIV_NC_022749(10),PHAGE_Entero_mEp460_NC_019716(10),PHAGE_Entero_cdtI_NC_009514(9),PHAGE_Shigel_SfII_NC_021857(8),PHAGE_Salmon_ST64B_NC_004313(2),PHAGE_Entero_lambda_NC_001416(2),PHAGE_Entero_mEp390_NC_019721(2),PHAGE_Entero_SfI_NC_027339(2),PHAGE_Salmon_118970_sal3_NC_031940(2),PHAGE_Entero_phiP27_NC_003356(2),PHAGE_Bacter_APSE_2_NC_011551(1),PHAGE_En…
19A	1	32.9Kb	intact(150)	tail,plate,lysin,capsid,terminase,integrase	Contig_15_67.7815:104835-137775	0	44	41	3	1	0	yes	10	PHAGE_Escher_pro483_NC_028943(27),PHAGE_Entero_fiAA91_ss_NC_022750(26),PHAGE_Entero_P2_NC_001895(24),PHAGE_Yersin_L_413C_NC_004745(23),PHAGE_Escher_P2_NC_041848(22),PHAGE_Entero_WPhi_NC_005056(21),PHAGE_Escher_pro147_NC_028896(19),PHAGE_Salmon_SP_004_NC_021774(4),PHAGE_Salmon_SEN5_NC_028701(3),PHAGE_Salmon_SEN4_NC_029015(3),PHAGE_Clostr_c_st_NC_007581(2),PHAGE_Erwini_ENT90_NC_019932(1),PHAGE_Ente…	26	0.6136	0.5239	PHAGE_Escher_pro483_NC_028943(27),PHAGE_Entero_fiAA91_ss_NC_022750(26),PHAGE_Entero_P2_NC_001895(24),PHAGE_Yersin_L_413C_NC_004745(23),PHAGE_Escher_P2_NC_041848(22),PHAGE_Entero_WPhi_NC_005056(21),PHAGE_Escher_pro147_NC_028896(19),PHAGE_Salmon_SP_004_NC_021774(4),PHAGE_Salmon_SEN5_NC_028701(3),PHAGE_Salmon_SEN4_NC_029015(3),PHAGE_Clostr_c_st_NC_007581(2),PHAGE_Erwini_ENT90_NC_019932(1),PHAGE_Ente…
19A	2	12.8Kb	incomplete(30)	integrase,head	Contig_18_75.9995:14078-26903	0	13	7	6	1	0	yes	5	PHAGE_Entero_P4_NC_001609(3),PHAGE_Salmon_vB_SemP_Emek_NC_018275(2),PHAGE_Salmon_g341c_NC_013059(2),PHAGE_Escher_vB_EcoM_ep3_NC_025430(1),PHAGE_Acidia_virus_NC_029316(1),PHAGE_Salmon_SP_004_NC_021774(1),PHAGE_Serrat_Eta_NC_021563(1),PHAGE_Erwini_phiEt88_NC_015295(1),PHAGE_Shewan_1/41_NC_025458(1),PHAGE_Entero_WPhi_NC_005056(1),PHAGE_Entero_186_NC_001317(1),PHAGE_Entero_IME10_NC_019501(1),PHAGE_Es…	3	0.2307	0.4575	PHAGE_Entero_P4_NC_001609(3),PHAGE_Salmon_vB_SemP_Emek_NC_018275(2),PHAGE_Salmon_g341c_NC_013059(2),PHAGE_Escher_vB_EcoM_ep3_NC_025430(1),PHAGE_Acidia_virus_NC_029316(1),PHAGE_Salmon_SP_004_NC_021774(1),PHAGE_Serrat_Eta_NC_021563(1),PHAGE_Erwini_phiEt88_NC_015295(1),PHAGE_Shewan_1/41_NC_025458(1),PHAGE_Entero_WPhi_NC_005056(1),PHAGE_Entero_186_NC_001317(1),PHAGE_Entero_IME10_NC_019501(1),PHAGE_Es…
19A	3	22.4Kb	intact(150)	tail,plate,lysis,head,terminase,capsid,integrase	Contig_35_72.336:1039-23464	0	31	29	2	1	0	yes	3	PHAGE_Salmon_RE_2010_NC_019488(27),PHAGE_Salmon_Fels_2_NC_010463(27),PHAGE_Erwini_ENT90_NC_019932(12),PHAGE_Entero_186_NC_001317(10),PHAGE_Entero_PsP3_NC_005340(10),PHAGE_Salmon_SEN1_NC_029003(8),PHAGE_Burkho_KS5_NC_015265(4),PHAGE_Burkho_KS14_NC_015273(3),PHAGE_Pseudo_phiCTX_NC_003278(3),PHAGE_Ralsto_RSA1_NC_009382(2),PHAGE_Ralsto_RSY1_NC_025115(2),PHAGE_Salmon_SP_004_NC_021774(2),PHAGE_Salmon_S…	27	0.8709	0.5119	PHAGE_Salmon_RE_2010_NC_019488(27),PHAGE_Salmon_Fels_2_NC_010463(27),PHAGE_Erwini_ENT90_NC_019932(12),PHAGE_Entero_186_NC_001317(10),PHAGE_Entero_PsP3_NC_005340(10),PHAGE_Salmon_SEN1_NC_029003(8),PHAGE_Burkho_KS5_NC_015265(4),PHAGE_Burkho_KS14_NC_015273(3),PHAGE_Pseudo_phiCTX_NC_003278(3),PHAGE_Ralsto_RSA1_NC_009382(2),PHAGE_Ralsto_RSY1_NC_025115(2),PHAGE_Salmon_SP_004_NC_021774(2),PHAGE_Salmon_S…
19A	4	41.8Kb	intact(130)	integrase,tail,injection,head,coat,portal,terminase,lysin	Contig_37_67.9275:78523-120342	3	59	55	4	1	0	yes	30	PHAGE_Entero_Sf101_NC_027398(23),PHAGE_Shigel_Sf6_NC_005344(18),PHAGE_Salmon_HK620_NC_002730(13),PHAGE_Salmon_118970_sal4_NC_030919(8),PHAGE_Salmon_epsilon34_NC_011976(8),PHAGE_Salmon_103203_sal5_NC_031946(7),PHAGE_Entero_UAB_Phi20_NC_031019(7),PHAGE_Salmon_SEN22_NC_028696(7),PHAGE_Entero_IME10_NC_019501(6),PHAGE_Entero_HK446_NC_019714(6),PHAGE_Entero_HK544_NC_019767(6),PHAGE_Stx2_c_1717_NC_01135…	23	0.3898	0.4699	PHAGE_Entero_Sf101_NC_027398(23),PHAGE_Shigel_Sf6_NC_005344(18),PHAGE_Salmon_HK620_NC_002730(13),PHAGE_Salmon_118970_sal4_NC_030919(8),PHAGE_Salmon_epsilon34_NC_011976(8),PHAGE_Salmon_103203_sal5_NC_031946(7),PHAGE_Entero_UAB_Phi20_NC_031019(7),PHAGE_Salmon_SEN22_NC_028696(7),PHAGE_Entero_IME10_NC_019501(6),PHAGE_Entero_HK446_NC_019714(6),PHAGE_Entero_HK544_NC_019767(6),PHAGE_Stx2_c_1717_NC_01135…
19A	5	20.8Kb	questionable(70)	envelope,tail,lysin,plate,integrase	Contig_77_64.3033:188-21021	0	33	23	10	1	0	no	17	PHAGE_Salmon_118970_sal3_NC_031940(5),PHAGE_Entero_mEp460_NC_019716(5),PHAGE_Entero_BP_4795_NC_004813(3),PHAGE_Phage_Gifsy_2_NC_010393(3),PHAGE_Entero_933W_NC_000924(3),PHAGE_Entero_YYZ_2008_NC_011356(3),PHAGE_Entero_DE3_NC_042057(2),PHAGE_Shigel_SfIV_NC_022749(2),PHAGE_Entero_HK629_NC_019711(2),PHAGE_Salmon_Fels_1_NC_010391(2),PHAGE_Cronob_phiES15_NC_018454(2),PHAGE_Shigel_POCJ13_NC_025434(2),PH…	5	0.1515	0.4369	PHAGE_Salmon_118970_sal3_NC_031940(5),PHAGE_Entero_mEp460_NC_019716(5),PHAGE_Entero_BP_4795_NC_004813(3),PHAGE_Phage_Gifsy_2_NC_010393(3),PHAGE_Entero_933W_NC_000924(3),PHAGE_Entero_YYZ_2008_NC_011356(3),PHAGE_Entero_DE3_NC_042057(2),PHAGE_Shigel_SfIV_NC_022749(2),PHAGE_Entero_HK629_NC_019711(2),PHAGE_Salmon_Fels_1_NC_010391(2),PHAGE_Cronob_phiES15_NC_018454(2),PHAGE_Shigel_POCJ13_NC_025434(2),PH…
1	1	7.4Kb	incomplete(30)	head,integrase	Contig_24_141.063:4369-11789	0	13	10	3	1	0	yes	4	PHAGE_Entero_SfI_NC_027339(6),PHAGE_Entero_BP_4795_NC_004813(5),PHAGE_Escher_PA28_NC_041935(5),PHAGE_Entero_933W_NC_000924(4),PHAGE_Entero_lambda_NC_001416(4),PHAGE_Entero_DE3_NC_042057(3),PHAGE_Stx2_vB_EcoP_24B_NC_027984(2),PHAGE_Entero_VT2_Sakai_NC_000902(2),PHAGE_Erwini_phiEt88_NC_015295(1),PHAGE_Shigel_SfIV_NC_022749(1),PHAGE_Salmon_118970_sal4_NC_030919(1),PHAGE_Entero_SfV_NC_003444(1),PHAGE…	6	0.4615	0.458	PHAGE_Entero_SfI_NC_027339(6),PHAGE_Entero_BP_4795_NC_004813(5),PHAGE_Escher_PA28_NC_041935(5),PHAGE_Entero_933W_NC_000924(4),PHAGE_Entero_lambda_NC_001416(4),PHAGE_Entero_DE3_NC_042057(3),PHAGE_Stx2_vB_EcoP_24B_NC_027984(2),PHAGE_Entero_VT2_Sakai_NC_000902(2),PHAGE_Erwini_phiEt88_NC_015295(1),PHAGE_Shigel_SfIV_NC_022749(1),PHAGE_Salmon_118970_sal4_NC_030919(1),PHAGE_Entero_SfV_NC_003444(1),PHAGE…
1	2	11.5Kb	incomplete(60)	tail,terminase,capsid	Contig_29_232.448:1013-12607	0	16	16	0	1	0	no	5	PHAGE_Aeromo_phiO18P_NC_009542(13),PHAGE_Pasteu_F108_NC_008193(11),PHAGE_Haemop_HP2_NC_003315(11),PHAGE_Haemop_HP1_NC_001697(8),PHAGE_Pseudo_phi3_NC_030940(7),PHAGE_Vibrio_K139_NC_003313(7),PHAGE_Vibrio_8_NC_022747(6),PHAGE_Salmon_SEN1_NC_029003(1),PHAGE_Vibrio_pYD21_A_NC_020846(1),PHAGE_Salmon_SP_004_NC_021774(1),PHAGE_Entero_186_NC_001317(1),PHAGE_Pseudo_119X_NC_007807(1),PHAGE_Pseudo_PaP2_NC_0…	11	0.8125	0.5462	PHAGE_Aeromo_phiO18P_NC_009542(13),PHAGE_Pasteu_F108_NC_008193(11),PHAGE_Haemop_HP2_NC_003315(11),PHAGE_Haemop_HP1_NC_001697(8),PHAGE_Pseudo_phi3_NC_030940(7),PHAGE_Vibrio_K139_NC_003313(7),PHAGE_Vibrio_8_NC_022747(6),PHAGE_Salmon_SEN1_NC_029003(1),PHAGE_Vibrio_pYD21_A_NC_020846(1),PHAGE_Salmon_SP_004_NC_021774(1),PHAGE_Entero_186_NC_001317(1),PHAGE_Pseudo_119X_NC_007807(1),PHAGE_Pseudo_PaP2_NC_0…
1	3	22.7Kb	intact(120)	tail,plate,integrase	Contig_41_111.812:247007-269786	0	33	24	9	1	0	yes	6	PHAGE_Entero_P88_NC_026014(19),PHAGE_Salmon_SEN4_NC_029015(7),PHAGE_Salmon_SEN5_NC_028701(7),PHAGE_Entero_WPhi_NC_005056(4),PHAGE_Entero_fiAA91_ss_NC_022750(4),PHAGE_Escher_D108_NC_013594(3),PHAGE_Salmon_SP_004_NC_021774(3),PHAGE_Entero_Mu_NC_000929(3),PHAGE_Yersin_L_413C_NC_004745(3),PHAGE_Salmon_RE_2010_NC_019488(3),PHAGE_Salmon_Fels_2_NC_010463(3),PHAGE_Escher_pro483_NC_028943(3),PHAGE_Escher_…	19	0.5757	0.4989	PHAGE_Entero_P88_NC_026014(19),PHAGE_Salmon_SEN4_NC_029015(7),PHAGE_Salmon_SEN5_NC_028701(7),PHAGE_Entero_WPhi_NC_005056(4),PHAGE_Entero_fiAA91_ss_NC_022750(4),PHAGE_Escher_D108_NC_013594(3),PHAGE_Salmon_SP_004_NC_021774(3),PHAGE_Entero_Mu_NC_000929(3),PHAGE_Yersin_L_413C_NC_004745(3),PHAGE_Salmon_RE_2010_NC_019488(3),PHAGE_Salmon_Fels_2_NC_010463(3),PHAGE_Escher_pro483_NC_028943(3),PHAGE_Escher_…
1	4	24.3Kb	incomplete(50)	terminase,lysin	Contig_55_131.062:21685-46044	2	42	26	16	1	0	no	16	PHAGE_Stx2_II_NC_004914(6),PHAGE_Entero_mEp237_NC_019704(5),PHAGE_Shigel_POCJ13_NC_025434(4),PHAGE_Entero_VT2_Sakai_NC_000902(4),PHAGE_Escher_HK639_NC_016158(4),PHAGE_Entero_Min27_NC_010237(4),PHAGE_Shigel_Stx_NC_029120(4),PHAGE_Escher_TL_2011b_NC_019445(3),PHAGE_Salmon_SPN3UB_NC_019545(3),PHAGE_Phage_Gifsy_2_NC_010393(3),PHAGE_Entero_phiP27_NC_003356(3),PHAGE_Entero_933W_NC_000924(3),PHAGE_Esche…	5	0.1428	0.4693	PHAGE_Stx2_II_NC_004914(6),PHAGE_Entero_mEp237_NC_019704(5),PHAGE_Shigel_POCJ13_NC_025434(4),PHAGE_Entero_VT2_Sakai_NC_000902(4),PHAGE_Escher_HK639_NC_016158(4),PHAGE_Entero_Min27_NC_010237(4),PHAGE_Shigel_Stx_NC_029120(4),PHAGE_Escher_TL_2011b_NC_019445(3),PHAGE_Salmon_SPN3UB_NC_019545(3),PHAGE_Phage_Gifsy_2_NC_010393(3),PHAGE_Entero_phiP27_NC_003356(3),PHAGE_Entero_933W_NC_000924(3),PHAGE_Esche…
1	5	12.7Kb	incomplete(40)	integrase,capsid	Contig_65_135.039:82091-94793	0	13	8	5	1	0	yes	7	PHAGE_Vibrio_8_NC_022747(2),PHAGE_Entero_P88_NC_026014(2),PHAGE_Vibrio_K139_NC_003313(2),PHAGE_Aeromo_phiO18P_NC_009542(2),PHAGE_Entero_P4_NC_001609(1),PHAGE_Entero_P1_NC_005856(1),PHAGE_Escher_pro147_NC_028896(1),PHAGE_Ralsto_RSY1_NC_025115(1),PHAGE_Escher_PA2_NC_028449(1),PHAGE_Escher_RCS47_NC_042128(1),PHAGE_Pseudo_phi3_NC_030940(1),PHAGE_Salmon_SEN5_NC_028701(1),PHAGE_Entero_mEpX1_NC_019709(1…	2	0.1538	0.466	PHAGE_Vibrio_8_NC_022747(2),PHAGE_Entero_P88_NC_026014(2),PHAGE_Vibrio_K139_NC_003313(2),PHAGE_Aeromo_phiO18P_NC_009542(2),PHAGE_Entero_P4_NC_001609(1),PHAGE_Entero_P1_NC_005856(1),PHAGE_Escher_pro147_NC_028896(1),PHAGE_Ralsto_RSY1_NC_025115(1),PHAGE_Escher_PA2_NC_028449(1),PHAGE_Escher_RCS47_NC_042128(1),PHAGE_Pseudo_phi3_NC_030940(1),PHAGE_Salmon_SEN5_NC_028701(1),PHAGE_Entero_mEpX1_NC_019709(1…
1	6	19.8Kb	incomplete(50)	lysin,protease,integrase	Contig_73_136.823:894-20740	3	31	27	4	1	0	no	12	PHAGE_Entero_phiP27_NC_003356(15),PHAGE_Entero_SfV_NC_003444(4),PHAGE_Salmon_118970_sal3_NC_031940(4),PHAGE_Entero_mEp390_NC_019721(3),PHAGE_Entero_BP_4795_NC_004813(3),PHAGE_Shigel_POCJ13_NC_025434(3),PHAGE_Entero_YYZ_2008_NC_011356(3),PHAGE_Entero_mEp460_NC_019716(3),PHAGE_Entero_cdtI_NC_009514(3),PHAGE_Entero_UAB_Phi20_NC_031019(3),PHAGE_Shigel_Stx_NC_029120(3),PHAGE_Salmon_SP_076_NC_021782(2)…	15	0.4838	0.4638	PHAGE_Entero_phiP27_NC_003356(15),PHAGE_Entero_SfV_NC_003444(4),PHAGE_Salmon_118970_sal3_NC_031940(4),PHAGE_Entero_mEp390_NC_019721(3),PHAGE_Entero_BP_4795_NC_004813(3),PHAGE_Shigel_POCJ13_NC_025434(3),PHAGE_Entero_YYZ_2008_NC_011356(3),PHAGE_Entero_mEp460_NC_019716(3),PHAGE_Entero_cdtI_NC_009514(3),PHAGE_Entero_UAB_Phi20_NC_031019(3),PHAGE_Shigel_Stx_NC_029120(3),PHAGE_Salmon_SP_076_NC_021782(2)…
1	7	23.9Kb	questionable(80)	plate,recombinase,tail,envelope,lysin	Contig_78_115.644:58053-82035	0	29	20	9	1	0	yes	14	PHAGE_Salmon_118970_sal3_NC_031940(6),PHAGE_Entero_mEp460_NC_019716(5),PHAGE_Entero_lambda_NC_001416(4),PHAGE_Entero_HK629_NC_019711(4),PHAGE_Entero_mEp237_NC_019704(3),PHAGE_Entero_933W_NC_000924(3),PHAGE_Entero_HK630_NC_019723(3),PHAGE_Entero_DE3_NC_042057(2),PHAGE_Entero_BP_4795_NC_004813(2),PHAGE_Stx2_c_86_NC_008464(2),PHAGE_Entero_YYZ_2008_NC_011356(2),PHAGE_Escher_D108_NC_013594(1),PHAGE_St…	5	0.2068	0.4541	PHAGE_Salmon_118970_sal3_NC_031940(6),PHAGE_Entero_mEp460_NC_019716(5),PHAGE_Entero_lambda_NC_001416(4),PHAGE_Entero_HK629_NC_019711(4),PHAGE_Entero_mEp237_NC_019704(3),PHAGE_Entero_933W_NC_000924(3),PHAGE_Entero_HK630_NC_019723(3),PHAGE_Entero_DE3_NC_042057(2),PHAGE_Entero_BP_4795_NC_004813(2),PHAGE_Stx2_c_86_NC_008464(2),PHAGE_Entero_YYZ_2008_NC_011356(2),PHAGE_Escher_D108_NC_013594(1),PHAGE_St…
1	8	27.7Kb	questionable(70)	plate,capsid,terminase,portal,integrase	Contig_89_130:1-27711	0	24	19	5	1	0	yes	3	PHAGE_Salmon_Fels_2_NC_010463(17),PHAGE_Salmon_RE_2010_NC_019488(16),PHAGE_Erwini_ENT90_NC_019932(7),PHAGE_Entero_PsP3_NC_005340(7),PHAGE_Salmon_SEN1_NC_029003(6),PHAGE_Entero_186_NC_001317(6),PHAGE_Ralsto_RSA1_NC_009382(2),PHAGE_Ralsto_RSY1_NC_025115(2),PHAGE_Escher_P2_NC_041848(2),PHAGE_Erwini_Ea9_2_NC_023579(1),PHAGE_Burkho_KS14_NC_015273(1),PHAGE_Salmon_SEN5_NC_028701(1),PHAGE_Entero_WPhi_NC_…	17	0.7083	0.492	PHAGE_Salmon_Fels_2_NC_010463(17),PHAGE_Salmon_RE_2010_NC_019488(16),PHAGE_Erwini_ENT90_NC_019932(7),PHAGE_Entero_PsP3_NC_005340(7),PHAGE_Salmon_SEN1_NC_029003(6),PHAGE_Entero_186_NC_001317(6),PHAGE_Ralsto_RSA1_NC_009382(2),PHAGE_Ralsto_RSY1_NC_025115(2),PHAGE_Escher_P2_NC_041848(2),PHAGE_Erwini_Ea9_2_NC_023579(1),PHAGE_Burkho_KS14_NC_015273(1),PHAGE_Salmon_SEN5_NC_028701(1),PHAGE_Entero_WPhi_NC_…
20A	10	38.7Kb	intact(150)	integrase	Contig_63_52.5949:98192-136934	0	51	45	6	1	0	yes	9	PHAGE_Shigel_SfII_NC_021857(34)
20A	1	17.2Kb	incomplete(50)	integrase,capsid,head,protease	Contig_13_56.2813:170787-188049	0	18	9	9	1	0	yes	7	PHAGE_Entero_DE3_NC_042057(3),PHAGE_Entero_P4_NC_001609(2),PHAGE_Phage_Gifsy_1_NC_010392(2),PHAGE_Entero_EFRM31_NC_015270(1),PHAGE_Entero_N15_NC_001901(1),PHAGE_Entero_vB_EfaS_AL3_NC_042126(1),PHAGE_Staphy_PVL_NC_002321(1),PHAGE_Staphy_B166_NC_028859(1),PHAGE_Pseudo_F10_NC_007805(1),PHAGE_Staphy_23MRA_NC_028775(1),PHAGE_Staphy_JS01_NC_021773(1),PHAGE_Entero_lambda_NC_001416(1),PHAGE_Stenot_S1_NC_…	2	0.1666	0.4944	PHAGE_Entero_DE3_NC_042057(3),PHAGE_Entero_P4_NC_001609(2),PHAGE_Phage_Gifsy_1_NC_010392(2),PHAGE_Entero_EFRM31_NC_015270(1),PHAGE_Entero_N15_NC_001901(1),PHAGE_Entero_vB_EfaS_AL3_NC_042126(1),PHAGE_Staphy_PVL_NC_002321(1),PHAGE_Staphy_B166_NC_028859(1),PHAGE_Pseudo_F10_NC_007805(1),PHAGE_Staphy_23MRA_NC_028775(1),PHAGE_Staphy_JS01_NC_021773(1),PHAGE_Entero_lambda_NC_001416(1),PHAGE_Stenot_S1_NC_…
20A	2	40.6Kb	questionable(70)	integrase,head,capsid,portal	Contig_13_56.2813:359525-400163	1	54	51	3	1	0	yes	28	PHAGE_Shigel_Sf6_NC_005344(19),PHAGE_Entero_Sf101_NC_027398(13),PHAGE_Salmon_HK620_NC_002730(13),PHAGE_Entero_IME10_NC_019501(8),PHAGE_Entero_HK633_NC_019719(8),PHAGE_Entero_UAB_Phi20_NC_031019(8),PHAGE_Entero_HK544_NC_019767(7),PHAGE_Entero_HK446_NC_019714(6),PHAGE_Endosy_APSE_1_NC_000935(5),PHAGE_Sodali_phiSG1_NC_007902(5),PHAGE_Bacter_APSE_2_NC_011551(5),PHAGE_Entero_lambda_NC_001416(5),PHAGE_…	8	0.3518	0.4764	PHAGE_Shigel_Sf6_NC_005344(19),PHAGE_Entero_Sf101_NC_027398(13),PHAGE_Salmon_HK620_NC_002730(13),PHAGE_Entero_IME10_NC_019501(8),PHAGE_Entero_HK633_NC_019719(8),PHAGE_Entero_UAB_Phi20_NC_031019(8),PHAGE_Entero_HK544_NC_019767(7),PHAGE_Entero_HK446_NC_019714(6),PHAGE_Endosy_APSE_1_NC_000935(5),PHAGE_Sodali_phiSG1_NC_007902(5),PHAGE_Bacter_APSE_2_NC_011551(5),PHAGE_Entero_lambda_NC_001416(5),PHAGE_…
20A	3	8.6Kb	incomplete(60)	lysin,head,tail,transposase	Contig_22_55.2374:3-8658	0	11	10	1	1	0	no	6	PHAGE_Entero_HK629_NC_019711(6),PHAGE_Entero_DE3_NC_042057(5),PHAGE_Entero_HK630_NC_019723(5),PHAGE_Entero_lambda_NC_001416(5),PHAGE_Entero_cdtI_NC_009514(2),PHAGE_Stx2_c_1717_NC_011357(2),PHAGE_Entero_mEp460_NC_019716(1),PHAGE_Salmon_RE_2010_NC_019488(1),PHAGE_Salmon_vB_SemP_Emek_NC_018275(1),PHAGE_Entero_933W_NC_000924(1),PHAGE_Salmon_SEN22_NC_028696(1),PHAGE_Shigel_SfIV_NC_022749(1),PHAGE_Esch…	5	0.5454	0.4548	PHAGE_Entero_HK629_NC_019711(6),PHAGE_Entero_DE3_NC_042057(5),PHAGE_Entero_HK630_NC_019723(5),PHAGE_Entero_lambda_NC_001416(5),PHAGE_Entero_cdtI_NC_009514(2),PHAGE_Stx2_c_1717_NC_011357(2),PHAGE_Entero_mEp460_NC_019716(1),PHAGE_Salmon_RE_2010_NC_019488(1),PHAGE_Salmon_vB_SemP_Emek_NC_018275(1),PHAGE_Entero_933W_NC_000924(1),PHAGE_Salmon_SEN22_NC_028696(1),PHAGE_Shigel_SfIV_NC_022749(1),PHAGE_Esch…
20A	4	28.3Kb	incomplete(30)	tail	Contig_33_51.9852:94833-123210	0	30	27	3	1	0	no	7	PHAGE_Entero_DE3_NC_042057(20),PHAGE_Entero_lambda_NC_001416(20),PHAGE_Entero_HK629_NC_019711(20),PHAGE_Entero_HK630_NC_019723(19),PHAGE_Entero_mEp237_NC_019704(5),PHAGE_Entero_phi80_NC_021190(3),PHAGE_Entero_phiP27_NC_003356(3),PHAGE_Entero_HK225_NC_019717(3),PHAGE_Entero_mEp460_NC_019716(3),PHAGE_Entero_mEp390_NC_019721(2),PHAGE_Entero_N15_NC_001901(2),PHAGE_Entero_cdtI_NC_009514(2),PHAGE_Esche…	20	0.6666	0.54	PHAGE_Entero_DE3_NC_042057(20),PHAGE_Entero_lambda_NC_001416(20),PHAGE_Entero_HK629_NC_019711(20),PHAGE_Entero_HK630_NC_019723(19),PHAGE_Entero_mEp237_NC_019704(5),PHAGE_Entero_phi80_NC_021190(3),PHAGE_Entero_phiP27_NC_003356(3),PHAGE_Entero_HK225_NC_019717(3),PHAGE_Entero_mEp460_NC_019716(3),PHAGE_Entero_mEp390_NC_019721(2),PHAGE_Entero_N15_NC_001901(2),PHAGE_Entero_cdtI_NC_009514(2),PHAGE_Esche…
20A	5	13.3Kb	incomplete(30)	head,integrase	Contig_39_62.3527:44-13394	0	15	12	3	1	0	yes	11	PHAGE_Entero_BP_4795_NC_004813(4),PHAGE_Entero_933W_NC_000924(3),PHAGE_Stx2_vB_EcoP_24B_NC_027984(2),PHAGE_Entero_lambda_NC_001416(2),PHAGE_Salmon_118970_sal4_NC_030919(2),PHAGE_Stx2_c_1717_NC_011357(2),PHAGE_Entero_mEp237_NC_019704(2),PHAGE_Entero_HK225_NC_019717(2),PHAGE_Shigel_POCJ13_NC_025434(2),PHAGE_Entero_YYZ_2008_NC_011356(2),PHAGE_Entero_SfI_NC_027339(2),PHAGE_Salmon_SEN22_NC_028696(2),P…	2	0.2666	0.4525	PHAGE_Entero_BP_4795_NC_004813(4),PHAGE_Entero_933W_NC_000924(3),PHAGE_Stx2_vB_EcoP_24B_NC_027984(2),PHAGE_Entero_lambda_NC_001416(2),PHAGE_Salmon_118970_sal4_NC_030919(2),PHAGE_Stx2_c_1717_NC_011357(2),PHAGE_Entero_mEp237_NC_019704(2),PHAGE_Entero_HK225_NC_019717(2),PHAGE_Shigel_POCJ13_NC_025434(2),PHAGE_Entero_YYZ_2008_NC_011356(2),PHAGE_Entero_SfI_NC_027339(2),PHAGE_Salmon_SEN22_NC_028696(2),P…
20A	6	15.1Kb	incomplete(30)	integrase,head	Contig_45_68.8113:17231-32402	0	8	6	2	1	0	yes	1	PHAGE_Entero_P4_NC_001609(6),PHAGE_Entero_186_NC_001317(1),PHAGE_Escher_P2_NC_041848(1),PHAGE_Entero_N15_NC_001901(1),PHAGE_Loktan_pCB2051_A_NC_020853(1),PHAGE_Yersin_PY54_NC_005069(1),PHAGE_Ralsto_RSY1_NC_025115(1),PHAGE_Entero_PsP3_NC_005340(1),PHAGE_Stenot_S1_NC_011589(1),PHAGE_Yersin_L_413C_NC_004745(1),PHAGE_Burkho_KL3_NC_015266(1)	6	0.75	0.4739	PHAGE_Entero_P4_NC_001609(6),PHAGE_Entero_186_NC_001317(1),PHAGE_Escher_P2_NC_041848(1),PHAGE_Entero_N15_NC_001901(1),PHAGE_Loktan_pCB2051_A_NC_020853(1),PHAGE_Yersin_PY54_NC_005069(1),PHAGE_Ralsto_RSY1_NC_025115(1),PHAGE_Entero_PsP3_NC_005340(1),PHAGE_Stenot_S1_NC_011589(1),PHAGE_Yersin_L_413C_NC_004745(1),PHAGE_Burkho_KL3_NC_015266(1)
20A	7	6Kb	incomplete(30)	head,integrase	Contig_49_68.5319:484-6535	0	8	7	1	1	0	yes	2	PHAGE_Entero_P4_NC_001609(6),PHAGE_Entero_186_NC_001317(1),PHAGE_Escher_P2_NC_041848(1),PHAGE_Loktan_pCB2051_A_NC_020853(1),PHAGE_Entero_N15_NC_001901(1),PHAGE_Yersin_PY54_NC_005069(1),PHAGE_Escher_pro147_NC_028896(1),PHAGE_Ralsto_RSY1_NC_025115(1),PHAGE_Entero_PsP3_NC_005340(1),PHAGE_Stenot_S1_NC_011589(1),PHAGE_Yersin_L_413C_NC_004745(1),PHAGE_Salmon_118970_sal3_NC_031940(1),PHAGE_Burkho_KL3_NC…	6	0.75	0.4696	PHAGE_Entero_P4_NC_001609(6),PHAGE_Entero_186_NC_001317(1),PHAGE_Escher_P2_NC_041848(1),PHAGE_Loktan_pCB2051_A_NC_020853(1),PHAGE_Entero_N15_NC_001901(1),PHAGE_Yersin_PY54_NC_005069(1),PHAGE_Escher_pro147_NC_028896(1),PHAGE_Ralsto_RSY1_NC_025115(1),PHAGE_Entero_PsP3_NC_005340(1),PHAGE_Stenot_S1_NC_011589(1),PHAGE_Yersin_L_413C_NC_004745(1),PHAGE_Salmon_118970_sal3_NC_031940(1),PHAGE_Burkho_KL3_NC…
20A	8	24.3Kb	questionable(70)	virion,recombinase,transposase,integrase	Contig_51_73.2389:118661-142981	0	28	13	15	1	0	no	10	PHAGE_Acinet_vB_AbaM_ME3_NC_041884(3),PHAGE_Bacill_Shanette_NC_028983(2),PHAGE_Bacill_JL_NC_028982(2),PHAGE_Salmon_SJ46_NC_031129(2),PHAGE_Mycoba_Shipwreck_NC_031261(1),PHAGE_Gordon_Smoothie_NC_030696(1),PHAGE_Pseudo_phiPsa374_NC_023601(1),PHAGE_Mycoba_Charlie_NC_023729(1),PHAGE_Erwini_vB_EamM_ChrisDB_NC_031126(1),PHAGE_Burkho_KS14_NC_015273(1),PHAGE_Erwini_vB_EamM_Asesino_NC_031107(1),PHAGE_Erwi…	4	0.1071	0.5338	PHAGE_Acinet_vB_AbaM_ME3_NC_041884(3),PHAGE_Bacill_Shanette_NC_028983(2),PHAGE_Bacill_JL_NC_028982(2),PHAGE_Salmon_SJ46_NC_031129(2),PHAGE_Mycoba_Shipwreck_NC_031261(1),PHAGE_Gordon_Smoothie_NC_030696(1),PHAGE_Pseudo_phiPsa374_NC_023601(1),PHAGE_Mycoba_Charlie_NC_023729(1),PHAGE_Erwini_vB_EamM_ChrisDB_NC_031126(1),PHAGE_Burkho_KS14_NC_015273(1),PHAGE_Erwini_vB_EamM_Asesino_NC_031107(1),PHAGE_Erwi…
20A	9	86.1Kb	incomplete(50)	plate,recombinase	Contig_54_82.3884:667-86825	4	110	78	32	1	0	no	22	PHAGE_Escher_RCS47_NC_042128(54),PHAGE_Salmon_SJ46_NC_031129(51),PHAGE_Entero_P1_NC_005856(51),PHAGE_Escher_phiV10_NC_007804(4),PHAGE_Vibrio_12A4_NC_021068(3),PHAGE_Klebsi_phiKO2_NC_005857(3),PHAGE_Escher_Av_05_NC_025830(2),PHAGE_Sodali_phiSG1_NC_007902(2),PHAGE_Entero_N15_NC_001901(2),PHAGE_Erwini_PEp14_NC_016767(2),PHAGE_Stx2_II_NC_004914(2),PHAGE_Entero_P88_NC_026014(2),PHAGE_Escher_PA28_NC_04…	52	0.4909	0.4716	PHAGE_Escher_RCS47_NC_042128(54),PHAGE_Salmon_SJ46_NC_031129(51),PHAGE_Entero_P1_NC_005856(51),PHAGE_Escher_phiV10_NC_007804(4),PHAGE_Vibrio_12A4_NC_021068(3),PHAGE_Klebsi_phiKO2_NC_005857(3),PHAGE_Escher_Av_05_NC_025830(2),PHAGE_Sodali_phiSG1_NC_007902(2),PHAGE_Entero_N15_NC_001901(2),PHAGE_Erwini_PEp14_NC_016767(2),PHAGE_Stx2_II_NC_004914(2),PHAGE_Entero_P88_NC_026014(2),PHAGE_Escher_PA28_NC_04…
20B	1	12.8Kb	incomplete(30)	head,integrase	Contig_3_94.5337:32-12913	0	14	11	3	1	0	yes	11	PHAGE_Entero_BP_4795_NC_004813(3),PHAGE_Entero_933W_NC_000924(3),PHAGE_Stx2_vB_EcoP_24B_NC_027984(2),PHAGE_Entero_lambda_NC_001416(2),PHAGE_Salmon_118970_sal4_NC_030919(2),PHAGE_Stx2_c_1717_NC_011357(2),PHAGE_Entero_mEp237_NC_019704(2),PHAGE_Entero_HK225_NC_019717(2),PHAGE_Entero_SfI_NC_027339(2),PHAGE_Salmon_SEN22_NC_028696(2),PHAGE_Entero_DE3_NC_042057(1),PHAGE_Acinet_Acj61_NC_014661(1),PHAGE_B…	1	0.2142	0.454	PHAGE_Entero_BP_4795_NC_004813(3),PHAGE_Entero_933W_NC_000924(3),PHAGE_Stx2_vB_EcoP_24B_NC_027984(2),PHAGE_Entero_lambda_NC_001416(2),PHAGE_Salmon_118970_sal4_NC_030919(2),PHAGE_Stx2_c_1717_NC_011357(2),PHAGE_Entero_mEp237_NC_019704(2),PHAGE_Entero_HK225_NC_019717(2),PHAGE_Entero_SfI_NC_027339(2),PHAGE_Salmon_SEN22_NC_028696(2),PHAGE_Entero_DE3_NC_042057(1),PHAGE_Acinet_Acj61_NC_014661(1),PHAGE_B…
20B	2	40.6Kb	questionable(70)	integrase,head,capsid,portal	Contig_5_86.4381:160288-200926	1	54	51	3	1	0	yes	28	PHAGE_Shigel_Sf6_NC_005344(19),PHAGE_Entero_Sf101_NC_027398(13),PHAGE_Salmon_HK620_NC_002730(13),PHAGE_Entero_IME10_NC_019501(8),PHAGE_Entero_HK633_NC_019719(8),PHAGE_Entero_UAB_Phi20_NC_031019(8),PHAGE_Entero_HK544_NC_019767(7),PHAGE_Entero_HK446_NC_019714(6),PHAGE_Endosy_APSE_1_NC_000935(5),PHAGE_Sodali_phiSG1_NC_007902(5),PHAGE_Bacter_APSE_2_NC_011551(5),PHAGE_Entero_lambda_NC_001416(5),PHAGE_…	8	0.3518	0.4764	PHAGE_Shigel_Sf6_NC_005344(19),PHAGE_Entero_Sf101_NC_027398(13),PHAGE_Salmon_HK620_NC_002730(13),PHAGE_Entero_IME10_NC_019501(8),PHAGE_Entero_HK633_NC_019719(8),PHAGE_Entero_UAB_Phi20_NC_031019(8),PHAGE_Entero_HK544_NC_019767(7),PHAGE_Entero_HK446_NC_019714(6),PHAGE_Endosy_APSE_1_NC_000935(5),PHAGE_Sodali_phiSG1_NC_007902(5),PHAGE_Bacter_APSE_2_NC_011551(5),PHAGE_Entero_lambda_NC_001416(5),PHAGE_…
20B	3	8.6Kb	incomplete(60)	lysin,head,tail,transposase	Contig_21_84.1667:3-8658	0	11	10	1	1	0	no	6	PHAGE_Entero_HK629_NC_019711(6),PHAGE_Entero_DE3_NC_042057(5),PHAGE_Entero_HK630_NC_019723(5),PHAGE_Entero_lambda_NC_001416(5),PHAGE_Entero_cdtI_NC_009514(2),PHAGE_Stx2_c_1717_NC_011357(2),PHAGE_Entero_mEp460_NC_019716(1),PHAGE_Salmon_RE_2010_NC_019488(1),PHAGE_Salmon_vB_SemP_Emek_NC_018275(1),PHAGE_Entero_933W_NC_000924(1),PHAGE_Salmon_SEN22_NC_028696(1),PHAGE_Shigel_SfIV_NC_022749(1),PHAGE_Esch…	5	0.5454	0.4548	PHAGE_Entero_HK629_NC_019711(6),PHAGE_Entero_DE3_NC_042057(5),PHAGE_Entero_HK630_NC_019723(5),PHAGE_Entero_lambda_NC_001416(5),PHAGE_Entero_cdtI_NC_009514(2),PHAGE_Stx2_c_1717_NC_011357(2),PHAGE_Entero_mEp460_NC_019716(1),PHAGE_Salmon_RE_2010_NC_019488(1),PHAGE_Salmon_vB_SemP_Emek_NC_018275(1),PHAGE_Entero_933W_NC_000924(1),PHAGE_Salmon_SEN22_NC_028696(1),PHAGE_Shigel_SfIV_NC_022749(1),PHAGE_Esch…
20B	4	28.3Kb	incomplete(30)	tail	Contig_36_78.7866:94833-123210	0	30	27	3	1	0	no	7	PHAGE_Entero_DE3_NC_042057(20),PHAGE_Entero_lambda_NC_001416(20),PHAGE_Entero_HK629_NC_019711(20),PHAGE_Entero_HK630_NC_019723(19),PHAGE_Entero_mEp237_NC_019704(5),PHAGE_Entero_phi80_NC_021190(3),PHAGE_Entero_phiP27_NC_003356(3),PHAGE_Entero_HK225_NC_019717(3),PHAGE_Entero_mEp460_NC_019716(3),PHAGE_Entero_mEp390_NC_019721(2),PHAGE_Entero_N15_NC_001901(2),PHAGE_Entero_cdtI_NC_009514(2),PHAGE_Esche…	20	0.6666	0.54	PHAGE_Entero_DE3_NC_042057(20),PHAGE_Entero_lambda_NC_001416(20),PHAGE_Entero_HK629_NC_019711(20),PHAGE_Entero_HK630_NC_019723(19),PHAGE_Entero_mEp237_NC_019704(5),PHAGE_Entero_phi80_NC_021190(3),PHAGE_Entero_phiP27_NC_003356(3),PHAGE_Entero_HK225_NC_019717(3),PHAGE_Entero_mEp460_NC_019716(3),PHAGE_Entero_mEp390_NC_019721(2),PHAGE_Entero_N15_NC_001901(2),PHAGE_Entero_cdtI_NC_009514(2),PHAGE_Esche…
20B	5	42.7Kb	intact(150)	envelope,tail,plate,head,capsid,portal,terminase,lysin,integrase	Contig_36_78.7866:332815-375598	0	56	50	6	1	0	yes	11	PHAGE_Shigel_SfII_NC_021857(36),PHAGE_Shigel_SfIV_NC_022749(32),PHAGE_Entero_SfV_NC_003444(31),PHAGE_Entero_SfI_NC_027339(23),PHAGE_Salmon_118970_sal3_NC_031940(19),PHAGE_Salmon_ST64B_NC_004313(14),PHAGE_Entero_mEp460_NC_019716(11),PHAGE_Entero_cdtI_NC_009514(9),PHAGE_Entero_phiP27_NC_003356(6),PHAGE_Entero_HK106_NC_019768(3),PHAGE_Escher_pro483_NC_028943(3),PHAGE_Bacter_APSE_2_NC_011551(1),PHAGE…	37	0.6428	0.4881	PHAGE_Shigel_SfII_NC_021857(36),PHAGE_Shigel_SfIV_NC_022749(32),PHAGE_Entero_SfV_NC_003444(31),PHAGE_Entero_SfI_NC_027339(23),PHAGE_Salmon_118970_sal3_NC_031940(19),PHAGE_Salmon_ST64B_NC_004313(14),PHAGE_Entero_mEp460_NC_019716(11),PHAGE_Entero_cdtI_NC_009514(9),PHAGE_Entero_phiP27_NC_003356(6),PHAGE_Entero_HK106_NC_019768(3),PHAGE_Escher_pro483_NC_028943(3),PHAGE_Bacter_APSE_2_NC_011551(1),PHAGE…
20B	6	15.9Kb	questionable(75)	integrase,head	Contig_51_104.343:17231-33130	0	10	7	3	1	0	yes	1	PHAGE_Entero_P4_NC_001609(7),PHAGE_Entero_186_NC_001317(1),PHAGE_Escher_P2_NC_041848(1),PHAGE_Entero_N15_NC_001901(1),PHAGE_Loktan_pCB2051_A_NC_020853(1),PHAGE_Yersin_PY54_NC_005069(1),PHAGE_Ralsto_RSY1_NC_025115(1),PHAGE_Entero_PsP3_NC_005340(1),PHAGE_Stenot_S1_NC_011589(1),PHAGE_Yersin_L_413C_NC_004745(1),PHAGE_Burkho_KL3_NC_015266(1)	7	0.7	0.4775	PHAGE_Entero_P4_NC_001609(7),PHAGE_Entero_186_NC_001317(1),PHAGE_Escher_P2_NC_041848(1),PHAGE_Entero_N15_NC_001901(1),PHAGE_Loktan_pCB2051_A_NC_020853(1),PHAGE_Yersin_PY54_NC_005069(1),PHAGE_Ralsto_RSY1_NC_025115(1),PHAGE_Entero_PsP3_NC_005340(1),PHAGE_Stenot_S1_NC_011589(1),PHAGE_Yersin_L_413C_NC_004745(1),PHAGE_Burkho_KL3_NC_015266(1)
20B	7	17.2Kb	incomplete(50)	integrase,capsid,head,protease	Contig_54_82.9062:170792-188054	0	18	9	9	1	0	yes	7	PHAGE_Entero_DE3_NC_042057(3),PHAGE_Entero_P4_NC_001609(2),PHAGE_Phage_Gifsy_1_NC_010392(2),PHAGE_Entero_EFRM31_NC_015270(1),PHAGE_Entero_N15_NC_001901(1),PHAGE_Entero_vB_EfaS_AL3_NC_042126(1),PHAGE_Staphy_PVL_NC_002321(1),PHAGE_Staphy_B166_NC_028859(1),PHAGE_Pseudo_F10_NC_007805(1),PHAGE_Staphy_23MRA_NC_028775(1),PHAGE_Staphy_JS01_NC_021773(1),PHAGE_Entero_lambda_NC_001416(1),PHAGE_Stenot_S1_NC_…	2	0.1666	0.4944	PHAGE_Entero_DE3_NC_042057(3),PHAGE_Entero_P4_NC_001609(2),PHAGE_Phage_Gifsy_1_NC_010392(2),PHAGE_Entero_EFRM31_NC_015270(1),PHAGE_Entero_N15_NC_001901(1),PHAGE_Entero_vB_EfaS_AL3_NC_042126(1),PHAGE_Staphy_PVL_NC_002321(1),PHAGE_Staphy_B166_NC_028859(1),PHAGE_Pseudo_F10_NC_007805(1),PHAGE_Staphy_23MRA_NC_028775(1),PHAGE_Staphy_JS01_NC_021773(1),PHAGE_Entero_lambda_NC_001416(1),PHAGE_Stenot_S1_NC_…
20B	8	24.3Kb	questionable(70)	virion,recombinase,transposase,integrase	Contig_56_110.797:118661-142981	0	28	13	15	1	0	no	10	PHAGE_Acinet_vB_AbaM_ME3_NC_041884(3),PHAGE_Bacill_Shanette_NC_028983(2),PHAGE_Bacill_JL_NC_028982(2),PHAGE_Salmon_SJ46_NC_031129(2),PHAGE_Mycoba_Shipwreck_NC_031261(1),PHAGE_Gordon_Smoothie_NC_030696(1),PHAGE_Pseudo_phiPsa374_NC_023601(1),PHAGE_Mycoba_Charlie_NC_023729(1),PHAGE_Erwini_vB_EamM_ChrisDB_NC_031126(1),PHAGE_Burkho_KS14_NC_015273(1),PHAGE_Erwini_vB_EamM_Asesino_NC_031107(1),PHAGE_Erwi…	4	0.1071	0.5338	PHAGE_Acinet_vB_AbaM_ME3_NC_041884(3),PHAGE_Bacill_Shanette_NC_028983(2),PHAGE_Bacill_JL_NC_028982(2),PHAGE_Salmon_SJ46_NC_031129(2),PHAGE_Mycoba_Shipwreck_NC_031261(1),PHAGE_Gordon_Smoothie_NC_030696(1),PHAGE_Pseudo_phiPsa374_NC_023601(1),PHAGE_Mycoba_Charlie_NC_023729(1),PHAGE_Erwini_vB_EamM_ChrisDB_NC_031126(1),PHAGE_Burkho_KS14_NC_015273(1),PHAGE_Erwini_vB_EamM_Asesino_NC_031107(1),PHAGE_Erwi…
20B	9	86.1Kb	incomplete(50)	plate,recombinase	Contig_58_124.891:667-86825	4	110	78	32	1	0	no	22	PHAGE_Escher_RCS47_NC_042128(54),PHAGE_Salmon_SJ46_NC_031129(51),PHAGE_Entero_P1_NC_005856(51),PHAGE_Escher_phiV10_NC_007804(4),PHAGE_Vibrio_12A4_NC_021068(3),PHAGE_Klebsi_phiKO2_NC_005857(3),PHAGE_Escher_Av_05_NC_025830(2),PHAGE_Sodali_phiSG1_NC_007902(2),PHAGE_Entero_N15_NC_001901(2),PHAGE_Erwini_PEp14_NC_016767(2),PHAGE_Stx2_II_NC_004914(2),PHAGE_Entero_P88_NC_026014(2),PHAGE_Escher_PA28_NC_04…	52	0.4909	0.4716	PHAGE_Escher_RCS47_NC_042128(54),PHAGE_Salmon_SJ46_NC_031129(51),PHAGE_Entero_P1_NC_005856(51),PHAGE_Escher_phiV10_NC_007804(4),PHAGE_Vibrio_12A4_NC_021068(3),PHAGE_Klebsi_phiKO2_NC_005857(3),PHAGE_Escher_Av_05_NC_025830(2),PHAGE_Sodali_phiSG1_NC_007902(2),PHAGE_Entero_N15_NC_001901(2),PHAGE_Erwini_PEp14_NC_016767(2),PHAGE_Stx2_II_NC_004914(2),PHAGE_Entero_P88_NC_026014(2),PHAGE_Escher_PA28_NC_04…
21A	1	18.6Kb	incomplete(20)	integrase	Contig_10_97.7503:3412-22013	0	14	14	0	1	0	yes	7	PHAGE_Entero_BP_4795_NC_004813(8),PHAGE_Entero_933W_NC_000924(6),PHAGE_Entero_SfI_NC_027339(6),PHAGE_Escher_PA28_NC_041935(5),PHAGE_Escher_HK639_NC_016158(4),PHAGE_Stx2_vB_EcoP_24B_NC_027984(4),PHAGE_Stx2_c_86_NC_008464(3),PHAGE_Entero_DE3_NC_042057(2),PHAGE_Entero_lambda_NC_001416(2),PHAGE_Entero_YYZ_2008_NC_011356(2),PHAGE_Salmon_ST160_NC_014900(2),PHAGE_Stx2_c_1717_NC_011357(2),PHAGE_Entero_mE…	8	0.5714	0.4804	PHAGE_Entero_BP_4795_NC_004813(8),PHAGE_Entero_933W_NC_000924(6),PHAGE_Entero_SfI_NC_027339(6),PHAGE_Escher_PA28_NC_041935(5),PHAGE_Escher_HK639_NC_016158(4),PHAGE_Stx2_vB_EcoP_24B_NC_027984(4),PHAGE_Stx2_c_86_NC_008464(3),PHAGE_Entero_DE3_NC_042057(2),PHAGE_Entero_lambda_NC_001416(2),PHAGE_Entero_YYZ_2008_NC_011356(2),PHAGE_Salmon_ST160_NC_014900(2),PHAGE_Stx2_c_1717_NC_011357(2),PHAGE_Entero_mE…
21A	2	46Kb	intact(150)	tail,coat,head,portal,terminase,lysin,recombinase,plate,integrase	Contig_15_77.3514:64112-110151	0	65	56	9	1	0	no	23	PHAGE_Entero_phi80_NC_021190(11),PHAGE_Entero_ES18_NC_006949(11),PHAGE_Salmon_vB_SosS_Oslo_NC_018279(11),PHAGE_Cronob_ENT47670_NC_019927(10),PHAGE_Escher_HK639_NC_016158(10),PHAGE_Salmon_SPN3UB_NC_019545(7),PHAGE_Salmon_IME207_NC_031924(7),PHAGE_Entero_HK225_NC_019717(6),PHAGE_Salmon_64795_sal3_NC_031918(6),PHAGE_Aeromo_pIS4_A_NC_042037(6),PHAGE_Pseudo_JBD44_NC_030929(5),PHAGE_Stx2_c_1717_NC_0113…	10	0.1692	0.5248	PHAGE_Entero_phi80_NC_021190(11),PHAGE_Entero_ES18_NC_006949(11),PHAGE_Salmon_vB_SosS_Oslo_NC_018279(11),PHAGE_Cronob_ENT47670_NC_019927(10),PHAGE_Escher_HK639_NC_016158(10),PHAGE_Salmon_SPN3UB_NC_019545(7),PHAGE_Salmon_IME207_NC_031924(7),PHAGE_Entero_HK225_NC_019717(6),PHAGE_Salmon_64795_sal3_NC_031918(6),PHAGE_Aeromo_pIS4_A_NC_042037(6),PHAGE_Pseudo_JBD44_NC_030929(5),PHAGE_Stx2_c_1717_NC_0113…
21A	3	65.1Kb	intact(150)	integrase,plate,lysin,tail,head,terminase,portal,protease	Contig_23_77.6249:189448-254573	2	59	47	12	1	0	yes	23	PHAGE_Entero_mEp460_NC_019716(21),PHAGE_Entero_cdtI_NC_009514(19),PHAGE_Salmon_Fels_1_NC_010391(11),PHAGE_Phage_Gifsy_2_NC_010393(10),PHAGE_Phage_Gifsy_1_NC_010392(8),PHAGE_Entero_c_1_NC_019706(7),PHAGE_Salmon_118970_sal3_NC_031940(6),PHAGE_Entero_DE3_NC_042057(5),PHAGE_Entero_mEp213_NC_019720(5),PHAGE_Entero_BP_4795_NC_004813(5),PHAGE_Entero_YYZ_2008_NC_011356(4),PHAGE_Entero_lambda_NC_001416(4)…	21	0.3559	0.4801	PHAGE_Entero_mEp460_NC_019716(21),PHAGE_Entero_cdtI_NC_009514(19),PHAGE_Salmon_Fels_1_NC_010391(11),PHAGE_Phage_Gifsy_2_NC_010393(10),PHAGE_Phage_Gifsy_1_NC_010392(8),PHAGE_Entero_c_1_NC_019706(7),PHAGE_Salmon_118970_sal3_NC_031940(6),PHAGE_Entero_DE3_NC_042057(5),PHAGE_Entero_mEp213_NC_019720(5),PHAGE_Entero_BP_4795_NC_004813(5),PHAGE_Entero_YYZ_2008_NC_011356(4),PHAGE_Entero_lambda_NC_001416(4)…
21A	4	19.1Kb	questionable(85)	head,integrase	Contig_25_116.469:120161-139306	0	12	9	3	1	0	yes	2	PHAGE_Entero_P4_NC_001609(8),PHAGE_Loktan_pCB2051_A_NC_020853(1),PHAGE_Entero_N15_NC_001901(1),PHAGE_Ralsto_RSY1_NC_025115(1),PHAGE_Serrat_Eta_NC_021563(1),PHAGE_Erwini_phiEt88_NC_015295(1),PHAGE_Shewan_1/41_NC_025458(1),PHAGE_Stenot_S1_NC_011589(1),PHAGE_Yersin_L_413C_NC_004745(1),PHAGE_Entero_186_NC_001317(1),PHAGE_Escher_P2_NC_041848(1),PHAGE_Proteu_VB_PmiS_Isfahan_NC_041925(1),PHAGE_Yersin_PY…	8	0.6666	0.4601	PHAGE_Entero_P4_NC_001609(8),PHAGE_Loktan_pCB2051_A_NC_020853(1),PHAGE_Entero_N15_NC_001901(1),PHAGE_Ralsto_RSY1_NC_025115(1),PHAGE_Serrat_Eta_NC_021563(1),PHAGE_Erwini_phiEt88_NC_015295(1),PHAGE_Shewan_1/41_NC_025458(1),PHAGE_Stenot_S1_NC_011589(1),PHAGE_Yersin_L_413C_NC_004745(1),PHAGE_Entero_186_NC_001317(1),PHAGE_Escher_P2_NC_041848(1),PHAGE_Proteu_VB_PmiS_Isfahan_NC_041925(1),PHAGE_Yersin_PY…
21A	5	43.1Kb	intact(150)	tail,transposase,plate,lysin,capsid,terminase,portal,integrase	Contig_36_85.3464:81064-124253	0	45	40	5	1	0	yes	13	PHAGE_Escher_pro483_NC_028943(25),PHAGE_Entero_fiAA91_ss_NC_022750(24),PHAGE_Yersin_L_413C_NC_004745(22),PHAGE_Entero_P2_NC_001895(22),PHAGE_Escher_pro147_NC_028896(21),PHAGE_Escher_P2_NC_041848(20),PHAGE_Entero_WPhi_NC_005056(19),PHAGE_Salmon_SP_004_NC_021774(5),PHAGE_Salmon_SEN5_NC_028701(3),PHAGE_Salmon_SEN4_NC_029015(3),PHAGE_Salmon_SEN1_NC_029003(1),PHAGE_Escher_ECML_134_NC_025449(1),PHAGE_S…	24	0.5555	0.5161	PHAGE_Escher_pro483_NC_028943(25),PHAGE_Entero_fiAA91_ss_NC_022750(24),PHAGE_Yersin_L_413C_NC_004745(22),PHAGE_Entero_P2_NC_001895(22),PHAGE_Escher_pro147_NC_028896(21),PHAGE_Escher_P2_NC_041848(20),PHAGE_Entero_WPhi_NC_005056(19),PHAGE_Salmon_SP_004_NC_021774(5),PHAGE_Salmon_SEN5_NC_028701(3),PHAGE_Salmon_SEN4_NC_029015(3),PHAGE_Salmon_SEN1_NC_029003(1),PHAGE_Escher_ECML_134_NC_025449(1),PHAGE_S…
21A	6	29Kb	incomplete(50)	tail,head,integrase,lysin	Contig_45_103.722:1-29078	0	39	31	8	1	0	yes	10	PHAGE_Entero_DE3_NC_042057(19),PHAGE_Entero_lambda_NC_001416(19),PHAGE_Entero_HK629_NC_019711(19),PHAGE_Entero_HK630_NC_019723(19),PHAGE_Entero_phi80_NC_021190(5),PHAGE_Entero_mEp237_NC_019704(5),PHAGE_Entero_HK225_NC_019717(5),PHAGE_Entero_mEp460_NC_019716(4),PHAGE_Entero_cdtI_NC_009514(4),PHAGE_Entero_P4_NC_001609(2),PHAGE_Phage_Gifsy_1_NC_010392(2),PHAGE_Entero_N15_NC_001901(2),PHAGE_Entero_Sf…	21	0.4871	0.5118	PHAGE_Entero_DE3_NC_042057(19),PHAGE_Entero_lambda_NC_001416(19),PHAGE_Entero_HK629_NC_019711(19),PHAGE_Entero_HK630_NC_019723(19),PHAGE_Entero_phi80_NC_021190(5),PHAGE_Entero_mEp237_NC_019704(5),PHAGE_Entero_HK225_NC_019717(5),PHAGE_Entero_mEp460_NC_019716(4),PHAGE_Entero_cdtI_NC_009514(4),PHAGE_Entero_P4_NC_001609(2),PHAGE_Phage_Gifsy_1_NC_010392(2),PHAGE_Entero_N15_NC_001901(2),PHAGE_Entero_Sf…
21A	7	37.9Kb	intact(120)	integrase,terminase,portal,head,coat,tail	Contig_57_81.1575:30509-68475	0	48	40	8	1	0	yes	27	PHAGE_Pseudo_phiPSA1_NC_024365(7),PHAGE_Escher_HK639_NC_016158(7),PHAGE_Shigel_POCJ13_NC_025434(6),PHAGE_Entero_933W_NC_000924(6),PHAGE_Acinet_vB_AbaS_TRS1_NC_031098(5),PHAGE_Phage_Gifsy_2_NC_010393(5),PHAGE_Entero_lambda_NC_001416(5),PHAGE_Pseudo_PS_1_NC_029066(5),PHAGE_Shigel_Stx_NC_029120(5),PHAGE_Phage_Gifsy_1_NC_010392(4),PHAGE_Pseudo_YMC11/02/R656_NC_028657(4),PHAGE_Entero_Min27_NC_010237(4…	7	0.1458	0.4564	PHAGE_Pseudo_phiPSA1_NC_024365(7),PHAGE_Escher_HK639_NC_016158(7),PHAGE_Shigel_POCJ13_NC_025434(6),PHAGE_Entero_933W_NC_000924(6),PHAGE_Acinet_vB_AbaS_TRS1_NC_031098(5),PHAGE_Phage_Gifsy_2_NC_010393(5),PHAGE_Entero_lambda_NC_001416(5),PHAGE_Pseudo_PS_1_NC_029066(5),PHAGE_Shigel_Stx_NC_029120(5),PHAGE_Phage_Gifsy_1_NC_010392(4),PHAGE_Pseudo_YMC11/02/R656_NC_028657(4),PHAGE_Entero_Min27_NC_010237(4…
21B	1	18.6Kb	incomplete(20)	integrase	Contig_8_81.1007:3412-22013	0	14	14	0	1	0	yes	7	PHAGE_Entero_BP_4795_NC_004813(8),PHAGE_Entero_933W_NC_000924(6),PHAGE_Entero_SfI_NC_027339(6),PHAGE_Escher_PA28_NC_041935(5),PHAGE_Escher_HK639_NC_016158(4),PHAGE_Stx2_vB_EcoP_24B_NC_027984(4),PHAGE_Stx2_c_86_NC_008464(3),PHAGE_Entero_DE3_NC_042057(2),PHAGE_Entero_lambda_NC_001416(2),PHAGE_Entero_YYZ_2008_NC_011356(2),PHAGE_Salmon_ST160_NC_014900(2),PHAGE_Stx2_c_1717_NC_011357(2),PHAGE_Entero_mE…	8	0.5714	0.4804	PHAGE_Entero_BP_4795_NC_004813(8),PHAGE_Entero_933W_NC_000924(6),PHAGE_Entero_SfI_NC_027339(6),PHAGE_Escher_PA28_NC_041935(5),PHAGE_Escher_HK639_NC_016158(4),PHAGE_Stx2_vB_EcoP_24B_NC_027984(4),PHAGE_Stx2_c_86_NC_008464(3),PHAGE_Entero_DE3_NC_042057(2),PHAGE_Entero_lambda_NC_001416(2),PHAGE_Entero_YYZ_2008_NC_011356(2),PHAGE_Salmon_ST160_NC_014900(2),PHAGE_Stx2_c_1717_NC_011357(2),PHAGE_Entero_mE…
21B	2	46Kb	intact(150)	tail,coat,head,portal,terminase,lysin,recombinase,plate,integrase	Contig_14_64.7379:64112-110151	0	65	56	9	1	0	no	23	PHAGE_Entero_phi80_NC_021190(11),PHAGE_Entero_ES18_NC_006949(11),PHAGE_Salmon_vB_SosS_Oslo_NC_018279(11),PHAGE_Cronob_ENT47670_NC_019927(10),PHAGE_Escher_HK639_NC_016158(10),PHAGE_Salmon_SPN3UB_NC_019545(7),PHAGE_Salmon_IME207_NC_031924(7),PHAGE_Entero_HK225_NC_019717(6),PHAGE_Salmon_64795_sal3_NC_031918(6),PHAGE_Aeromo_pIS4_A_NC_042037(6),PHAGE_Pseudo_JBD44_NC_030929(5),PHAGE_Stx2_c_1717_NC_0113…	10	0.1692	0.5248	PHAGE_Entero_phi80_NC_021190(11),PHAGE_Entero_ES18_NC_006949(11),PHAGE_Salmon_vB_SosS_Oslo_NC_018279(11),PHAGE_Cronob_ENT47670_NC_019927(10),PHAGE_Escher_HK639_NC_016158(10),PHAGE_Salmon_SPN3UB_NC_019545(7),PHAGE_Salmon_IME207_NC_031924(7),PHAGE_Entero_HK225_NC_019717(6),PHAGE_Salmon_64795_sal3_NC_031918(6),PHAGE_Aeromo_pIS4_A_NC_042037(6),PHAGE_Pseudo_JBD44_NC_030929(5),PHAGE_Stx2_c_1717_NC_0113…
21B	3	65.1Kb	intact(150)	integrase,plate,lysin,tail,head,terminase,portal,protease	Contig_23_64.8244:189448-254573	2	59	47	12	1	0	yes	23	PHAGE_Entero_mEp460_NC_019716(21),PHAGE_Entero_cdtI_NC_009514(19),PHAGE_Salmon_Fels_1_NC_010391(11),PHAGE_Phage_Gifsy_2_NC_010393(10),PHAGE_Phage_Gifsy_1_NC_010392(8),PHAGE_Entero_c_1_NC_019706(7),PHAGE_Salmon_118970_sal3_NC_031940(6),PHAGE_Entero_DE3_NC_042057(5),PHAGE_Entero_mEp213_NC_019720(5),PHAGE_Entero_BP_4795_NC_004813(5),PHAGE_Entero_YYZ_2008_NC_011356(4),PHAGE_Entero_lambda_NC_001416(4)…	21	0.3559	0.4801	PHAGE_Entero_mEp460_NC_019716(21),PHAGE_Entero_cdtI_NC_009514(19),PHAGE_Salmon_Fels_1_NC_010391(11),PHAGE_Phage_Gifsy_2_NC_010393(10),PHAGE_Phage_Gifsy_1_NC_010392(8),PHAGE_Entero_c_1_NC_019706(7),PHAGE_Salmon_118970_sal3_NC_031940(6),PHAGE_Entero_DE3_NC_042057(5),PHAGE_Entero_mEp213_NC_019720(5),PHAGE_Entero_BP_4795_NC_004813(5),PHAGE_Entero_YYZ_2008_NC_011356(4),PHAGE_Entero_lambda_NC_001416(4)…
21B	4	19.1Kb	questionable(85)	head,integrase	Contig_26_96.8758:120161-139306	0	12	9	3	1	0	yes	2	PHAGE_Entero_P4_NC_001609(8),PHAGE_Loktan_pCB2051_A_NC_020853(1),PHAGE_Entero_N15_NC_001901(1),PHAGE_Ralsto_RSY1_NC_025115(1),PHAGE_Serrat_Eta_NC_021563(1),PHAGE_Erwini_phiEt88_NC_015295(1),PHAGE_Shewan_1/41_NC_025458(1),PHAGE_Stenot_S1_NC_011589(1),PHAGE_Yersin_L_413C_NC_004745(1),PHAGE_Entero_186_NC_001317(1),PHAGE_Escher_P2_NC_041848(1),PHAGE_Proteu_VB_PmiS_Isfahan_NC_041925(1),PHAGE_Yersin_PY…	8	0.6666	0.4601	PHAGE_Entero_P4_NC_001609(8),PHAGE_Loktan_pCB2051_A_NC_020853(1),PHAGE_Entero_N15_NC_001901(1),PHAGE_Ralsto_RSY1_NC_025115(1),PHAGE_Serrat_Eta_NC_021563(1),PHAGE_Erwini_phiEt88_NC_015295(1),PHAGE_Shewan_1/41_NC_025458(1),PHAGE_Stenot_S1_NC_011589(1),PHAGE_Yersin_L_413C_NC_004745(1),PHAGE_Entero_186_NC_001317(1),PHAGE_Escher_P2_NC_041848(1),PHAGE_Proteu_VB_PmiS_Isfahan_NC_041925(1),PHAGE_Yersin_PY…
21B	5	43.1Kb	intact(150)	tail,transposase,plate,lysin,capsid,terminase,portal,integrase	Contig_37_70.045:81064-124253	0	45	40	5	1	0	yes	13	PHAGE_Escher_pro483_NC_028943(25),PHAGE_Entero_fiAA91_ss_NC_022750(24),PHAGE_Yersin_L_413C_NC_004745(22),PHAGE_Entero_P2_NC_001895(22),PHAGE_Escher_pro147_NC_028896(21),PHAGE_Escher_P2_NC_041848(20),PHAGE_Entero_WPhi_NC_005056(19),PHAGE_Salmon_SP_004_NC_021774(5),PHAGE_Salmon_SEN5_NC_028701(3),PHAGE_Salmon_SEN4_NC_029015(3),PHAGE_Salmon_SEN1_NC_029003(1),PHAGE_Escher_ECML_134_NC_025449(1),PHAGE_S…	24	0.5555	0.5161	PHAGE_Escher_pro483_NC_028943(25),PHAGE_Entero_fiAA91_ss_NC_022750(24),PHAGE_Yersin_L_413C_NC_004745(22),PHAGE_Entero_P2_NC_001895(22),PHAGE_Escher_pro147_NC_028896(21),PHAGE_Escher_P2_NC_041848(20),PHAGE_Entero_WPhi_NC_005056(19),PHAGE_Salmon_SP_004_NC_021774(5),PHAGE_Salmon_SEN5_NC_028701(3),PHAGE_Salmon_SEN4_NC_029015(3),PHAGE_Salmon_SEN1_NC_029003(1),PHAGE_Escher_ECML_134_NC_025449(1),PHAGE_S…
21B	6	27.1Kb	incomplete(40)	head,integrase,lysin	Contig_58_83.3694:586-27779	0	36	28	8	1	0	yes	9	PHAGE_Entero_DE3_NC_042057(17),PHAGE_Entero_lambda_NC_001416(17),PHAGE_Entero_HK629_NC_019711(17),PHAGE_Entero_HK630_NC_019723(17),PHAGE_Entero_phi80_NC_021190(5),PHAGE_Entero_mEp237_NC_019704(5),PHAGE_Entero_HK225_NC_019717(5),PHAGE_Entero_cdtI_NC_009514(3),PHAGE_Entero_P4_NC_001609(2),PHAGE_Phage_Gifsy_1_NC_010392(2),PHAGE_Entero_N15_NC_001901(2),PHAGE_Entero_SfI_NC_027339(2),PHAGE_Entero_mEpX1…	19	0.4722	0.5078	PHAGE_Entero_DE3_NC_042057(17),PHAGE_Entero_lambda_NC_001416(17),PHAGE_Entero_HK629_NC_019711(17),PHAGE_Entero_HK630_NC_019723(17),PHAGE_Entero_phi80_NC_021190(5),PHAGE_Entero_mEp237_NC_019704(5),PHAGE_Entero_HK225_NC_019717(5),PHAGE_Entero_cdtI_NC_009514(3),PHAGE_Entero_P4_NC_001609(2),PHAGE_Phage_Gifsy_1_NC_010392(2),PHAGE_Entero_N15_NC_001901(2),PHAGE_Entero_SfI_NC_027339(2),PHAGE_Entero_mEpX1…
21B	7	37.9Kb	intact(120)	integrase,terminase,portal,head,coat,tail	Contig_59_67.4285:30509-68475	0	48	40	8	1	0	yes	27	PHAGE_Pseudo_phiPSA1_NC_024365(7),PHAGE_Escher_HK639_NC_016158(7),PHAGE_Shigel_POCJ13_NC_025434(6),PHAGE_Entero_933W_NC_000924(6),PHAGE_Acinet_vB_AbaS_TRS1_NC_031098(5),PHAGE_Phage_Gifsy_2_NC_010393(5),PHAGE_Entero_lambda_NC_001416(5),PHAGE_Pseudo_PS_1_NC_029066(5),PHAGE_Shigel_Stx_NC_029120(5),PHAGE_Phage_Gifsy_1_NC_010392(4),PHAGE_Pseudo_YMC11/02/R656_NC_028657(4),PHAGE_Entero_Min27_NC_010237(4…	7	0.1458	0.4564	PHAGE_Pseudo_phiPSA1_NC_024365(7),PHAGE_Escher_HK639_NC_016158(7),PHAGE_Shigel_POCJ13_NC_025434(6),PHAGE_Entero_933W_NC_000924(6),PHAGE_Acinet_vB_AbaS_TRS1_NC_031098(5),PHAGE_Phage_Gifsy_2_NC_010393(5),PHAGE_Entero_lambda_NC_001416(5),PHAGE_Pseudo_PS_1_NC_029066(5),PHAGE_Shigel_Stx_NC_029120(5),PHAGE_Phage_Gifsy_1_NC_010392(4),PHAGE_Pseudo_YMC11/02/R656_NC_028657(4),PHAGE_Entero_Min27_NC_010237(4…
2	1	49.3Kb	intact(130)	tail,plate,head,portal,terminase,integrase	Contig_4_88.2838:446-49790	2	56	50	6	1	0	yes	18	PHAGE_Salmon_SEN34_NC_028699(22),PHAGE_Entero_SfI_NC_027339(14),PHAGE_Stx2_II_NC_004914(8),PHAGE_Entero_VT2_Sakai_NC_000902(8),PHAGE_Stx2_c_1717_NC_011357(7),PHAGE_Entero_lambda_NC_001416(6),PHAGE_Entero_BP_4795_NC_004813(6),PHAGE_Psychr_pOW20_A_NC_020841(5),PHAGE_Haemop_Aaphi23_NC_004827(5),PHAGE_Escher_PA28_NC_041935(5),PHAGE_Escher_phage_NC_004913(5),PHAGE_Aggreg_S1249_NC_013597(5),PHAGE_Enter…	22	0.3928	0.4996	PHAGE_Salmon_SEN34_NC_028699(22),PHAGE_Entero_SfI_NC_027339(14),PHAGE_Stx2_II_NC_004914(8),PHAGE_Entero_VT2_Sakai_NC_000902(8),PHAGE_Stx2_c_1717_NC_011357(7),PHAGE_Entero_lambda_NC_001416(6),PHAGE_Entero_BP_4795_NC_004813(6),PHAGE_Psychr_pOW20_A_NC_020841(5),PHAGE_Haemop_Aaphi23_NC_004827(5),PHAGE_Escher_PA28_NC_041935(5),PHAGE_Escher_phage_NC_004913(5),PHAGE_Aggreg_S1249_NC_013597(5),PHAGE_Enter…
2	2	22.6Kb	incomplete(20)	integrase	Contig_35_67.9101:23323-45985	0	26	20	6	1	0	yes	10	PHAGE_Phage_Gifsy_2_NC_010393(7),PHAGE_Salmon_SPN3UB_NC_019545(6),PHAGE_Shigel_POCJ13_NC_025434(5),PHAGE_Shigel_Stx_NC_029120(5),PHAGE_Phage_Gifsy_1_NC_010392(4),PHAGE_Entero_mEp237_NC_019704(4),PHAGE_Entero_Min27_NC_010237(3),PHAGE_Pectob_ZF40_NC_019522(3),PHAGE_Stx2_II_NC_004914(3),PHAGE_Escher_HK639_NC_016158(2),PHAGE_Entero_HK225_NC_019717(2),PHAGE_Salmon_SEN34_NC_028699(2),PHAGE_Entero_933W_…	7	0.2692	0.4736	PHAGE_Phage_Gifsy_2_NC_010393(7),PHAGE_Salmon_SPN3UB_NC_019545(6),PHAGE_Shigel_POCJ13_NC_025434(5),PHAGE_Shigel_Stx_NC_029120(5),PHAGE_Phage_Gifsy_1_NC_010392(4),PHAGE_Entero_mEp237_NC_019704(4),PHAGE_Entero_Min27_NC_010237(3),PHAGE_Pectob_ZF40_NC_019522(3),PHAGE_Stx2_II_NC_004914(3),PHAGE_Escher_HK639_NC_016158(2),PHAGE_Entero_HK225_NC_019717(2),PHAGE_Salmon_SEN34_NC_028699(2),PHAGE_Entero_933W_…
2	3	18.5Kb	questionable(70)	integrase,portal,tail	Contig_73_74.8007:30335-48850	0	23	19	4	1	0	yes	4	PHAGE_Salmon_Fels_2_NC_010463(16),PHAGE_Salmon_RE_2010_NC_019488(15),PHAGE_Salmon_SEN1_NC_029003(8),PHAGE_Entero_PsP3_NC_005340(8),PHAGE_Entero_186_NC_001317(7),PHAGE_Erwini_ENT90_NC_019932(4),PHAGE_Ralsto_RSA1_NC_009382(2),PHAGE_Salmon_SP_004_NC_021774(2),PHAGE_Burkho_KS14_NC_015273(2),PHAGE_Entero_WPhi_NC_005056(2),PHAGE_Erwini_Ea9_2_NC_023579(1),PHAGE_Ralsto_RSY1_NC_025115(1),PHAGE_Salmon_SEN5…	16	0.6956	0.4701	PHAGE_Salmon_Fels_2_NC_010463(16),PHAGE_Salmon_RE_2010_NC_019488(15),PHAGE_Salmon_SEN1_NC_029003(8),PHAGE_Entero_PsP3_NC_005340(8),PHAGE_Entero_186_NC_001317(7),PHAGE_Erwini_ENT90_NC_019932(4),PHAGE_Ralsto_RSA1_NC_009382(2),PHAGE_Salmon_SP_004_NC_021774(2),PHAGE_Burkho_KS14_NC_015273(2),PHAGE_Entero_WPhi_NC_005056(2),PHAGE_Erwini_Ea9_2_NC_023579(1),PHAGE_Ralsto_RSY1_NC_025115(1),PHAGE_Salmon_SEN5…
2	4	37.4Kb	intact(150)	integrase,portal,terminase,capsid,head,tail,lysin,plate	Contig_86_73.5281:35667-73139	0	49	42	7	1	0	yes	7	PHAGE_Entero_P88_NC_026014(35),PHAGE_Salmon_SEN5_NC_028701(15),PHAGE_Salmon_SEN4_NC_029015(14),PHAGE_Salmon_RE_2010_NC_019488(7),PHAGE_Salmon_Fels_2_NC_010463(7),PHAGE_Erwini_ENT90_NC_019932(5),PHAGE_Escher_D108_NC_013594(4),PHAGE_Entero_Mu_NC_000929(4),PHAGE_Entero_WPhi_NC_005056(4),PHAGE_Burkho_KS5_NC_015265(4),PHAGE_Ralsto_RSA1_NC_009382(3),PHAGE_Escher_RCS47_NC_042128(3),PHAGE_Yersin_L_413C_N…	35	0.7142	0.5094	PHAGE_Entero_P88_NC_026014(35),PHAGE_Salmon_SEN5_NC_028701(15),PHAGE_Salmon_SEN4_NC_029015(14),PHAGE_Salmon_RE_2010_NC_019488(7),PHAGE_Salmon_Fels_2_NC_010463(7),PHAGE_Erwini_ENT90_NC_019932(5),PHAGE_Escher_D108_NC_013594(4),PHAGE_Entero_Mu_NC_000929(4),PHAGE_Entero_WPhi_NC_005056(4),PHAGE_Burkho_KS5_NC_015265(4),PHAGE_Ralsto_RSA1_NC_009382(3),PHAGE_Escher_RCS47_NC_042128(3),PHAGE_Yersin_L_413C_N…
2	5	15.8Kb	questionable(80)	tail,terminase,envelope,lysis,lysin,integrase	Contig_89_84.0893:3278-19169	0	17	15	2	1	0	yes	9	PHAGE_Entero_lambda_NC_001416(6),PHAGE_Entero_HK629_NC_019711(6),PHAGE_Entero_HK630_NC_019723(5),PHAGE_Entero_DE3_NC_042057(4),PHAGE_Entero_mEp460_NC_019716(4),PHAGE_Entero_SfV_NC_003444(3),PHAGE_Entero_cdtI_NC_009514(3),PHAGE_Entero_933W_NC_000924(2),PHAGE_Shigel_SfIV_NC_022749(2),PHAGE_Entero_SfI_NC_027339(2),PHAGE_Entero_YYZ_2008_NC_011356(2),PHAGE_Entero_BP_4795_NC_004813(2),PHAGE_Entero_VT2p…	6	0.3529	0.455	PHAGE_Entero_lambda_NC_001416(6),PHAGE_Entero_HK629_NC_019711(6),PHAGE_Entero_HK630_NC_019723(5),PHAGE_Entero_DE3_NC_042057(4),PHAGE_Entero_mEp460_NC_019716(4),PHAGE_Entero_SfV_NC_003444(3),PHAGE_Entero_cdtI_NC_009514(3),PHAGE_Entero_933W_NC_000924(2),PHAGE_Shigel_SfIV_NC_022749(2),PHAGE_Entero_SfI_NC_027339(2),PHAGE_Entero_YYZ_2008_NC_011356(2),PHAGE_Entero_BP_4795_NC_004813(2),PHAGE_Entero_VT2p…
2	6	36Kb	questionable(80)	plate,protease,head,tail,lysin,integrase	Contig_114_65.7441:37142-73149	2	32	19	13	1	0	yes	14	PHAGE_Entero_mEp460_NC_019716(6),PHAGE_Salmon_118970_sal3_NC_031940(4),PHAGE_Entero_BP_4795_NC_004813(3),PHAGE_Salmon_Fels_1_NC_010391(3),PHAGE_Entero_YYZ_2008_NC_011356(3),PHAGE_Entero_DE3_NC_042057(2),PHAGE_Entero_lambda_NC_001416(2),PHAGE_Entero_HK629_NC_019711(2),PHAGE_Entero_VT2phi_272_NC_028656(2),PHAGE_Prochl_P_TIM68_NC_028955(2),PHAGE_Shigel_POCJ13_NC_025434(2),PHAGE_Stx2_c_86_NC_008464(2…	6	0.1875	0.4595	PHAGE_Entero_mEp460_NC_019716(6),PHAGE_Salmon_118970_sal3_NC_031940(4),PHAGE_Entero_BP_4795_NC_004813(3),PHAGE_Salmon_Fels_1_NC_010391(3),PHAGE_Entero_YYZ_2008_NC_011356(3),PHAGE_Entero_DE3_NC_042057(2),PHAGE_Entero_lambda_NC_001416(2),PHAGE_Entero_HK629_NC_019711(2),PHAGE_Entero_VT2phi_272_NC_028656(2),PHAGE_Prochl_P_TIM68_NC_028955(2),PHAGE_Shigel_POCJ13_NC_025434(2),PHAGE_Stx2_c_86_NC_008464(2…
2	7	16Kb	intact(110)	integrase,plate,tail	Contig_115_79.4372:48422-64496	0	18	17	1	1	0	yes	7	PHAGE_Entero_P88_NC_026014(10),PHAGE_Salmon_SEN5_NC_028701(8),PHAGE_Salmon_SEN4_NC_029015(7),PHAGE_Yersin_L_413C_NC_004745(3),PHAGE_Entero_WPhi_NC_005056(3),PHAGE_Entero_fiAA91_ss_NC_022750(3),PHAGE_Salmon_RE_2010_NC_019488(3),PHAGE_Salmon_Fels_2_NC_010463(3),PHAGE_Escher_pro483_NC_028943(3),PHAGE_Salmon_SP_004_NC_021774(2),PHAGE_Entero_PsP3_NC_005340(2),PHAGE_Burkho_KS14_NC_015273(2),PHAGE_Esche…	10	0.5555	0.496	PHAGE_Entero_P88_NC_026014(10),PHAGE_Salmon_SEN5_NC_028701(8),PHAGE_Salmon_SEN4_NC_029015(7),PHAGE_Yersin_L_413C_NC_004745(3),PHAGE_Entero_WPhi_NC_005056(3),PHAGE_Entero_fiAA91_ss_NC_022750(3),PHAGE_Salmon_RE_2010_NC_019488(3),PHAGE_Salmon_Fels_2_NC_010463(3),PHAGE_Escher_pro483_NC_028943(3),PHAGE_Salmon_SP_004_NC_021774(2),PHAGE_Entero_PsP3_NC_005340(2),PHAGE_Burkho_KS14_NC_015273(2),PHAGE_Esche…
3	1	15.9Kb	incomplete(30)	tail,integrase	Contig_33_72.4586:395-16350	0	16	10	6	1	0	yes	8	PHAGE_Escher_HK639_NC_016158(2),PHAGE_Escher_Av_05_NC_025830(2),PHAGE_Entero_BP_4795_NC_004813(2),PHAGE_Entero_phiP27_NC_003356(2),PHAGE_Shigel_POCJ13_NC_025434(2),PHAGE_Entero_YYZ_2008_NC_011356(2),PHAGE_Shigel_Stx_NC_029120(2),PHAGE_Entero_Tyrion_NC_031077(1),PHAGE_Erwini_phiEt88_NC_015295(1),PHAGE_Entero_Min27_NC_010237(1),PHAGE_Entero_lambda_NC_001416(1),PHAGE_Haemop_Aaphi23_NC_004827(1),PHAG…	2	0.125	0.4663	PHAGE_Escher_HK639_NC_016158(2),PHAGE_Escher_Av_05_NC_025830(2),PHAGE_Entero_BP_4795_NC_004813(2),PHAGE_Entero_phiP27_NC_003356(2),PHAGE_Shigel_POCJ13_NC_025434(2),PHAGE_Entero_YYZ_2008_NC_011356(2),PHAGE_Shigel_Stx_NC_029120(2),PHAGE_Entero_Tyrion_NC_031077(1),PHAGE_Erwini_phiEt88_NC_015295(1),PHAGE_Entero_Min27_NC_010237(1),PHAGE_Entero_lambda_NC_001416(1),PHAGE_Haemop_Aaphi23_NC_004827(1),PHAG…
3	2	27.1Kb	intact(140)	tail,terminase,capsid,portal,integrase	Contig_75_70.4942:7297-34488	0	34	26	8	1	0	yes	3	PHAGE_Salmon_Fels_2_NC_010463(24),PHAGE_Salmon_RE_2010_NC_019488(21),PHAGE_Erwini_ENT90_NC_019932(10),PHAGE_Salmon_SEN1_NC_029003(9),PHAGE_Entero_186_NC_001317(9),PHAGE_Entero_PsP3_NC_005340(8),PHAGE_Ralsto_RSY1_NC_025115(3),PHAGE_Salmon_SP_004_NC_021774(3),PHAGE_Ralsto_RSA1_NC_009382(2),PHAGE_Entero_WPhi_NC_005056(2),PHAGE_Escher_pro483_NC_028943(2),PHAGE_Mannhe_vB_MhS_587AP2_NC_028743(1),PHAGE_…	24	0.7058	0.4962	PHAGE_Salmon_Fels_2_NC_010463(24),PHAGE_Salmon_RE_2010_NC_019488(21),PHAGE_Erwini_ENT90_NC_019932(10),PHAGE_Salmon_SEN1_NC_029003(9),PHAGE_Entero_186_NC_001317(9),PHAGE_Entero_PsP3_NC_005340(8),PHAGE_Ralsto_RSY1_NC_025115(3),PHAGE_Salmon_SP_004_NC_021774(3),PHAGE_Ralsto_RSA1_NC_009382(2),PHAGE_Entero_WPhi_NC_005056(2),PHAGE_Escher_pro483_NC_028943(2),PHAGE_Mannhe_vB_MhS_587AP2_NC_028743(1),PHAGE_…
3	3	5.2Kb	incomplete(40)	tail,transposase	Contig_75_70.4942:113295-118518	0	8	7	1	1	0	no	4	PHAGE_Entero_DE3_NC_042057(4),PHAGE_Entero_HK630_NC_019723(4),PHAGE_Entero_lambda_NC_001416(4),PHAGE_Entero_HK629_NC_019711(4),PHAGE_Entero_N15_NC_001901(2),PHAGE_Entero_cdtI_NC_009514(1),PHAGE_Mycoba_MoMoMixon_NC_023733(1),PHAGE_Mycoba_ArcherS7_NC_021348(1),PHAGE_Mycoba_Lukilu_NC_041901(1),PHAGE_Shigel_SfIV_NC_022749(1),PHAGE_Mycoba_Alice_NC_028986(1),PHAGE_Mycoba_Bxz1_NC_004687(1),PHAGE_Entero_…	4	0.5	0.5369	PHAGE_Entero_DE3_NC_042057(4),PHAGE_Entero_HK630_NC_019723(4),PHAGE_Entero_lambda_NC_001416(4),PHAGE_Entero_HK629_NC_019711(4),PHAGE_Entero_N15_NC_001901(2),PHAGE_Entero_cdtI_NC_009514(1),PHAGE_Mycoba_MoMoMixon_NC_023733(1),PHAGE_Mycoba_ArcherS7_NC_021348(1),PHAGE_Mycoba_Lukilu_NC_041901(1),PHAGE_Shigel_SfIV_NC_022749(1),PHAGE_Mycoba_Alice_NC_028986(1),PHAGE_Mycoba_Bxz1_NC_004687(1),PHAGE_Entero_…
3	4	8.5Kb	incomplete(40)	envelope,tail,lysin	Contig_77_67.7706:514-9033	0	17	12	5	1	0	no	7	PHAGE_Entero_mEp460_NC_019716(5),PHAGE_Entero_933W_NC_000924(3),PHAGE_Salmon_118970_sal3_NC_031940(3),PHAGE_Entero_BP_4795_NC_004813(2),PHAGE_Stx2_c_86_NC_008464(2),PHAGE_Entero_YYZ_2008_NC_011356(2),PHAGE_Entero_DE3_NC_042057(1),PHAGE_Stx2_vB_EcoP_24B_NC_027984(1),PHAGE_Entero_Min27_NC_010237(1),PHAGE_Escher_PA2_NC_028449(1),PHAGE_Shigel_SfIV_NC_022749(1),PHAGE_Vibrio_VBP47_NC_020848(1),PHAGE_En…	5	0.2941	0.4305	PHAGE_Entero_mEp460_NC_019716(5),PHAGE_Entero_933W_NC_000924(3),PHAGE_Salmon_118970_sal3_NC_031940(3),PHAGE_Entero_BP_4795_NC_004813(2),PHAGE_Stx2_c_86_NC_008464(2),PHAGE_Entero_YYZ_2008_NC_011356(2),PHAGE_Entero_DE3_NC_042057(1),PHAGE_Stx2_vB_EcoP_24B_NC_027984(1),PHAGE_Entero_Min27_NC_010237(1),PHAGE_Escher_PA2_NC_028449(1),PHAGE_Shigel_SfIV_NC_022749(1),PHAGE_Vibrio_VBP47_NC_020848(1),PHAGE_En…
3	5	16Kb	incomplete(40)	lysin,head,integrase	Contig_78_73.1611:514-16607	0	17	16	1	1	0	yes	10	PHAGE_Entero_lambda_NC_001416(7),PHAGE_Entero_HK630_NC_019723(7),PHAGE_Entero_DE3_NC_042057(6),PHAGE_Entero_BP_4795_NC_004813(4),PHAGE_Entero_HK629_NC_019711(3),PHAGE_Escher_PA28_NC_041935(3),PHAGE_Salmon_118970_sal4_NC_030919(2),PHAGE_Entero_HK106_NC_019768(2),PHAGE_Stx2_c_1717_NC_011357(2),PHAGE_Entero_mEp237_NC_019704(2),PHAGE_Entero_933W_NC_000924(2),PHAGE_Entero_YYZ_2008_NC_011356(2),PHAGE_E…	5	0.4117	0.4717	PHAGE_Entero_lambda_NC_001416(7),PHAGE_Entero_HK630_NC_019723(7),PHAGE_Entero_DE3_NC_042057(6),PHAGE_Entero_BP_4795_NC_004813(4),PHAGE_Entero_HK629_NC_019711(3),PHAGE_Escher_PA28_NC_041935(3),PHAGE_Salmon_118970_sal4_NC_030919(2),PHAGE_Entero_HK106_NC_019768(2),PHAGE_Stx2_c_1717_NC_011357(2),PHAGE_Entero_mEp237_NC_019704(2),PHAGE_Entero_933W_NC_000924(2),PHAGE_Entero_YYZ_2008_NC_011356(2),PHAGE_E…
3	6	26Kb	incomplete(20)	integrase	Contig_80_62.4156:23189-49201	0	27	20	7	1	0	yes	13	PHAGE_Entero_mEp237_NC_019704(5),PHAGE_Escher_HK639_NC_016158(4),PHAGE_Shigel_POCJ13_NC_025434(4),PHAGE_Entero_Min27_NC_010237(3),PHAGE_Phage_Gifsy_2_NC_010393(3),PHAGE_Stx2_II_NC_004914(3),PHAGE_Shigel_Stx_NC_029120(3),PHAGE_Entero_Tyrion_NC_031077(2),PHAGE_Erwini_phiEt88_NC_015295(2),PHAGE_Escher_TL_2011b_NC_019445(2),PHAGE_Entero_phi80_NC_021190(2),PHAGE_Phage_Gifsy_1_NC_010392(2),PHAGE_Pectob…	5	0.1851	0.4851	PHAGE_Entero_mEp237_NC_019704(5),PHAGE_Escher_HK639_NC_016158(4),PHAGE_Shigel_POCJ13_NC_025434(4),PHAGE_Entero_Min27_NC_010237(3),PHAGE_Phage_Gifsy_2_NC_010393(3),PHAGE_Stx2_II_NC_004914(3),PHAGE_Shigel_Stx_NC_029120(3),PHAGE_Entero_Tyrion_NC_031077(2),PHAGE_Erwini_phiEt88_NC_015295(2),PHAGE_Escher_TL_2011b_NC_019445(2),PHAGE_Entero_phi80_NC_021190(2),PHAGE_Phage_Gifsy_1_NC_010392(2),PHAGE_Pectob…
3	7	20.2Kb	incomplete(30)	integrase,tail	Contig_81_62.8688:98144-118440	0	17	13	4	1	0	yes	10	PHAGE_Entero_BP_4795_NC_004813(4),PHAGE_Entero_SfI_NC_027339(4),PHAGE_Entero_lambda_NC_001416(3),PHAGE_Stx2_II_NC_004914(2),PHAGE_Entero_VT2_Sakai_NC_000902(2),PHAGE_Escher_PA28_NC_041935(2),PHAGE_Entero_DE3_NC_042057(1),PHAGE_Acinet_Acj61_NC_014661(1),PHAGE_Burkho_Bcep22_NC_005262(1),PHAGE_Vibrio_KVP40_NC_005083(1),PHAGE_Stx2_vB_EcoP_24B_NC_027984(1),PHAGE_Entero_mEp235_NC_019708(1),PHAGE_Haemop…	4	0.2352	0.4631	PHAGE_Entero_BP_4795_NC_004813(4),PHAGE_Entero_SfI_NC_027339(4),PHAGE_Entero_lambda_NC_001416(3),PHAGE_Stx2_II_NC_004914(2),PHAGE_Entero_VT2_Sakai_NC_000902(2),PHAGE_Escher_PA28_NC_041935(2),PHAGE_Entero_DE3_NC_042057(1),PHAGE_Acinet_Acj61_NC_014661(1),PHAGE_Burkho_Bcep22_NC_005262(1),PHAGE_Vibrio_KVP40_NC_005083(1),PHAGE_Stx2_vB_EcoP_24B_NC_027984(1),PHAGE_Entero_mEp235_NC_019708(1),PHAGE_Haemop…
3	8	15.2Kb	incomplete(60)	integrase,tail,flippase	Contig_87_78.2318:56572-71797	0	21	21	0	1	0	yes	5	PHAGE_Entero_SfV_NC_003444(17),PHAGE_Shigel_SfIV_NC_022749(16),PHAGE_Shigel_SfII_NC_021857(12),PHAGE_Entero_cdtI_NC_009514(10),PHAGE_Entero_mEp460_NC_019716(9),PHAGE_Entero_SfI_NC_027339(7),PHAGE_Salmon_ST64B_NC_004313(4),PHAGE_Salmon_SPN9CC_NC_017985(2),PHAGE_Salmon_118970_sal3_NC_031940(2),PHAGE_Oenoco_phiS13_NC_023560(1),PHAGE_Entero_c_1_NC_019706(1),PHAGE_Pseudo_PAJU2_NC_011373(1),PHAGE_Oenoc…	17	0.8095	0.4348	PHAGE_Entero_SfV_NC_003444(17),PHAGE_Shigel_SfIV_NC_022749(16),PHAGE_Shigel_SfII_NC_021857(12),PHAGE_Entero_cdtI_NC_009514(10),PHAGE_Entero_mEp460_NC_019716(9),PHAGE_Entero_SfI_NC_027339(7),PHAGE_Salmon_ST64B_NC_004313(4),PHAGE_Salmon_SPN9CC_NC_017985(2),PHAGE_Salmon_118970_sal3_NC_031940(2),PHAGE_Oenoco_phiS13_NC_023560(1),PHAGE_Entero_c_1_NC_019706(1),PHAGE_Pseudo_PAJU2_NC_011373(1),PHAGE_Oenoc…
46B	1	16.9Kb	incomplete(50)	tail,transposase	Contig_6_78.0176:1-16914	0	21	17	4	1	0	no	6	PHAGE_Entero_P1_NC_005856(12),PHAGE_Escher_RCS47_NC_042128(12),PHAGE_Salmon_SJ46_NC_031129(11),PHAGE_Escher_pro483_NC_028943(3),PHAGE_Escher_P2_NC_041848(2),PHAGE_Bacter_APSE_2_NC_011551(1),PHAGE_Escher_D108_NC_013594(1),PHAGE_Erwini_ENT90_NC_019932(1),PHAGE_Salmon_SP_004_NC_021774(1),PHAGE_Aeromo_vB_AsaM_56_NC_019527(1),PHAGE_Shigel_SfIV_NC_022749(1),PHAGE_Entero_Mu_NC_000929(1),PHAGE_Endosy_APS…	12	0.5714	0.4817	PHAGE_Entero_P1_NC_005856(12),PHAGE_Escher_RCS47_NC_042128(12),PHAGE_Salmon_SJ46_NC_031129(11),PHAGE_Escher_pro483_NC_028943(3),PHAGE_Escher_P2_NC_041848(2),PHAGE_Bacter_APSE_2_NC_011551(1),PHAGE_Escher_D108_NC_013594(1),PHAGE_Erwini_ENT90_NC_019932(1),PHAGE_Salmon_SP_004_NC_021774(1),PHAGE_Aeromo_vB_AsaM_56_NC_019527(1),PHAGE_Shigel_SfIV_NC_022749(1),PHAGE_Entero_Mu_NC_000929(1),PHAGE_Endosy_APS…
46B	2	4.6Kb	intact(100)	coat	Contig_18_117.484:1-4698	0	7	7	0	1	0	no	2	PHAGE_Entero_Ike_NC_002014(6),PHAGE_Entero_I2_2_NC_001332(6),PHAGE_Entero_fd_NC_025824(5),PHAGE_Entero_M13_NC_003287(5),PHAGE_Entero_If1_NC_001954(4)	6	0.8571	0.4142	PHAGE_Entero_Ike_NC_002014(6),PHAGE_Entero_I2_2_NC_001332(6),PHAGE_Entero_fd_NC_025824(5),PHAGE_Entero_M13_NC_003287(5),PHAGE_Entero_If1_NC_001954(4)
46B	3	16Kb	incomplete(30)	integrase,plate	Contig_21_56.1121:225798-241870	0	20	12	8	1	0	yes	10	PHAGE_Entero_YYZ_2008_NC_011356(2),PHAGE_Salmon_118970_sal3_NC_031940(2),PHAGE_Entero_BP_4795_NC_004813(2),PHAGE_Salmon_Fels_1_NC_010391(2),PHAGE_Pectob_ZF40_NC_019522(2),PHAGE_Entero_P22_NC_002371(1),PHAGE_Salmon_ST64B_NC_004313(1),PHAGE_Phage_Gifsy_2_NC_010393(1),PHAGE_Gordon_Nymphadora_NC_031061(1),PHAGE_Entero_933W_NC_000924(1),PHAGE_Entero_Min27_NC_010237(1),PHAGE_Staphy_96_NC_007057(1),PHAG…	2	0.1	0.4595	PHAGE_Entero_YYZ_2008_NC_011356(2),PHAGE_Salmon_118970_sal3_NC_031940(2),PHAGE_Entero_BP_4795_NC_004813(2),PHAGE_Salmon_Fels_1_NC_010391(2),PHAGE_Pectob_ZF40_NC_019522(2),PHAGE_Entero_P22_NC_002371(1),PHAGE_Salmon_ST64B_NC_004313(1),PHAGE_Phage_Gifsy_2_NC_010393(1),PHAGE_Gordon_Nymphadora_NC_031061(1),PHAGE_Entero_933W_NC_000924(1),PHAGE_Entero_Min27_NC_010237(1),PHAGE_Staphy_96_NC_007057(1),PHAG…
46B	4	11.1Kb	questionable(75)	integrase,head	Contig_25_65.8865:24637-35746	0	10	8	2	1	0	yes	2	PHAGE_Entero_P4_NC_001609(7),PHAGE_Entero_N15_NC_001901(1),PHAGE_Erwini_ENT90_NC_019932(1),PHAGE_Serrat_Eta_NC_021563(1),PHAGE_Ralsto_RSY1_NC_025115(1),PHAGE_Salmon_SP_004_NC_021774(1),PHAGE_Rueger_DSS3_P1_NC_025428(1),PHAGE_Klebsi_phiKO2_NC_005857(1),PHAGE_Shewan_1/41_NC_025458(1),PHAGE_Stenot_S1_NC_011589(1),PHAGE_Entero_WPhi_NC_005056(1),PHAGE_Proteu_VB_PmiS_Isfahan_NC_041925(1),PHAGE_Entero_m…	7	0.7	0.4727	PHAGE_Entero_P4_NC_001609(7),PHAGE_Entero_N15_NC_001901(1),PHAGE_Erwini_ENT90_NC_019932(1),PHAGE_Serrat_Eta_NC_021563(1),PHAGE_Ralsto_RSY1_NC_025115(1),PHAGE_Salmon_SP_004_NC_021774(1),PHAGE_Rueger_DSS3_P1_NC_025428(1),PHAGE_Klebsi_phiKO2_NC_005857(1),PHAGE_Shewan_1/41_NC_025458(1),PHAGE_Stenot_S1_NC_011589(1),PHAGE_Entero_WPhi_NC_005056(1),PHAGE_Proteu_VB_PmiS_Isfahan_NC_041925(1),PHAGE_Entero_m…
46B	5	19.1Kb	incomplete(40)	integrase	Contig_29_73.77:701-19830	0	25	10	15	1	0	yes	5	PHAGE_Entero_P4_NC_001609(6),PHAGE_Mycoba_32HC_NC_023602(1),PHAGE_Idioma_1N2_2_NC_025439(1),PHAGE_Bacill_BtCS33_NC_018085(1),PHAGE_Salmon_SP_004_NC_021774(1),PHAGE_Ralsto_RSY1_NC_025115(1),PHAGE_Serrat_Eta_NC_021563(1),PHAGE_Rueger_DSS3_P1_NC_025428(1),PHAGE_Stx2_c_86_NC_008464(1),PHAGE_Klebsi_phiKO2_NC_005857(1),PHAGE_Strept_SM1_NC_004996(1),PHAGE_Thermu_P2345_NC_009803(1),PHAGE_Stenot_S1_NC_011…	6	0.24	0.4336	PHAGE_Entero_P4_NC_001609(6),PHAGE_Mycoba_32HC_NC_023602(1),PHAGE_Idioma_1N2_2_NC_025439(1),PHAGE_Bacill_BtCS33_NC_018085(1),PHAGE_Salmon_SP_004_NC_021774(1),PHAGE_Ralsto_RSY1_NC_025115(1),PHAGE_Serrat_Eta_NC_021563(1),PHAGE_Rueger_DSS3_P1_NC_025428(1),PHAGE_Stx2_c_86_NC_008464(1),PHAGE_Klebsi_phiKO2_NC_005857(1),PHAGE_Strept_SM1_NC_004996(1),PHAGE_Thermu_P2345_NC_009803(1),PHAGE_Stenot_S1_NC_011…
46B	6	82.2Kb	intact(102)	transposase	Contig_30_75.8094:2087-84329	3	100	88	12	1	0	no	6	PHAGE_Salmon_SJ46_NC_031129(77),PHAGE_Entero_P1_NC_005856(75),PHAGE_Escher_RCS47_NC_042128(69),PHAGE_Vibrio_12A4_NC_021068(3),PHAGE_Bacill_SP_15_NC_031245(2),PHAGE_Klebsi_phiKO2_NC_005857(2),PHAGE_Salmon_SSU5_NC_018843(2),PHAGE_Entero_933W_NC_000924(2),PHAGE_Yersin_PY54_NC_005069(2),PHAGE_Entero_DE3_NC_042057(1),PHAGE_Psychr_pOW20_A_NC_020841(1),PHAGE_Escher_Av_05_NC_025830(1),PHAGE_Mycoba_Llij_N…	76	0.77	0.4773	PHAGE_Salmon_SJ46_NC_031129(77),PHAGE_Entero_P1_NC_005856(75),PHAGE_Escher_RCS47_NC_042128(69),PHAGE_Vibrio_12A4_NC_021068(3),PHAGE_Bacill_SP_15_NC_031245(2),PHAGE_Klebsi_phiKO2_NC_005857(2),PHAGE_Salmon_SSU5_NC_018843(2),PHAGE_Entero_933W_NC_000924(2),PHAGE_Yersin_PY54_NC_005069(2),PHAGE_Entero_DE3_NC_042057(1),PHAGE_Psychr_pOW20_A_NC_020841(1),PHAGE_Escher_Av_05_NC_025830(1),PHAGE_Mycoba_Llij_N…
46B	7	77.2Kb	intact(150)	tail,coat,head,portal,terminase,integrase,capsid,lysis	Contig_31_81.8128:663-77919	2	113	102	11	1	0	yes	42	PHAGE_Entero_SfI_NC_027339(33),PHAGE_Shigel_SfII_NC_021857(23),PHAGE_Shigel_SfIV_NC_022749(20),PHAGE_Entero_SfV_NC_003444(17),PHAGE_Salmon_118970_sal3_NC_031940(15),PHAGE_Entero_HK140_NC_019710(12),PHAGE_Entero_HK629_NC_019711(10),PHAGE_Escher_PA28_NC_041935(10),PHAGE_Salmon_ST64B_NC_004313(9),PHAGE_Entero_BP_4795_NC_004813(9),PHAGE_Entero_933W_NC_000924(9),PHAGE_Entero_mEpX1_NC_019709(8),PHAGE_E…	33	0.292	0.4862	PHAGE_Entero_SfI_NC_027339(33),PHAGE_Shigel_SfII_NC_021857(23),PHAGE_Shigel_SfIV_NC_022749(20),PHAGE_Entero_SfV_NC_003444(17),PHAGE_Salmon_118970_sal3_NC_031940(15),PHAGE_Entero_HK140_NC_019710(12),PHAGE_Entero_HK629_NC_019711(10),PHAGE_Escher_PA28_NC_041935(10),PHAGE_Salmon_ST64B_NC_004313(9),PHAGE_Entero_BP_4795_NC_004813(9),PHAGE_Entero_933W_NC_000924(9),PHAGE_Entero_mEpX1_NC_019709(8),PHAGE_E…
46B	8	16.6Kb	incomplete(30)	tail,lysin	Contig_32_55.4531:658-17274	0	22	19	3	1	0	no	5	PHAGE_Entero_DE3_NC_042057(14),PHAGE_Entero_HK630_NC_019723(14),PHAGE_Entero_lambda_NC_001416(14),PHAGE_Entero_HK629_NC_019711(14),PHAGE_Entero_N15_NC_001901(4),PHAGE_Entero_mEp237_NC_019704(4),PHAGE_Entero_HK225_NC_019717(4),PHAGE_Entero_BP_4795_NC_004813(2),PHAGE_Entero_phi80_NC_021190(2),PHAGE_Entero_mEp460_NC_019716(1),PHAGE_Pseudo_pYD6_A_NC_020849(1),PHAGE_Pseudo_phiPSA1_NC_024365(1),PHAGE_E…	15	0.6363	0.5326	PHAGE_Entero_DE3_NC_042057(14),PHAGE_Entero_HK630_NC_019723(14),PHAGE_Entero_lambda_NC_001416(14),PHAGE_Entero_HK629_NC_019711(14),PHAGE_Entero_N15_NC_001901(4),PHAGE_Entero_mEp237_NC_019704(4),PHAGE_Entero_HK225_NC_019717(4),PHAGE_Entero_BP_4795_NC_004813(2),PHAGE_Entero_phi80_NC_021190(2),PHAGE_Entero_mEp460_NC_019716(1),PHAGE_Pseudo_pYD6_A_NC_020849(1),PHAGE_Pseudo_phiPSA1_NC_024365(1),PHAGE_E…
4	1	13.5Kb	intact(110)	transposase,tail,terminase,envelope,lysis,lysin,head	Contig_28_58.0909:90330-103867	0	20	15	5	1	0	no	8	PHAGE_Entero_lambda_NC_001416(8),PHAGE_Entero_HK629_NC_019711(8),PHAGE_Entero_HK630_NC_019723(7),PHAGE_Entero_DE3_NC_042057(6),PHAGE_Entero_phi80_NC_021190(2),PHAGE_Entero_mEp237_NC_019704(2),PHAGE_Entero_SfI_NC_027339(2),PHAGE_Entero_cdtI_NC_009514(2),PHAGE_Salmon_SEN22_NC_028696(2),PHAGE_Erwini_phiEt88_NC_015295(1),PHAGE_Shigel_SfIV_NC_022749(1),PHAGE_Salmon_118970_sal4_NC_030919(1),PHAGE_Enter…	8	0.4	0.4445	PHAGE_Entero_lambda_NC_001416(8),PHAGE_Entero_HK629_NC_019711(8),PHAGE_Entero_HK630_NC_019723(7),PHAGE_Entero_DE3_NC_042057(6),PHAGE_Entero_phi80_NC_021190(2),PHAGE_Entero_mEp237_NC_019704(2),PHAGE_Entero_SfI_NC_027339(2),PHAGE_Entero_cdtI_NC_009514(2),PHAGE_Salmon_SEN22_NC_028696(2),PHAGE_Erwini_phiEt88_NC_015295(1),PHAGE_Shigel_SfIV_NC_022749(1),PHAGE_Salmon_118970_sal4_NC_030919(1),PHAGE_Enter…
4	2	24.6Kb	incomplete(50)	transposase,integrase,head	Contig_31_66.5839:899-25498	0	13	10	3	1	0	yes	5	PHAGE_Entero_P4_NC_001609(6),PHAGE_Acidia_6_NC_010152(1),PHAGE_Erwini_ENT90_NC_019932(1),PHAGE_Acidia_9_NC_010537(1),PHAGE_Salmon_SP_004_NC_021774(1),PHAGE_Ralsto_RSY1_NC_025115(1),PHAGE_Serrat_Eta_NC_021563(1),PHAGE_Rueger_DSS3_P1_NC_025428(1),PHAGE_Shewan_1/41_NC_025458(1),PHAGE_Stenot_S1_NC_011589(1),PHAGE_Entero_WPhi_NC_005056(1),PHAGE_Entero_SfV_NC_003444(1),PHAGE_Salmon_118970_sal3_NC_03194…	6	0.4615	0.4739	PHAGE_Entero_P4_NC_001609(6),PHAGE_Acidia_6_NC_010152(1),PHAGE_Erwini_ENT90_NC_019932(1),PHAGE_Acidia_9_NC_010537(1),PHAGE_Salmon_SP_004_NC_021774(1),PHAGE_Ralsto_RSY1_NC_025115(1),PHAGE_Serrat_Eta_NC_021563(1),PHAGE_Rueger_DSS3_P1_NC_025428(1),PHAGE_Shewan_1/41_NC_025458(1),PHAGE_Stenot_S1_NC_011589(1),PHAGE_Entero_WPhi_NC_005056(1),PHAGE_Entero_SfV_NC_003444(1),PHAGE_Salmon_118970_sal3_NC_03194…
4	3	24.2Kb	intact(150)	portal,terminase,capsid,tail,lysis,lysin,plate	Contig_68_52.793:1071-25277	0	31	28	3	1	0	no	3	PHAGE_Salmon_Fels_2_NC_010463(25),PHAGE_Salmon_RE_2010_NC_019488(23),PHAGE_Erwini_ENT90_NC_019932(11),PHAGE_Escher_pro483_NC_028943(6),PHAGE_Entero_186_NC_001317(5),PHAGE_Salmon_SP_004_NC_021774(4),PHAGE_Burkho_KS14_NC_015273(4),PHAGE_Burkho_KS5_NC_015265(4),PHAGE_Salmon_SEN1_NC_029003(3),PHAGE_Ralsto_RSY1_NC_025115(3),PHAGE_Salmon_SEN5_NC_028701(3),PHAGE_Ralsto_RSA1_NC_009382(2),PHAGE_Entero_HK9…	25	0.8064	0.5329	PHAGE_Salmon_Fels_2_NC_010463(25),PHAGE_Salmon_RE_2010_NC_019488(23),PHAGE_Erwini_ENT90_NC_019932(11),PHAGE_Escher_pro483_NC_028943(6),PHAGE_Entero_186_NC_001317(5),PHAGE_Salmon_SP_004_NC_021774(4),PHAGE_Burkho_KS14_NC_015273(4),PHAGE_Burkho_KS5_NC_015265(4),PHAGE_Salmon_SEN1_NC_029003(3),PHAGE_Ralsto_RSY1_NC_025115(3),PHAGE_Salmon_SEN5_NC_028701(3),PHAGE_Ralsto_RSA1_NC_009382(2),PHAGE_Entero_HK9…
4	4	17.3Kb	questionable(70)	plate,tail,envelope,lysin	Contig_79_50.6031:55714-73092	0	30	20	10	1	0	no	15	PHAGE_Salmon_118970_sal3_NC_031940(6),PHAGE_Entero_mEp460_NC_019716(5),PHAGE_Entero_lambda_NC_001416(4),PHAGE_Entero_HK629_NC_019711(4),PHAGE_Entero_933W_NC_000924(3),PHAGE_Entero_HK630_NC_019723(3),PHAGE_Entero_DE3_NC_042057(2),PHAGE_Entero_BP_4795_NC_004813(2),PHAGE_Entero_mEp237_NC_019704(2),PHAGE_Stx2_c_86_NC_008464(2),PHAGE_Entero_YYZ_2008_NC_011356(2),PHAGE_Escher_D108_NC_013594(1),PHAGE_St…	5	0.2	0.45	PHAGE_Salmon_118970_sal3_NC_031940(6),PHAGE_Entero_mEp460_NC_019716(5),PHAGE_Entero_lambda_NC_001416(4),PHAGE_Entero_HK629_NC_019711(4),PHAGE_Entero_933W_NC_000924(3),PHAGE_Entero_HK630_NC_019723(3),PHAGE_Entero_DE3_NC_042057(2),PHAGE_Entero_BP_4795_NC_004813(2),PHAGE_Entero_mEp237_NC_019704(2),PHAGE_Stx2_c_86_NC_008464(2),PHAGE_Entero_YYZ_2008_NC_011356(2),PHAGE_Escher_D108_NC_013594(1),PHAGE_St…
4	5	36.5Kb	intact(150)	integrase,recombinase,portal,terminase,capsid,head,tail,lysin,plate	Contig_80_54.544:132885-169475	0	52	47	5	1	0	yes	5	PHAGE_Entero_P88_NC_026014(39),PHAGE_Salmon_SEN5_NC_028701(19),PHAGE_Salmon_SEN4_NC_029015(17),PHAGE_Salmon_SP_004_NC_021774(6),PHAGE_Salmon_Fels_2_NC_010463(6),PHAGE_Ralsto_RSA1_NC_009382(5),PHAGE_Escher_RCS47_NC_042128(5),PHAGE_Yersin_L_413C_NC_004745(5),PHAGE_Erwini_ENT90_NC_019932(5),PHAGE_Salmon_RE_2010_NC_019488(5),PHAGE_Entero_Mu_NC_000929(4),PHAGE_Entero_WPhi_NC_005056(4),PHAGE_Entero_fiA…	41	0.75	0.5211	PHAGE_Entero_P88_NC_026014(39),PHAGE_Salmon_SEN5_NC_028701(19),PHAGE_Salmon_SEN4_NC_029015(17),PHAGE_Salmon_SP_004_NC_021774(6),PHAGE_Salmon_Fels_2_NC_010463(6),PHAGE_Ralsto_RSA1_NC_009382(5),PHAGE_Escher_RCS47_NC_042128(5),PHAGE_Yersin_L_413C_NC_004745(5),PHAGE_Erwini_ENT90_NC_019932(5),PHAGE_Salmon_RE_2010_NC_019488(5),PHAGE_Entero_Mu_NC_000929(4),PHAGE_Entero_WPhi_NC_005056(4),PHAGE_Entero_fiA…
55B	1	16.9Kb	incomplete(50)	tail,transposase	Contig_10_76.3703:1-16914	0	21	17	4	1	0	no	6	PHAGE_Entero_P1_NC_005856(12),PHAGE_Escher_RCS47_NC_042128(12),PHAGE_Salmon_SJ46_NC_031129(11),PHAGE_Escher_pro483_NC_028943(3),PHAGE_Escher_P2_NC_041848(2),PHAGE_Bacter_APSE_2_NC_011551(1),PHAGE_Escher_D108_NC_013594(1),PHAGE_Erwini_ENT90_NC_019932(1),PHAGE_Salmon_SP_004_NC_021774(1),PHAGE_Aeromo_vB_AsaM_56_NC_019527(1),PHAGE_Shigel_SfIV_NC_022749(1),PHAGE_Entero_Mu_NC_000929(1),PHAGE_Endosy_APS…	12	0.5714	0.4817	PHAGE_Entero_P1_NC_005856(12),PHAGE_Escher_RCS47_NC_042128(12),PHAGE_Salmon_SJ46_NC_031129(11),PHAGE_Escher_pro483_NC_028943(3),PHAGE_Escher_P2_NC_041848(2),PHAGE_Bacter_APSE_2_NC_011551(1),PHAGE_Escher_D108_NC_013594(1),PHAGE_Erwini_ENT90_NC_019932(1),PHAGE_Salmon_SP_004_NC_021774(1),PHAGE_Aeromo_vB_AsaM_56_NC_019527(1),PHAGE_Shigel_SfIV_NC_022749(1),PHAGE_Entero_Mu_NC_000929(1),PHAGE_Endosy_APS…
55B	2	16Kb	incomplete(30)	integrase,plate	Contig_25_52.5645:225798-241870	0	20	12	8	1	0	yes	10	PHAGE_Entero_YYZ_2008_NC_011356(2),PHAGE_Salmon_118970_sal3_NC_031940(2),PHAGE_Entero_BP_4795_NC_004813(2),PHAGE_Salmon_Fels_1_NC_010391(2),PHAGE_Pectob_ZF40_NC_019522(2),PHAGE_Entero_P22_NC_002371(1),PHAGE_Salmon_ST64B_NC_004313(1),PHAGE_Phage_Gifsy_2_NC_010393(1),PHAGE_Gordon_Nymphadora_NC_031061(1),PHAGE_Entero_933W_NC_000924(1),PHAGE_Entero_Min27_NC_010237(1),PHAGE_Staphy_96_NC_007057(1),PHAG…	2	0.1	0.4595	PHAGE_Entero_YYZ_2008_NC_011356(2),PHAGE_Salmon_118970_sal3_NC_031940(2),PHAGE_Entero_BP_4795_NC_004813(2),PHAGE_Salmon_Fels_1_NC_010391(2),PHAGE_Pectob_ZF40_NC_019522(2),PHAGE_Entero_P22_NC_002371(1),PHAGE_Salmon_ST64B_NC_004313(1),PHAGE_Phage_Gifsy_2_NC_010393(1),PHAGE_Gordon_Nymphadora_NC_031061(1),PHAGE_Entero_933W_NC_000924(1),PHAGE_Entero_Min27_NC_010237(1),PHAGE_Staphy_96_NC_007057(1),PHAG…
55B	3	19.1Kb	incomplete(40)	integrase	Contig_33_68.5439:701-19830	0	25	10	15	1	0	yes	5	PHAGE_Entero_P4_NC_001609(6),PHAGE_Mycoba_32HC_NC_023602(1),PHAGE_Idioma_1N2_2_NC_025439(1),PHAGE_Bacill_BtCS33_NC_018085(1),PHAGE_Salmon_SP_004_NC_021774(1),PHAGE_Ralsto_RSY1_NC_025115(1),PHAGE_Serrat_Eta_NC_021563(1),PHAGE_Rueger_DSS3_P1_NC_025428(1),PHAGE_Stx2_c_86_NC_008464(1),PHAGE_Klebsi_phiKO2_NC_005857(1),PHAGE_Strept_SM1_NC_004996(1),PHAGE_Thermu_P2345_NC_009803(1),PHAGE_Stenot_S1_NC_011…	6	0.24	0.4336	PHAGE_Entero_P4_NC_001609(6),PHAGE_Mycoba_32HC_NC_023602(1),PHAGE_Idioma_1N2_2_NC_025439(1),PHAGE_Bacill_BtCS33_NC_018085(1),PHAGE_Salmon_SP_004_NC_021774(1),PHAGE_Ralsto_RSY1_NC_025115(1),PHAGE_Serrat_Eta_NC_021563(1),PHAGE_Rueger_DSS3_P1_NC_025428(1),PHAGE_Stx2_c_86_NC_008464(1),PHAGE_Klebsi_phiKO2_NC_005857(1),PHAGE_Strept_SM1_NC_004996(1),PHAGE_Thermu_P2345_NC_009803(1),PHAGE_Stenot_S1_NC_011…
55B	4	82.2Kb	intact(102)	transposase	Contig_34_74.4444:2087-84329	3	100	88	12	1	0	no	6	PHAGE_Salmon_SJ46_NC_031129(77),PHAGE_Entero_P1_NC_005856(75),PHAGE_Escher_RCS47_NC_042128(69),PHAGE_Vibrio_12A4_NC_021068(3),PHAGE_Bacill_SP_15_NC_031245(2),PHAGE_Klebsi_phiKO2_NC_005857(2),PHAGE_Salmon_SSU5_NC_018843(2),PHAGE_Entero_933W_NC_000924(2),PHAGE_Yersin_PY54_NC_005069(2),PHAGE_Entero_DE3_NC_042057(1),PHAGE_Psychr_pOW20_A_NC_020841(1),PHAGE_Escher_Av_05_NC_025830(1),PHAGE_Mycoba_Llij_N…	76	0.77	0.4773	PHAGE_Salmon_SJ46_NC_031129(77),PHAGE_Entero_P1_NC_005856(75),PHAGE_Escher_RCS47_NC_042128(69),PHAGE_Vibrio_12A4_NC_021068(3),PHAGE_Bacill_SP_15_NC_031245(2),PHAGE_Klebsi_phiKO2_NC_005857(2),PHAGE_Salmon_SSU5_NC_018843(2),PHAGE_Entero_933W_NC_000924(2),PHAGE_Yersin_PY54_NC_005069(2),PHAGE_Entero_DE3_NC_042057(1),PHAGE_Psychr_pOW20_A_NC_020841(1),PHAGE_Escher_Av_05_NC_025830(1),PHAGE_Mycoba_Llij_N…
55B	5	77.2Kb	intact(150)	tail,coat,head,portal,terminase,integrase,capsid,lysis	Contig_35_77.5701:663-77919	2	113	102	11	1	0	yes	42	PHAGE_Entero_SfI_NC_027339(33),PHAGE_Shigel_SfII_NC_021857(23),PHAGE_Shigel_SfIV_NC_022749(20),PHAGE_Entero_SfV_NC_003444(17),PHAGE_Salmon_118970_sal3_NC_031940(15),PHAGE_Entero_HK140_NC_019710(12),PHAGE_Entero_HK629_NC_019711(10),PHAGE_Escher_PA28_NC_041935(10),PHAGE_Salmon_ST64B_NC_004313(9),PHAGE_Entero_BP_4795_NC_004813(9),PHAGE_Entero_933W_NC_000924(9),PHAGE_Entero_mEpX1_NC_019709(8),PHAGE_E…	33	0.292	0.4862	PHAGE_Entero_SfI_NC_027339(33),PHAGE_Shigel_SfII_NC_021857(23),PHAGE_Shigel_SfIV_NC_022749(20),PHAGE_Entero_SfV_NC_003444(17),PHAGE_Salmon_118970_sal3_NC_031940(15),PHAGE_Entero_HK140_NC_019710(12),PHAGE_Entero_HK629_NC_019711(10),PHAGE_Escher_PA28_NC_041935(10),PHAGE_Salmon_ST64B_NC_004313(9),PHAGE_Entero_BP_4795_NC_004813(9),PHAGE_Entero_933W_NC_000924(9),PHAGE_Entero_mEpX1_NC_019709(8),PHAGE_E…
55B	6	16.6Kb	incomplete(30)	tail,lysin	Contig_36_52.2191:658-17274	0	22	19	3	1	0	no	5	PHAGE_Entero_DE3_NC_042057(14),PHAGE_Entero_HK630_NC_019723(14),PHAGE_Entero_lambda_NC_001416(14),PHAGE_Entero_HK629_NC_019711(14),PHAGE_Entero_N15_NC_001901(4),PHAGE_Entero_mEp237_NC_019704(4),PHAGE_Entero_HK225_NC_019717(4),PHAGE_Entero_BP_4795_NC_004813(2),PHAGE_Entero_phi80_NC_021190(2),PHAGE_Entero_mEp460_NC_019716(1),PHAGE_Pseudo_pYD6_A_NC_020849(1),PHAGE_Pseudo_phiPSA1_NC_024365(1),PHAGE_E…	15	0.6363	0.5326	PHAGE_Entero_DE3_NC_042057(14),PHAGE_Entero_HK630_NC_019723(14),PHAGE_Entero_lambda_NC_001416(14),PHAGE_Entero_HK629_NC_019711(14),PHAGE_Entero_N15_NC_001901(4),PHAGE_Entero_mEp237_NC_019704(4),PHAGE_Entero_HK225_NC_019717(4),PHAGE_Entero_BP_4795_NC_004813(2),PHAGE_Entero_phi80_NC_021190(2),PHAGE_Entero_mEp460_NC_019716(1),PHAGE_Pseudo_pYD6_A_NC_020849(1),PHAGE_Pseudo_phiPSA1_NC_024365(1),PHAGE_E…
55B	7	11.1Kb	questionable(75)	integrase,head	Contig_53_62.398:24630-35739	0	10	8	2	1	0	yes	2	PHAGE_Entero_P4_NC_001609(7),PHAGE_Entero_N15_NC_001901(1),PHAGE_Erwini_ENT90_NC_019932(1),PHAGE_Serrat_Eta_NC_021563(1),PHAGE_Ralsto_RSY1_NC_025115(1),PHAGE_Salmon_SP_004_NC_021774(1),PHAGE_Rueger_DSS3_P1_NC_025428(1),PHAGE_Klebsi_phiKO2_NC_005857(1),PHAGE_Shewan_1/41_NC_025458(1),PHAGE_Stenot_S1_NC_011589(1),PHAGE_Entero_WPhi_NC_005056(1),PHAGE_Proteu_VB_PmiS_Isfahan_NC_041925(1),PHAGE_Entero_m…	7	0.7	0.4727	PHAGE_Entero_P4_NC_001609(7),PHAGE_Entero_N15_NC_001901(1),PHAGE_Erwini_ENT90_NC_019932(1),PHAGE_Serrat_Eta_NC_021563(1),PHAGE_Ralsto_RSY1_NC_025115(1),PHAGE_Salmon_SP_004_NC_021774(1),PHAGE_Rueger_DSS3_P1_NC_025428(1),PHAGE_Klebsi_phiKO2_NC_005857(1),PHAGE_Shewan_1/41_NC_025458(1),PHAGE_Stenot_S1_NC_011589(1),PHAGE_Entero_WPhi_NC_005056(1),PHAGE_Proteu_VB_PmiS_Isfahan_NC_041925(1),PHAGE_Entero_m…
55C	1	18.6Kb	incomplete(60)	tail,transposase	Contig_7_82.5713:1-18682	0	21	18	3	1	0	no	6	PHAGE_Entero_P1_NC_005856(12),PHAGE_Escher_RCS47_NC_042128(12),PHAGE_Salmon_SJ46_NC_031129(12),PHAGE_Escher_pro483_NC_028943(3),PHAGE_Escher_P2_NC_041848(2),PHAGE_Escher_D108_NC_013594(1),PHAGE_Erwini_ENT90_NC_019932(1),PHAGE_Entero_c_1_NC_019706(1),PHAGE_Salmon_SP_004_NC_021774(1),PHAGE_Aeromo_vB_AsaM_56_NC_019527(1),PHAGE_Shigel_SfIV_NC_022749(1),PHAGE_Entero_mEp213_NC_019720(1),PHAGE_Edward_MS…	12	0.5714	0.4977	PHAGE_Entero_P1_NC_005856(12),PHAGE_Escher_RCS47_NC_042128(12),PHAGE_Salmon_SJ46_NC_031129(12),PHAGE_Escher_pro483_NC_028943(3),PHAGE_Escher_P2_NC_041848(2),PHAGE_Escher_D108_NC_013594(1),PHAGE_Erwini_ENT90_NC_019932(1),PHAGE_Entero_c_1_NC_019706(1),PHAGE_Salmon_SP_004_NC_021774(1),PHAGE_Aeromo_vB_AsaM_56_NC_019527(1),PHAGE_Shigel_SfIV_NC_022749(1),PHAGE_Entero_mEp213_NC_019720(1),PHAGE_Edward_MS…
55C	2	16Kb	incomplete(30)	integrase,plate	Contig_24_55.5222:225798-241870	0	20	12	8	1	0	yes	10	PHAGE_Entero_YYZ_2008_NC_011356(2),PHAGE_Salmon_118970_sal3_NC_031940(2),PHAGE_Entero_BP_4795_NC_004813(2),PHAGE_Salmon_Fels_1_NC_010391(2),PHAGE_Pectob_ZF40_NC_019522(2),PHAGE_Entero_P22_NC_002371(1),PHAGE_Salmon_ST64B_NC_004313(1),PHAGE_Phage_Gifsy_2_NC_010393(1),PHAGE_Gordon_Nymphadora_NC_031061(1),PHAGE_Entero_933W_NC_000924(1),PHAGE_Entero_Min27_NC_010237(1),PHAGE_Staphy_96_NC_007057(1),PHAG…	2	0.1	0.4595	PHAGE_Entero_YYZ_2008_NC_011356(2),PHAGE_Salmon_118970_sal3_NC_031940(2),PHAGE_Entero_BP_4795_NC_004813(2),PHAGE_Salmon_Fels_1_NC_010391(2),PHAGE_Pectob_ZF40_NC_019522(2),PHAGE_Entero_P22_NC_002371(1),PHAGE_Salmon_ST64B_NC_004313(1),PHAGE_Phage_Gifsy_2_NC_010393(1),PHAGE_Gordon_Nymphadora_NC_031061(1),PHAGE_Entero_933W_NC_000924(1),PHAGE_Entero_Min27_NC_010237(1),PHAGE_Staphy_96_NC_007057(1),PHAG…
55C	3	11.1Kb	questionable(75)	integrase,head	Contig_29_64.2694:24637-35746	0	10	8	2	1	0	yes	2	PHAGE_Entero_P4_NC_001609(7),PHAGE_Entero_N15_NC_001901(1),PHAGE_Erwini_ENT90_NC_019932(1),PHAGE_Serrat_Eta_NC_021563(1),PHAGE_Ralsto_RSY1_NC_025115(1),PHAGE_Salmon_SP_004_NC_021774(1),PHAGE_Rueger_DSS3_P1_NC_025428(1),PHAGE_Klebsi_phiKO2_NC_005857(1),PHAGE_Shewan_1/41_NC_025458(1),PHAGE_Stenot_S1_NC_011589(1),PHAGE_Entero_WPhi_NC_005056(1),PHAGE_Proteu_VB_PmiS_Isfahan_NC_041925(1),PHAGE_Entero_m…	7	0.7	0.4727	PHAGE_Entero_P4_NC_001609(7),PHAGE_Entero_N15_NC_001901(1),PHAGE_Erwini_ENT90_NC_019932(1),PHAGE_Serrat_Eta_NC_021563(1),PHAGE_Ralsto_RSY1_NC_025115(1),PHAGE_Salmon_SP_004_NC_021774(1),PHAGE_Rueger_DSS3_P1_NC_025428(1),PHAGE_Klebsi_phiKO2_NC_005857(1),PHAGE_Shewan_1/41_NC_025458(1),PHAGE_Stenot_S1_NC_011589(1),PHAGE_Entero_WPhi_NC_005056(1),PHAGE_Proteu_VB_PmiS_Isfahan_NC_041925(1),PHAGE_Entero_m…
55C	4	19.1Kb	incomplete(40)	integrase	Contig_32_70.009:701-19830	0	25	10	15	1	0	yes	5	PHAGE_Entero_P4_NC_001609(6),PHAGE_Mycoba_32HC_NC_023602(1),PHAGE_Idioma_1N2_2_NC_025439(1),PHAGE_Bacill_BtCS33_NC_018085(1),PHAGE_Salmon_SP_004_NC_021774(1),PHAGE_Ralsto_RSY1_NC_025115(1),PHAGE_Serrat_Eta_NC_021563(1),PHAGE_Rueger_DSS3_P1_NC_025428(1),PHAGE_Stx2_c_86_NC_008464(1),PHAGE_Klebsi_phiKO2_NC_005857(1),PHAGE_Strept_SM1_NC_004996(1),PHAGE_Thermu_P2345_NC_009803(1),PHAGE_Stenot_S1_NC_011…	6	0.24	0.4336	PHAGE_Entero_P4_NC_001609(6),PHAGE_Mycoba_32HC_NC_023602(1),PHAGE_Idioma_1N2_2_NC_025439(1),PHAGE_Bacill_BtCS33_NC_018085(1),PHAGE_Salmon_SP_004_NC_021774(1),PHAGE_Ralsto_RSY1_NC_025115(1),PHAGE_Serrat_Eta_NC_021563(1),PHAGE_Rueger_DSS3_P1_NC_025428(1),PHAGE_Stx2_c_86_NC_008464(1),PHAGE_Klebsi_phiKO2_NC_005857(1),PHAGE_Strept_SM1_NC_004996(1),PHAGE_Thermu_P2345_NC_009803(1),PHAGE_Stenot_S1_NC_011…
55C	5	82.2Kb	intact(102)	transposase	Contig_33_74.6399:2087-84329	3	100	88	12	1	0	no	6	PHAGE_Salmon_SJ46_NC_031129(77),PHAGE_Entero_P1_NC_005856(75),PHAGE_Escher_RCS47_NC_042128(69),PHAGE_Vibrio_12A4_NC_021068(3),PHAGE_Bacill_SP_15_NC_031245(2),PHAGE_Klebsi_phiKO2_NC_005857(2),PHAGE_Salmon_SSU5_NC_018843(2),PHAGE_Entero_933W_NC_000924(2),PHAGE_Yersin_PY54_NC_005069(2),PHAGE_Entero_DE3_NC_042057(1),PHAGE_Psychr_pOW20_A_NC_020841(1),PHAGE_Escher_Av_05_NC_025830(1),PHAGE_Mycoba_Llij_N…	76	0.77	0.4773	PHAGE_Salmon_SJ46_NC_031129(77),PHAGE_Entero_P1_NC_005856(75),PHAGE_Escher_RCS47_NC_042128(69),PHAGE_Vibrio_12A4_NC_021068(3),PHAGE_Bacill_SP_15_NC_031245(2),PHAGE_Klebsi_phiKO2_NC_005857(2),PHAGE_Salmon_SSU5_NC_018843(2),PHAGE_Entero_933W_NC_000924(2),PHAGE_Yersin_PY54_NC_005069(2),PHAGE_Entero_DE3_NC_042057(1),PHAGE_Psychr_pOW20_A_NC_020841(1),PHAGE_Escher_Av_05_NC_025830(1),PHAGE_Mycoba_Llij_N…
55C	6	77.2Kb	intact(150)	tail,coat,head,portal,terminase,integrase,capsid,lysis	Contig_34_74.6197:663-77919	2	113	102	11	1	0	yes	42	PHAGE_Entero_SfI_NC_027339(33),PHAGE_Shigel_SfII_NC_021857(23),PHAGE_Shigel_SfIV_NC_022749(20),PHAGE_Entero_SfV_NC_003444(17),PHAGE_Salmon_118970_sal3_NC_031940(15),PHAGE_Entero_HK140_NC_019710(12),PHAGE_Entero_HK629_NC_019711(10),PHAGE_Escher_PA28_NC_041935(10),PHAGE_Salmon_ST64B_NC_004313(9),PHAGE_Entero_BP_4795_NC_004813(9),PHAGE_Entero_933W_NC_000924(9),PHAGE_Entero_mEpX1_NC_019709(8),PHAGE_E…	33	0.292	0.4862	PHAGE_Entero_SfI_NC_027339(33),PHAGE_Shigel_SfII_NC_021857(23),PHAGE_Shigel_SfIV_NC_022749(20),PHAGE_Entero_SfV_NC_003444(17),PHAGE_Salmon_118970_sal3_NC_031940(15),PHAGE_Entero_HK140_NC_019710(12),PHAGE_Entero_HK629_NC_019711(10),PHAGE_Escher_PA28_NC_041935(10),PHAGE_Salmon_ST64B_NC_004313(9),PHAGE_Entero_BP_4795_NC_004813(9),PHAGE_Entero_933W_NC_000924(9),PHAGE_Entero_mEpX1_NC_019709(8),PHAGE_E…
55C	7	16.6Kb	incomplete(30)	tail,lysin	Contig_35_54.3148:658-17274	0	22	19	3	1	0	no	5	PHAGE_Entero_DE3_NC_042057(14),PHAGE_Entero_HK630_NC_019723(14),PHAGE_Entero_lambda_NC_001416(14),PHAGE_Entero_HK629_NC_019711(14),PHAGE_Entero_N15_NC_001901(4),PHAGE_Entero_mEp237_NC_019704(4),PHAGE_Entero_HK225_NC_019717(4),PHAGE_Entero_BP_4795_NC_004813(2),PHAGE_Entero_phi80_NC_021190(2),PHAGE_Entero_mEp460_NC_019716(1),PHAGE_Pseudo_pYD6_A_NC_020849(1),PHAGE_Pseudo_phiPSA1_NC_024365(1),PHAGE_E…	15	0.6363	0.5326	PHAGE_Entero_DE3_NC_042057(14),PHAGE_Entero_HK630_NC_019723(14),PHAGE_Entero_lambda_NC_001416(14),PHAGE_Entero_HK629_NC_019711(14),PHAGE_Entero_N15_NC_001901(4),PHAGE_Entero_mEp237_NC_019704(4),PHAGE_Entero_HK225_NC_019717(4),PHAGE_Entero_BP_4795_NC_004813(2),PHAGE_Entero_phi80_NC_021190(2),PHAGE_Entero_mEp460_NC_019716(1),PHAGE_Pseudo_pYD6_A_NC_020849(1),PHAGE_Pseudo_phiPSA1_NC_024365(1),PHAGE_E…
5	1	36.5Kb	intact(150)	integrase,recombinase,portal,terminase,capsid,head,tail,lysin,plate	Contig_8_73.3099:132817-169407	0	53	47	6	1	0	yes	5	PHAGE_Entero_P88_NC_026014(40),PHAGE_Salmon_SEN5_NC_028701(19),PHAGE_Salmon_SEN4_NC_029015(17),PHAGE_Salmon_SP_004_NC_021774(6),PHAGE_Salmon_Fels_2_NC_010463(6),PHAGE_Ralsto_RSA1_NC_009382(5),PHAGE_Entero_WPhi_NC_005056(5),PHAGE_Yersin_L_413C_NC_004745(5),PHAGE_Erwini_ENT90_NC_019932(5),PHAGE_Salmon_RE_2010_NC_019488(5),PHAGE_Escher_D108_NC_013594(4),PHAGE_Escher_RCS47_NC_042128(4),PHAGE_Entero_f…	41	0.7547	0.5211	PHAGE_Entero_P88_NC_026014(40),PHAGE_Salmon_SEN5_NC_028701(19),PHAGE_Salmon_SEN4_NC_029015(17),PHAGE_Salmon_SP_004_NC_021774(6),PHAGE_Salmon_Fels_2_NC_010463(6),PHAGE_Ralsto_RSA1_NC_009382(5),PHAGE_Entero_WPhi_NC_005056(5),PHAGE_Yersin_L_413C_NC_004745(5),PHAGE_Erwini_ENT90_NC_019932(5),PHAGE_Salmon_RE_2010_NC_019488(5),PHAGE_Escher_D108_NC_013594(4),PHAGE_Escher_RCS47_NC_042128(4),PHAGE_Entero_f…
5	2	13.5Kb	intact(110)	transposase,tail,terminase,envelope,lysis,lysin,head	Contig_26_76.9063:90330-103867	0	20	15	5	1	0	no	8	PHAGE_Entero_lambda_NC_001416(8),PHAGE_Entero_HK629_NC_019711(8),PHAGE_Entero_HK630_NC_019723(7),PHAGE_Entero_DE3_NC_042057(6),PHAGE_Entero_phi80_NC_021190(2),PHAGE_Entero_mEp237_NC_019704(2),PHAGE_Entero_SfI_NC_027339(2),PHAGE_Entero_cdtI_NC_009514(2),PHAGE_Salmon_SEN22_NC_028696(2),PHAGE_Erwini_phiEt88_NC_015295(1),PHAGE_Shigel_SfIV_NC_022749(1),PHAGE_Salmon_118970_sal4_NC_030919(1),PHAGE_Enter…	8	0.4	0.4445	PHAGE_Entero_lambda_NC_001416(8),PHAGE_Entero_HK629_NC_019711(8),PHAGE_Entero_HK630_NC_019723(7),PHAGE_Entero_DE3_NC_042057(6),PHAGE_Entero_phi80_NC_021190(2),PHAGE_Entero_mEp237_NC_019704(2),PHAGE_Entero_SfI_NC_027339(2),PHAGE_Entero_cdtI_NC_009514(2),PHAGE_Salmon_SEN22_NC_028696(2),PHAGE_Erwini_phiEt88_NC_015295(1),PHAGE_Shigel_SfIV_NC_022749(1),PHAGE_Salmon_118970_sal4_NC_030919(1),PHAGE_Enter…
5	3	24.6Kb	incomplete(50)	transposase,integrase,head	Contig_30_92.5509:899-25498	0	13	10	3	1	0	yes	5	PHAGE_Entero_P4_NC_001609(6),PHAGE_Acidia_6_NC_010152(1),PHAGE_Erwini_ENT90_NC_019932(1),PHAGE_Acidia_9_NC_010537(1),PHAGE_Salmon_SP_004_NC_021774(1),PHAGE_Ralsto_RSY1_NC_025115(1),PHAGE_Serrat_Eta_NC_021563(1),PHAGE_Rueger_DSS3_P1_NC_025428(1),PHAGE_Shewan_1/41_NC_025458(1),PHAGE_Stenot_S1_NC_011589(1),PHAGE_Entero_WPhi_NC_005056(1),PHAGE_Entero_SfV_NC_003444(1),PHAGE_Salmon_118970_sal3_NC_03194…	6	0.4615	0.4739	PHAGE_Entero_P4_NC_001609(6),PHAGE_Acidia_6_NC_010152(1),PHAGE_Erwini_ENT90_NC_019932(1),PHAGE_Acidia_9_NC_010537(1),PHAGE_Salmon_SP_004_NC_021774(1),PHAGE_Ralsto_RSY1_NC_025115(1),PHAGE_Serrat_Eta_NC_021563(1),PHAGE_Rueger_DSS3_P1_NC_025428(1),PHAGE_Shewan_1/41_NC_025458(1),PHAGE_Stenot_S1_NC_011589(1),PHAGE_Entero_WPhi_NC_005056(1),PHAGE_Entero_SfV_NC_003444(1),PHAGE_Salmon_118970_sal3_NC_03194…
5	4	14.3Kb	intact(150)	capsid,terminase,head,tail,lysis,plate	Contig_67_72.6392:1071-15443	0	20	18	2	1	0	no	2	PHAGE_Salmon_RE_2010_NC_019488(17),PHAGE_Salmon_Fels_2_NC_010463(17),PHAGE_Erwini_ENT90_NC_019932(10),PHAGE_Burkho_KS5_NC_015265(4),PHAGE_Entero_186_NC_001317(3),PHAGE_Ralsto_RSA1_NC_009382(2),PHAGE_Salmon_SEN1_NC_029003(2),PHAGE_Ralsto_RSY1_NC_025115(2),PHAGE_Burkho_KS14_NC_015273(2),PHAGE_Salmon_SEN5_NC_028701(2),PHAGE_Entero_PsP3_NC_005340(2),PHAGE_Pseudo_phiCTX_NC_003278(2),PHAGE_Escher_pro48…	17	0.85	0.5338	PHAGE_Salmon_RE_2010_NC_019488(17),PHAGE_Salmon_Fels_2_NC_010463(17),PHAGE_Erwini_ENT90_NC_019932(10),PHAGE_Burkho_KS5_NC_015265(4),PHAGE_Entero_186_NC_001317(3),PHAGE_Ralsto_RSA1_NC_009382(2),PHAGE_Salmon_SEN1_NC_029003(2),PHAGE_Ralsto_RSY1_NC_025115(2),PHAGE_Burkho_KS14_NC_015273(2),PHAGE_Salmon_SEN5_NC_028701(2),PHAGE_Entero_PsP3_NC_005340(2),PHAGE_Pseudo_phiCTX_NC_003278(2),PHAGE_Escher_pro48…
5	5	17.3Kb	questionable(70)	plate,tail,envelope,lysin	Contig_82_65.297:55714-73092	0	30	20	10	1	0	no	15	PHAGE_Salmon_118970_sal3_NC_031940(6),PHAGE_Entero_mEp460_NC_019716(5),PHAGE_Entero_lambda_NC_001416(4),PHAGE_Entero_HK629_NC_019711(4),PHAGE_Entero_933W_NC_000924(3),PHAGE_Entero_HK630_NC_019723(3),PHAGE_Entero_DE3_NC_042057(2),PHAGE_Entero_BP_4795_NC_004813(2),PHAGE_Entero_mEp237_NC_019704(2),PHAGE_Stx2_c_86_NC_008464(2),PHAGE_Entero_YYZ_2008_NC_011356(2),PHAGE_Escher_D108_NC_013594(1),PHAGE_St…	5	0.2	0.45	PHAGE_Salmon_118970_sal3_NC_031940(6),PHAGE_Entero_mEp460_NC_019716(5),PHAGE_Entero_lambda_NC_001416(4),PHAGE_Entero_HK629_NC_019711(4),PHAGE_Entero_933W_NC_000924(3),PHAGE_Entero_HK630_NC_019723(3),PHAGE_Entero_DE3_NC_042057(2),PHAGE_Entero_BP_4795_NC_004813(2),PHAGE_Entero_mEp237_NC_019704(2),PHAGE_Stx2_c_86_NC_008464(2),PHAGE_Entero_YYZ_2008_NC_011356(2),PHAGE_Escher_D108_NC_013594(1),PHAGE_St…
69C	1	7.3Kb	incomplete(60)	tail,capsid,integrase	Contig_63_48.7668:110645-117948	0	9	9	0	1	0	yes	2	PHAGE_Salmon_Fels_2_NC_010463(8),PHAGE_Salmon_RE_2010_NC_019488(6),PHAGE_Salmon_SEN1_NC_029003(4),PHAGE_Entero_186_NC_001317(3),PHAGE_Entero_PsP3_NC_005340(3),PHAGE_Erwini_ENT90_NC_019932(2),PHAGE_Burkho_KL3_NC_015266(2),PHAGE_Aeromo_phiO18P_NC_009542(1),PHAGE_Entero_P2_NC_001895(1),PHAGE_Salmon_SEN5_NC_028701(1),PHAGE_Pasteu_F108_NC_008193(1),PHAGE_Entero_fiAA91_ss_NC_022750(1),PHAGE_Haemop_HP2_…	8	0.8888	0.4949	PHAGE_Salmon_Fels_2_NC_010463(8),PHAGE_Salmon_RE_2010_NC_019488(6),PHAGE_Salmon_SEN1_NC_029003(4),PHAGE_Entero_186_NC_001317(3),PHAGE_Entero_PsP3_NC_005340(3),PHAGE_Erwini_ENT90_NC_019932(2),PHAGE_Burkho_KL3_NC_015266(2),PHAGE_Aeromo_phiO18P_NC_009542(1),PHAGE_Entero_P2_NC_001895(1),PHAGE_Salmon_SEN5_NC_028701(1),PHAGE_Pasteu_F108_NC_008193(1),PHAGE_Entero_fiAA91_ss_NC_022750(1),PHAGE_Haemop_HP2_…
69C	2	22.1Kb	intact(150)	integrase,lysin,terminase,head,capsid,tail	Contig_73_43.8645:1553-23709	2	31	28	3	1	0	yes	8	PHAGE_Entero_mEp237_NC_019704(19),PHAGE_Entero_HK225_NC_019717(18),PHAGE_Entero_N15_NC_001901(17),PHAGE_Entero_DE3_NC_042057(15),PHAGE_Entero_phi80_NC_021190(15),PHAGE_Entero_lambda_NC_001416(6),PHAGE_Entero_c_1_NC_019706(4),PHAGE_Entero_HK629_NC_019711(2),PHAGE_Cronob_phiES15_NC_018454(2),PHAGE_Entero_mEp213_NC_019720(2),PHAGE_Entero_HK630_NC_019723(2),PHAGE_Entero_P22_NC_002371(1),PHAGE_Escher_…	19	0.6129	0.5292	PHAGE_Entero_mEp237_NC_019704(19),PHAGE_Entero_HK225_NC_019717(18),PHAGE_Entero_N15_NC_001901(17),PHAGE_Entero_DE3_NC_042057(15),PHAGE_Entero_phi80_NC_021190(15),PHAGE_Entero_lambda_NC_001416(6),PHAGE_Entero_c_1_NC_019706(4),PHAGE_Entero_HK629_NC_019711(2),PHAGE_Cronob_phiES15_NC_018454(2),PHAGE_Entero_mEp213_NC_019720(2),PHAGE_Entero_HK630_NC_019723(2),PHAGE_Entero_P22_NC_002371(1),PHAGE_Escher_…
69C	3	12.2Kb	intact(100)	terminase,portal,head,capsid,tail	Contig_93_54.6014:110-12330	0	16	16	0	1	0	no	2	PHAGE_Shigel_SfII_NC_021857(15),PHAGE_Entero_SfI_NC_027339(15),PHAGE_Salmon_118970_sal3_NC_031940(12),PHAGE_Shigel_SfIV_NC_022749(11),PHAGE_Entero_SfV_NC_003444(9),PHAGE_Salmon_ST64B_NC_004313(8),PHAGE_Entero_phiP27_NC_003356(3),PHAGE_Burkho_KS14_NC_015273(1)	15	0.9375	0.5503	PHAGE_Shigel_SfII_NC_021857(15),PHAGE_Entero_SfI_NC_027339(15),PHAGE_Salmon_118970_sal3_NC_031940(12),PHAGE_Shigel_SfIV_NC_022749(11),PHAGE_Entero_SfV_NC_003444(9),PHAGE_Salmon_ST64B_NC_004313(8),PHAGE_Entero_phiP27_NC_003356(3),PHAGE_Burkho_KS14_NC_015273(1)
69C	4	22.1Kb	questionable(80)	terminase,portal,coat,head,injection,tail,integrase	Contig_94_53.2084:51-22207	1	24	22	2	1	0	no	8	PHAGE_Entero_Sf101_NC_027398(13),PHAGE_Shigel_Sf6_NC_005344(11),PHAGE_Salmon_HK620_NC_002730(11),PHAGE_Entero_IME10_NC_019501(4),PHAGE_Ralsto_RSK1_NC_022915(4),PHAGE_Salmon_SEN22_NC_028696(4),PHAGE_Endosy_APSE_1_NC_000935(3),PHAGE_Sodali_phiSG1_NC_007902(3),PHAGE_Salmon_vB_SemP_Emek_NC_018275(3),PHAGE_Entero_UAB_Phi20_NC_031019(3),PHAGE_Salmon_epsilon34_NC_011976(3),PHAGE_Escher_RCS47_NC_042128(2…	13	0.5416	0.4728	PHAGE_Entero_Sf101_NC_027398(13),PHAGE_Shigel_Sf6_NC_005344(11),PHAGE_Salmon_HK620_NC_002730(11),PHAGE_Entero_IME10_NC_019501(4),PHAGE_Ralsto_RSK1_NC_022915(4),PHAGE_Salmon_SEN22_NC_028696(4),PHAGE_Endosy_APSE_1_NC_000935(3),PHAGE_Sodali_phiSG1_NC_007902(3),PHAGE_Salmon_vB_SemP_Emek_NC_018275(3),PHAGE_Entero_UAB_Phi20_NC_031019(3),PHAGE_Salmon_epsilon34_NC_011976(3),PHAGE_Escher_RCS47_NC_042128(2…
69C	5	34.8Kb	intact(130)	lysin,tail,transposase,terminase	Contig_134_45.8:1141-35958	0	59	48	11	1	0	no	15	PHAGE_Escher_HK639_NC_016158(26),PHAGE_Entero_HK225_NC_019717(12),PHAGE_Entero_mEp237_NC_019704(10),PHAGE_Edward_eiAU_NC_042029(8),PHAGE_Edward_eiAU_183_NC_023555(8),PHAGE_Cronob_phiES15_NC_018454(7),PHAGE_Salmon_SEN34_NC_028699(4),PHAGE_Pseudo_PS_1_NC_029066(4),PHAGE_Entero_phi80_NC_021190(3),PHAGE_Pseudo_YMC11/02/R656_NC_028657(3),PHAGE_Salmon_SPN3UB_NC_019545(3),PHAGE_Salmon_BTP1_NC_042346(3),…	26	0.4406	0.5227	PHAGE_Escher_HK639_NC_016158(26),PHAGE_Entero_HK225_NC_019717(12),PHAGE_Entero_mEp237_NC_019704(10),PHAGE_Edward_eiAU_NC_042029(8),PHAGE_Edward_eiAU_183_NC_023555(8),PHAGE_Cronob_phiES15_NC_018454(7),PHAGE_Salmon_SEN34_NC_028699(4),PHAGE_Pseudo_PS_1_NC_029066(4),PHAGE_Entero_phi80_NC_021190(3),PHAGE_Pseudo_YMC11/02/R656_NC_028657(3),PHAGE_Salmon_SPN3UB_NC_019545(3),PHAGE_Salmon_BTP1_NC_042346(3),…
69C	6	18.1Kb	incomplete(60)	plate,tail,envelope,lysin	Contig_160_45.8056:4358-22466	0	27	19	8	1	0	no	14	PHAGE_Salmon_118970_sal3_NC_031940(6),PHAGE_Entero_mEp460_NC_019716(5),PHAGE_Entero_lambda_NC_001416(3),PHAGE_Entero_HK629_NC_019711(3),PHAGE_Entero_933W_NC_000924(3),PHAGE_Entero_HK630_NC_019723(3),PHAGE_Entero_DE3_NC_042057(2),PHAGE_Entero_BP_4795_NC_004813(2),PHAGE_Stx2_c_86_NC_008464(2),PHAGE_Entero_YYZ_2008_NC_011356(2),PHAGE_Escher_D108_NC_013594(1),PHAGE_Stx2_vB_EcoP_24B_NC_027984(1),PHAGE…	5	0.2222	0.4503	PHAGE_Salmon_118970_sal3_NC_031940(6),PHAGE_Entero_mEp460_NC_019716(5),PHAGE_Entero_lambda_NC_001416(3),PHAGE_Entero_HK629_NC_019711(3),PHAGE_Entero_933W_NC_000924(3),PHAGE_Entero_HK630_NC_019723(3),PHAGE_Entero_DE3_NC_042057(2),PHAGE_Entero_BP_4795_NC_004813(2),PHAGE_Stx2_c_86_NC_008464(2),PHAGE_Entero_YYZ_2008_NC_011356(2),PHAGE_Escher_D108_NC_013594(1),PHAGE_Stx2_vB_EcoP_24B_NC_027984(1),PHAGE…
69C	7	27.9Kb	incomplete(30)	plate,integrase	Contig_160_45.8056:19930-47840	0	13	10	3	1	0	yes	9	PHAGE_Entero_933W_NC_000924(3),PHAGE_Stx2_vB_EcoP_24B_NC_027984(2),PHAGE_Entero_Min27_NC_010237(2),PHAGE_Entero_YYZ_2008_NC_011356(2),PHAGE_Entero_BP_4795_NC_004813(2),PHAGE_Salmon_118970_sal3_NC_031940(2),PHAGE_Salmon_Fels_1_NC_010391(2),PHAGE_Escher_HK75_NC_016160(2),PHAGE_Entero_phiP27_NC_003356(2),PHAGE_Shigel_POCJ13_NC_025434(2),PHAGE_Shigel_Stx_NC_029120(2),PHAGE_Escher_HK639_NC_016158(1),P…	2	0.2307	0.4593	PHAGE_Entero_933W_NC_000924(3),PHAGE_Stx2_vB_EcoP_24B_NC_027984(2),PHAGE_Entero_Min27_NC_010237(2),PHAGE_Entero_YYZ_2008_NC_011356(2),PHAGE_Entero_BP_4795_NC_004813(2),PHAGE_Salmon_118970_sal3_NC_031940(2),PHAGE_Salmon_Fels_1_NC_010391(2),PHAGE_Escher_HK75_NC_016160(2),PHAGE_Entero_phiP27_NC_003356(2),PHAGE_Shigel_POCJ13_NC_025434(2),PHAGE_Shigel_Stx_NC_029120(2),PHAGE_Escher_HK639_NC_016158(1),P…
69C	8	29.8Kb	intact(120)	tail,plate,virion,head,portal,transposase	Contig_185_53.4244:1-29878	0	41	36	5	1	0	no	9	PHAGE_Vibrio_12B12_NC_021070(26),PHAGE_Escher_D108_NC_013594(20),PHAGE_Entero_SfMu_NC_027382(20),PHAGE_Entero_Mu_NC_000929(18),PHAGE_Rhodov_RS1_NC_020866(4),PHAGE_Pseudo_FHA0480_NC_041851(4),PHAGE_Ralsto_RS138_NC_029107(3),PHAGE_Entero_phiP27_NC_003356(3),PHAGE_Pseudo_JBD93_NC_030918(3),PHAGE_Rhodov_vB_RhkS_P1_NC_031059(3),PHAGE_Rhodob_RC1_NC_020839(2),PHAGE_Entero_SfV_NC_003444(2),PHAGE_Burkho_B…	26	0.6341	0.5297	PHAGE_Vibrio_12B12_NC_021070(26),PHAGE_Escher_D108_NC_013594(20),PHAGE_Entero_SfMu_NC_027382(20),PHAGE_Entero_Mu_NC_000929(18),PHAGE_Rhodov_RS1_NC_020866(4),PHAGE_Pseudo_FHA0480_NC_041851(4),PHAGE_Ralsto_RS138_NC_029107(3),PHAGE_Entero_phiP27_NC_003356(3),PHAGE_Pseudo_JBD93_NC_030918(3),PHAGE_Rhodov_vB_RhkS_P1_NC_031059(3),PHAGE_Rhodob_RC1_NC_020839(2),PHAGE_Entero_SfV_NC_003444(2),PHAGE_Burkho_B…
69C	9	31.9Kb	intact(150)	tail,plate,head,terminase,capsid,portal,integrase	Contig_192_60.2243:21006-52982	0	47	38	9	1	0	yes	8	PHAGE_Salmon_SEN5_NC_028701(28),PHAGE_Salmon_SEN4_NC_029015(27),PHAGE_Entero_P88_NC_026014(11),PHAGE_Salmon_Fels_2_NC_010463(9),PHAGE_Erwini_ENT90_NC_019932(8),PHAGE_Salmon_RE_2010_NC_019488(7),PHAGE_Escher_P2_NC_041848(6),PHAGE_Entero_PsP3_NC_005340(5),PHAGE_Salmon_SEN1_NC_029003(5),PHAGE_Entero_186_NC_001317(5),PHAGE_Escher_pro483_NC_028943(5),PHAGE_Entero_WPhi_NC_005056(4),PHAGE_Entero_fiAA91_…	28	0.5957	0.5352	PHAGE_Salmon_SEN5_NC_028701(28),PHAGE_Salmon_SEN4_NC_029015(27),PHAGE_Entero_P88_NC_026014(11),PHAGE_Salmon_Fels_2_NC_010463(9),PHAGE_Erwini_ENT90_NC_019932(8),PHAGE_Salmon_RE_2010_NC_019488(7),PHAGE_Escher_P2_NC_041848(6),PHAGE_Entero_PsP3_NC_005340(5),PHAGE_Salmon_SEN1_NC_029003(5),PHAGE_Entero_186_NC_001317(5),PHAGE_Escher_pro483_NC_028943(5),PHAGE_Entero_WPhi_NC_005056(4),PHAGE_Entero_fiAA91_…
6	1	3.1Kb	incomplete(30)	tail	Contig_40_103.649:2-3167	0	7	6	1	1	0	no	3	PHAGE_Entero_cdtI_NC_009514(4),PHAGE_Entero_mEp460_NC_019716(1),PHAGE_Entero_933W_NC_000924(1),PHAGE_Stx2_vB_EcoP_24B_NC_027984(1),PHAGE_Pseudo_H66_NC_042342(1),PHAGE_Entero_Min27_NC_010237(1),PHAGE_Entero_VT2_Sakai_NC_000902(1),PHAGE_Entero_HK630_NC_019723(1),PHAGE_Entero_lambda_NC_001416(1),PHAGE_Stx2_II_NC_004914(1),PHAGE_Entero_HK629_NC_019711(1),PHAGE_Burkho_BcepIL02_NC_012743(1),PHAGE_Burkh…	4	0.5714	0.4154	PHAGE_Entero_cdtI_NC_009514(4),PHAGE_Entero_mEp460_NC_019716(1),PHAGE_Entero_933W_NC_000924(1),PHAGE_Stx2_vB_EcoP_24B_NC_027984(1),PHAGE_Pseudo_H66_NC_042342(1),PHAGE_Entero_Min27_NC_010237(1),PHAGE_Entero_VT2_Sakai_NC_000902(1),PHAGE_Entero_HK630_NC_019723(1),PHAGE_Entero_lambda_NC_001416(1),PHAGE_Stx2_II_NC_004914(1),PHAGE_Entero_HK629_NC_019711(1),PHAGE_Burkho_BcepIL02_NC_012743(1),PHAGE_Burkh…
6	2	42.5Kb	intact(150)	tail,plate,lysin,head,terminase,capsid,portal,recombinase,integrase	Contig_91_56.0772:117972-160537	0	47	41	6	1	0	yes	9	PHAGE_Entero_P88_NC_026014(33),PHAGE_Salmon_SEN5_NC_028701(18),PHAGE_Salmon_SEN4_NC_029015(17),PHAGE_Entero_fiAA91_ss_NC_022750(6),PHAGE_Salmon_RE_2010_NC_019488(6),PHAGE_Salmon_Fels_2_NC_010463(6),PHAGE_Erwini_ENT90_NC_019932(4),PHAGE_Ralsto_RSY1_NC_025115(4),PHAGE_Salmon_SP_004_NC_021774(3),PHAGE_Entero_WPhi_NC_005056(3),PHAGE_Yersin_L_413C_NC_004745(3),PHAGE_Entero_PsP3_NC_005340(3),PHAGE_Burk…	33	0.7021	0.5216	PHAGE_Entero_P88_NC_026014(33),PHAGE_Salmon_SEN5_NC_028701(18),PHAGE_Salmon_SEN4_NC_029015(17),PHAGE_Entero_fiAA91_ss_NC_022750(6),PHAGE_Salmon_RE_2010_NC_019488(6),PHAGE_Salmon_Fels_2_NC_010463(6),PHAGE_Erwini_ENT90_NC_019932(4),PHAGE_Ralsto_RSY1_NC_025115(4),PHAGE_Salmon_SP_004_NC_021774(3),PHAGE_Entero_WPhi_NC_005056(3),PHAGE_Yersin_L_413C_NC_004745(3),PHAGE_Entero_PsP3_NC_005340(3),PHAGE_Burk…
6	3	11.8Kb	incomplete(60)	transposase	Contig_112_68.1654:10338-22224	0	16	8	8	1	0	no	4	PHAGE_Stx2_c_1717_NC_011357(3),PHAGE_Pseudo_MD8_NC_031091(1),PHAGE_Clostr_phiCD38_2_NC_015568(1),PHAGE_Clostr_phiCD111_NC_028905(1),PHAGE_Clostr_phiCD146_NC_028958(1),PHAGE_Escher_PA2_NC_028449(1),PHAGE_Escher_phi191_NC_028660(1),PHAGE_Acinet_vB_AbaM_ME3_NC_041884(1),PHAGE_Escher_P13374_NC_018846(1),PHAGE_Entero_BP_4795_NC_004813(1),PHAGE_Entero_VT2phi_272_NC_028656(1),PHAGE_Escher_TL_2011c_NC_01…	5	0.1875	0.5024	PHAGE_Stx2_c_1717_NC_011357(3),PHAGE_Pseudo_MD8_NC_031091(1),PHAGE_Clostr_phiCD38_2_NC_015568(1),PHAGE_Clostr_phiCD111_NC_028905(1),PHAGE_Clostr_phiCD146_NC_028958(1),PHAGE_Escher_PA2_NC_028449(1),PHAGE_Escher_phi191_NC_028660(1),PHAGE_Acinet_vB_AbaM_ME3_NC_041884(1),PHAGE_Escher_P13374_NC_018846(1),PHAGE_Entero_BP_4795_NC_004813(1),PHAGE_Entero_VT2phi_272_NC_028656(1),PHAGE_Escher_TL_2011c_NC_01…
6	4	13.3Kb	incomplete(10)	NA	Contig_120_78.937:537-13872	0	22	22	0	1	0	no	8	PHAGE_Entero_mEp460_NC_019716(14),PHAGE_Entero_cdtI_NC_009514(14),PHAGE_Entero_SfV_NC_003444(13),PHAGE_Shigel_SfIV_NC_022749(10),PHAGE_Shigel_SfII_NC_021857(9),PHAGE_Salmon_ST64B_NC_004313(6),PHAGE_Shigel_Ss_VASD_NC_028685(6),PHAGE_Salmon_118970_sal3_NC_031940(4),PHAGE_Escher_PA2_NC_028449(3),PHAGE_Entero_VT2phi_272_NC_028656(3),PHAGE_Entero_c_1_NC_019706(2),PHAGE_Entero_YYZ_2008_NC_011356(2),PHA…	13	0.6363	0.497	PHAGE_Entero_mEp460_NC_019716(14),PHAGE_Entero_cdtI_NC_009514(14),PHAGE_Entero_SfV_NC_003444(13),PHAGE_Shigel_SfIV_NC_022749(10),PHAGE_Shigel_SfII_NC_021857(9),PHAGE_Salmon_ST64B_NC_004313(6),PHAGE_Shigel_Ss_VASD_NC_028685(6),PHAGE_Salmon_118970_sal3_NC_031940(4),PHAGE_Escher_PA2_NC_028449(3),PHAGE_Entero_VT2phi_272_NC_028656(3),PHAGE_Entero_c_1_NC_019706(2),PHAGE_Entero_YYZ_2008_NC_011356(2),PHA…
6	5	38.7Kb	intact(150)	plate,tail,fiber,protease,portal,terminase,head,envelope,lysin	Contig_125_75.8718:4278-43019	0	45	38	7	1	0	no	13	PHAGE_Entero_mEp460_NC_019716(24),PHAGE_Entero_cdtI_NC_009514(20),PHAGE_Salmon_Fels_1_NC_010391(9),PHAGE_Phage_Gifsy_2_NC_010393(9),PHAGE_Phage_Gifsy_1_NC_010392(8),PHAGE_Entero_c_1_NC_019706(8),PHAGE_Entero_lambda_NC_001416(7),PHAGE_Entero_DE3_NC_042057(6),PHAGE_Entero_mEp213_NC_019720(6),PHAGE_Salmon_118970_sal3_NC_031940(6),PHAGE_Entero_HK630_NC_019723(5),PHAGE_Entero_HK629_NC_019711(4),PHAGE_…	24	0.5333	0.4994	PHAGE_Entero_mEp460_NC_019716(24),PHAGE_Entero_cdtI_NC_009514(20),PHAGE_Salmon_Fels_1_NC_010391(9),PHAGE_Phage_Gifsy_2_NC_010393(9),PHAGE_Phage_Gifsy_1_NC_010392(8),PHAGE_Entero_c_1_NC_019706(8),PHAGE_Entero_lambda_NC_001416(7),PHAGE_Entero_DE3_NC_042057(6),PHAGE_Entero_mEp213_NC_019720(6),PHAGE_Salmon_118970_sal3_NC_031940(6),PHAGE_Entero_HK630_NC_019723(5),PHAGE_Entero_HK629_NC_019711(4),PHAGE_…
6	6	11.1Kb	incomplete(10)	NA	Contig_138_83.2935:5499-16658	0	22	22	0	1	0	no	9	PHAGE_Entero_933W_NC_000924(9),PHAGE_Entero_BP_4795_NC_004813(9),PHAGE_Escher_PA28_NC_041935(9),PHAGE_Entero_DE3_NC_042057(7),PHAGE_Stx2_vB_EcoP_24B_NC_027984(7),PHAGE_Entero_mEp235_NC_019708(5),PHAGE_Stx2_c_86_NC_008464(5),PHAGE_Entero_lambda_NC_001416(5),PHAGE_Stx2_II_NC_004914(5),PHAGE_Entero_VT2_Sakai_NC_000902(5),PHAGE_Entero_HK629_NC_019711(4),PHAGE_Entero_mEpX1_NC_019709(3),PHAGE_Entero_Sf…	8	0.409	0.4703	PHAGE_Entero_933W_NC_000924(9),PHAGE_Entero_BP_4795_NC_004813(9),PHAGE_Escher_PA28_NC_041935(9),PHAGE_Entero_DE3_NC_042057(7),PHAGE_Stx2_vB_EcoP_24B_NC_027984(7),PHAGE_Entero_mEp235_NC_019708(5),PHAGE_Stx2_c_86_NC_008464(5),PHAGE_Entero_lambda_NC_001416(5),PHAGE_Stx2_II_NC_004914(5),PHAGE_Entero_VT2_Sakai_NC_000902(5),PHAGE_Entero_HK629_NC_019711(4),PHAGE_Entero_mEpX1_NC_019709(3),PHAGE_Entero_Sf…
6	7	14.8Kb	incomplete(10)	NA	Contig_140_82.9376:184-15060	0	27	19	8	1	0	no	10	PHAGE_Entero_BP_4795_NC_004813(9),PHAGE_Entero_933W_NC_000924(6),PHAGE_Entero_SfI_NC_027339(5),PHAGE_Escher_PA28_NC_041935(5),PHAGE_Escher_HK639_NC_016158(4),PHAGE_Stx2_vB_EcoP_24B_NC_027984(4),PHAGE_Entero_mEp237_NC_019704(4),PHAGE_Entero_HK225_NC_019717(3),PHAGE_Salmon_SEN34_NC_028699(3),PHAGE_Stx2_c_86_NC_008464(3),PHAGE_Entero_YYZ_2008_NC_011356(3),PHAGE_Entero_DE3_NC_042057(2),PHAGE_Erwini_p…	9	0.3333	0.4562	PHAGE_Entero_BP_4795_NC_004813(9),PHAGE_Entero_933W_NC_000924(6),PHAGE_Entero_SfI_NC_027339(5),PHAGE_Escher_PA28_NC_041935(5),PHAGE_Escher_HK639_NC_016158(4),PHAGE_Stx2_vB_EcoP_24B_NC_027984(4),PHAGE_Entero_mEp237_NC_019704(4),PHAGE_Entero_HK225_NC_019717(3),PHAGE_Salmon_SEN34_NC_028699(3),PHAGE_Stx2_c_86_NC_008464(3),PHAGE_Entero_YYZ_2008_NC_011356(3),PHAGE_Entero_DE3_NC_042057(2),PHAGE_Erwini_p…
6	8	12.4Kb	incomplete(30)	integrase,head	Contig_162_85.1049:70106-82538	0	10	8	2	1	0	yes	3	PHAGE_Entero_P4_NC_001609(6),PHAGE_Strept_858_NC_010353(1),PHAGE_Strept_YMC_2011_NC_018285(1),PHAGE_Entero_N15_NC_001901(1),PHAGE_Loktan_pCB2051_A_NC_020853(1),PHAGE_Shigel_Sf6_NC_005344(1),PHAGE_Ralsto_RSY1_NC_025115(1),PHAGE_Erwini_phiEt88_NC_015295(1),PHAGE_Stenot_S1_NC_011589(1),PHAGE_Yersin_L_413C_NC_004745(1),PHAGE_Escher_P2_NC_041848(1),PHAGE_Entero_186_NC_001317(1),PHAGE_Yersin_PY54_NC_00…	6	0.6	0.4734	PHAGE_Entero_P4_NC_001609(6),PHAGE_Strept_858_NC_010353(1),PHAGE_Strept_YMC_2011_NC_018285(1),PHAGE_Entero_N15_NC_001901(1),PHAGE_Loktan_pCB2051_A_NC_020853(1),PHAGE_Shigel_Sf6_NC_005344(1),PHAGE_Ralsto_RSY1_NC_025115(1),PHAGE_Erwini_phiEt88_NC_015295(1),PHAGE_Stenot_S1_NC_011589(1),PHAGE_Yersin_L_413C_NC_004745(1),PHAGE_Escher_P2_NC_041848(1),PHAGE_Entero_186_NC_001317(1),PHAGE_Yersin_PY54_NC_00…
6	9	22.3Kb	questionable(70)	integrase,tail,head,capsid,portal	Contig_172_61.852:121186-143546	1	16	15	1	1	0	yes	8	PHAGE_Shigel_Sf6_NC_005344(11),PHAGE_Salmon_HK620_NC_002730(9),PHAGE_Entero_Sf101_NC_027398(6),PHAGE_Entero_IME10_NC_019501(5),PHAGE_Bacter_APSE_2_NC_011551(4),PHAGE_Endosy_APSE_1_NC_000935(4),PHAGE_Sodali_phiSG1_NC_007902(4),PHAGE_Salmon_ST160_NC_014900(3),PHAGE_Entero_UAB_Phi20_NC_031019(3),PHAGE_Salmon_SE1_NC_011802(2),PHAGE_Salmon_vB_SemP_Emek_NC_018275(2),PHAGE_Salmon_103203_sal5_NC_031946(2…	5	0.6875	0.4608	PHAGE_Shigel_Sf6_NC_005344(11),PHAGE_Salmon_HK620_NC_002730(9),PHAGE_Entero_Sf101_NC_027398(6),PHAGE_Entero_IME10_NC_019501(5),PHAGE_Bacter_APSE_2_NC_011551(4),PHAGE_Endosy_APSE_1_NC_000935(4),PHAGE_Sodali_phiSG1_NC_007902(4),PHAGE_Salmon_ST160_NC_014900(3),PHAGE_Entero_UAB_Phi20_NC_031019(3),PHAGE_Salmon_SE1_NC_011802(2),PHAGE_Salmon_vB_SemP_Emek_NC_018275(2),PHAGE_Salmon_103203_sal5_NC_031946(2…
77C	1	22.5Kb	incomplete(50)	terminase,portal,recombinase,integrase	Contig_11_64.7345:1-22588	0	24	18	6	1	0	yes	3	PHAGE_Entero_P88_NC_026014(15),PHAGE_Salmon_SEN5_NC_028701(4),PHAGE_Salmon_SEN4_NC_029015(4),PHAGE_Entero_P2_NC_001895(2),PHAGE_Escher_pro483_NC_028943(2),PHAGE_Escher_3_NC_041863(1),PHAGE_Ralsto_RSA1_NC_009382(1),PHAGE_Escher_Av_05_NC_025830(1),PHAGE_Erwini_ENT90_NC_019932(1),PHAGE_Entero_c_1_NC_019706(1),PHAGE_Escher_pro147_NC_028896(1),PHAGE_Salmon_RE_2010_NC_019488(1),PHAGE_Ralsto_RSY1_NC_025…	15	0.625	0.5071	PHAGE_Entero_P88_NC_026014(15),PHAGE_Salmon_SEN5_NC_028701(4),PHAGE_Salmon_SEN4_NC_029015(4),PHAGE_Entero_P2_NC_001895(2),PHAGE_Escher_pro483_NC_028943(2),PHAGE_Escher_3_NC_041863(1),PHAGE_Ralsto_RSA1_NC_009382(1),PHAGE_Escher_Av_05_NC_025830(1),PHAGE_Erwini_ENT90_NC_019932(1),PHAGE_Entero_c_1_NC_019706(1),PHAGE_Escher_pro147_NC_028896(1),PHAGE_Salmon_RE_2010_NC_019488(1),PHAGE_Ralsto_RSY1_NC_025…
77C	2	43.9Kb	intact(120)	plate,terminase,head,envelope,tail,lysin,integrase	Contig_38_50.8853:90672-134661	0	45	29	16	1	0	yes	21	PHAGE_Salmon_118970_sal3_NC_031940(8),PHAGE_Entero_mEp460_NC_019716(6),PHAGE_Entero_cdtI_NC_009514(5),PHAGE_Entero_c_1_NC_019706(4),PHAGE_Phage_Gifsy_2_NC_010393(4),PHAGE_Entero_SfV_NC_003444(3),PHAGE_Entero_BP_4795_NC_004813(3),PHAGE_Salmon_Fels_1_NC_010391(3),PHAGE_Shigel_POCJ13_NC_025434(3),PHAGE_Entero_933W_NC_000924(3),PHAGE_Entero_YYZ_2008_NC_011356(3),PHAGE_Mannhe_vB_MhS_587AP2_NC_028743(2…	6	0.1777	0.4504	PHAGE_Salmon_118970_sal3_NC_031940(8),PHAGE_Entero_mEp460_NC_019716(6),PHAGE_Entero_cdtI_NC_009514(5),PHAGE_Entero_c_1_NC_019706(4),PHAGE_Phage_Gifsy_2_NC_010393(4),PHAGE_Entero_SfV_NC_003444(3),PHAGE_Entero_BP_4795_NC_004813(3),PHAGE_Salmon_Fels_1_NC_010391(3),PHAGE_Shigel_POCJ13_NC_025434(3),PHAGE_Entero_933W_NC_000924(3),PHAGE_Entero_YYZ_2008_NC_011356(3),PHAGE_Mannhe_vB_MhS_587AP2_NC_028743(2…
77C	3	21.3Kb	intact(150)	tail,plate,lysin,capsid,terminase,integrase	Contig_39_64.0829:1-21367	0	32	30	2	1	0	yes	5	PHAGE_Entero_fiAA91_ss_NC_022750(25),PHAGE_Yersin_L_413C_NC_004745(20),PHAGE_Escher_P2_NC_041848(18),PHAGE_Escher_pro483_NC_028943(18),PHAGE_Entero_P2_NC_001895(17),PHAGE_Entero_WPhi_NC_005056(17),PHAGE_Escher_pro147_NC_028896(16),PHAGE_Salmon_SP_004_NC_021774(5),PHAGE_Entero_cdtI_NC_009514(2),PHAGE_Bacter_APSE_2_NC_011551(1),PHAGE_Salmon_SEN5_NC_028701(1)	25	0.7812	0.5243	PHAGE_Entero_fiAA91_ss_NC_022750(25),PHAGE_Yersin_L_413C_NC_004745(20),PHAGE_Escher_P2_NC_041848(18),PHAGE_Escher_pro483_NC_028943(18),PHAGE_Entero_P2_NC_001895(17),PHAGE_Entero_WPhi_NC_005056(17),PHAGE_Escher_pro147_NC_028896(16),PHAGE_Salmon_SP_004_NC_021774(5),PHAGE_Entero_cdtI_NC_009514(2),PHAGE_Bacter_APSE_2_NC_011551(1),PHAGE_Salmon_SEN5_NC_028701(1)
77C	4	27.2Kb	incomplete(60)	terminase,portal,plate,recombinase,integrase	Contig_41_51.3847:1-27253	0	24	17	7	1	0	yes	4	PHAGE_Entero_P88_NC_026014(13),PHAGE_Salmon_SEN5_NC_028701(5),PHAGE_Salmon_SEN4_NC_029015(5),PHAGE_Escher_Av_05_NC_025830(2),PHAGE_Ralsto_RSY1_NC_025115(2),PHAGE_Escher_P2_NC_041848(2),PHAGE_Ralsto_RSA1_NC_009382(1),PHAGE_Erwini_ENT90_NC_019932(1),PHAGE_Entero_c_1_NC_019706(1),PHAGE_Salmon_RE_2010_NC_019488(1),PHAGE_Entero_933W_NC_000924(1),PHAGE_Salmon_SP_004_NC_021774(1),PHAGE_Escher_PA2_NC_028…	13	0.5416	0.5135	PHAGE_Entero_P88_NC_026014(13),PHAGE_Salmon_SEN5_NC_028701(5),PHAGE_Salmon_SEN4_NC_029015(5),PHAGE_Escher_Av_05_NC_025830(2),PHAGE_Ralsto_RSY1_NC_025115(2),PHAGE_Escher_P2_NC_041848(2),PHAGE_Ralsto_RSA1_NC_009382(1),PHAGE_Erwini_ENT90_NC_019932(1),PHAGE_Entero_c_1_NC_019706(1),PHAGE_Salmon_RE_2010_NC_019488(1),PHAGE_Entero_933W_NC_000924(1),PHAGE_Salmon_SP_004_NC_021774(1),PHAGE_Escher_PA2_NC_028…
77C	5	33.7Kb	questionable(87)	tail	Contig_43_49.7826:47380-81173	0	49	38	11	1	0	no	7	PHAGE_Burkho_BcepMu_NC_005882(31),PHAGE_Burkho_phiE255_NC_009237(30),PHAGE_Pseudo_B3_NC_006548(14),PHAGE_Pseudo_JBD67_NC_042135(10),PHAGE_Pseudo_vB_PaeS_PM105_NC_028667(9),PHAGE_Pseudo_JBD18_NC_027986(8),PHAGE_Pseudo_JBD25_NC_027992(7),PHAGE_Rhizob_RR1_B_NC_021557(6),PHAGE_Escher_D108_NC_013594(3),PHAGE_Vibrio_X29_NC_024369(3),PHAGE_Entero_SfMu_NC_027382(3),PHAGE_Ralsto_RSA1_NC_009382(2),PHAGE_Bu…	31	0.6326	0.544	PHAGE_Burkho_BcepMu_NC_005882(31),PHAGE_Burkho_phiE255_NC_009237(30),PHAGE_Pseudo_B3_NC_006548(14),PHAGE_Pseudo_JBD67_NC_042135(10),PHAGE_Pseudo_vB_PaeS_PM105_NC_028667(9),PHAGE_Pseudo_JBD18_NC_027986(8),PHAGE_Pseudo_JBD25_NC_027992(7),PHAGE_Rhizob_RR1_B_NC_021557(6),PHAGE_Escher_D108_NC_013594(3),PHAGE_Vibrio_X29_NC_024369(3),PHAGE_Entero_SfMu_NC_027382(3),PHAGE_Ralsto_RSA1_NC_009382(2),PHAGE_Bu…
77C	6	12.2Kb	incomplete(40)	tail,integrase	Contig_44_57.2879:8166-20403	0	9	9	0	1	0	yes	5	PHAGE_Shigel_SfIV_NC_022749(5),PHAGE_Entero_SfV_NC_003444(5),PHAGE_Entero_mEp460_NC_019716(5),PHAGE_Entero_cdtI_NC_009514(4),PHAGE_Shigel_SfII_NC_021857(3),PHAGE_Salmon_ST64B_NC_004313(2),PHAGE_Entero_lambda_NC_001416(2),PHAGE_Entero_HK629_NC_019711(2),PHAGE_Salmon_118970_sal3_NC_031940(2),PHAGE_Salmon_RE_2010_NC_019488(1),PHAGE_Escher_ST0_NC_041990(1),PHAGE_Salmon_SEN22_NC_028696(1),PHAGE_Entero…	5	0.5555	0.4203	PHAGE_Shigel_SfIV_NC_022749(5),PHAGE_Entero_SfV_NC_003444(5),PHAGE_Entero_mEp460_NC_019716(5),PHAGE_Entero_cdtI_NC_009514(4),PHAGE_Shigel_SfII_NC_021857(3),PHAGE_Salmon_ST64B_NC_004313(2),PHAGE_Entero_lambda_NC_001416(2),PHAGE_Entero_HK629_NC_019711(2),PHAGE_Salmon_118970_sal3_NC_031940(2),PHAGE_Salmon_RE_2010_NC_019488(1),PHAGE_Escher_ST0_NC_041990(1),PHAGE_Salmon_SEN22_NC_028696(1),PHAGE_Entero…
77C	7	25.2Kb	incomplete(40)	head,lysin,integrase	Contig_58_60.9571:1-25212	0	20	18	2	1	0	yes	7	PHAGE_Entero_DE3_NC_042057(12),PHAGE_Entero_lambda_NC_001416(12),PHAGE_Entero_HK629_NC_019711(8),PHAGE_Entero_HK630_NC_019723(7),PHAGE_Stx2_c_1717_NC_011357(5),PHAGE_Entero_mEp460_NC_019716(4),PHAGE_Entero_SfI_NC_027339(3),PHAGE_Entero_YYZ_2008_NC_011356(3),PHAGE_Entero_BP_4795_NC_004813(3),PHAGE_Entero_cdtI_NC_009514(3),PHAGE_Entero_Sf101_NC_027398(2),PHAGE_Stx2_II_NC_004914(2),PHAGE_Entero_VT2_…	12	0.6	0.4818	PHAGE_Entero_DE3_NC_042057(12),PHAGE_Entero_lambda_NC_001416(12),PHAGE_Entero_HK629_NC_019711(8),PHAGE_Entero_HK630_NC_019723(7),PHAGE_Stx2_c_1717_NC_011357(5),PHAGE_Entero_mEp460_NC_019716(4),PHAGE_Entero_SfI_NC_027339(3),PHAGE_Entero_YYZ_2008_NC_011356(3),PHAGE_Entero_BP_4795_NC_004813(3),PHAGE_Entero_cdtI_NC_009514(3),PHAGE_Entero_Sf101_NC_027398(2),PHAGE_Stx2_II_NC_004914(2),PHAGE_Entero_VT2_…
77C	8	44.2Kb	intact(100)	tail,head,portal,terminase,lysin,integrase	Contig_80_51.2796:186452-230656	0	59	44	15	1	0	yes	22	PHAGE_Entero_HK629_NC_019711(17),PHAGE_Entero_lambda_NC_001416(17),PHAGE_Entero_DE3_NC_042057(16),PHAGE_Entero_HK630_NC_019723(15),PHAGE_Entero_HK225_NC_019717(8),PHAGE_Entero_N15_NC_001901(8),PHAGE_Phage_Gifsy_1_NC_010392(6),PHAGE_Entero_mEp460_NC_019716(6),PHAGE_Entero_cdtI_NC_009514(6),PHAGE_Entero_mEp237_NC_019704(6),PHAGE_Entero_phi80_NC_021190(5),PHAGE_Escher_PA2_NC_028449(3),PHAGE_Cronob_p…	16	0.2881	0.5088	PHAGE_Entero_HK629_NC_019711(17),PHAGE_Entero_lambda_NC_001416(17),PHAGE_Entero_DE3_NC_042057(16),PHAGE_Entero_HK630_NC_019723(15),PHAGE_Entero_HK225_NC_019717(8),PHAGE_Entero_N15_NC_001901(8),PHAGE_Phage_Gifsy_1_NC_010392(6),PHAGE_Entero_mEp460_NC_019716(6),PHAGE_Entero_cdtI_NC_009514(6),PHAGE_Entero_mEp237_NC_019704(6),PHAGE_Entero_phi80_NC_021190(5),PHAGE_Escher_PA2_NC_028449(3),PHAGE_Cronob_p…
7	1	26.9Kb	intact(150)	integrase,portal,terminase,capsid,tail,lysis,lysin,plate	Contig_11_88.917:30148-57113	0	37	33	4	1	0	yes	5	PHAGE_Salmon_Fels_2_NC_010463(28),PHAGE_Salmon_RE_2010_NC_019488(26),PHAGE_Erwini_ENT90_NC_019932(12),PHAGE_Entero_PsP3_NC_005340(10),PHAGE_Salmon_SEN1_NC_029003(9),PHAGE_Entero_186_NC_001317(8),PHAGE_Burkho_KS5_NC_015265(4),PHAGE_Ralsto_RSA1_NC_009382(2),PHAGE_Lactob_Lj965_NC_005355(2),PHAGE_Salmon_SP_004_NC_021774(2),PHAGE_Pseudo_phiCTX_NC_003278(2),PHAGE_Ralsto_RSY1_NC_025115(2),PHAGE_Burkho_K…	28	0.7567	0.4852	PHAGE_Salmon_Fels_2_NC_010463(28),PHAGE_Salmon_RE_2010_NC_019488(26),PHAGE_Erwini_ENT90_NC_019932(12),PHAGE_Entero_PsP3_NC_005340(10),PHAGE_Salmon_SEN1_NC_029003(9),PHAGE_Entero_186_NC_001317(8),PHAGE_Burkho_KS5_NC_015265(4),PHAGE_Ralsto_RSA1_NC_009382(2),PHAGE_Lactob_Lj965_NC_005355(2),PHAGE_Salmon_SP_004_NC_021774(2),PHAGE_Pseudo_phiCTX_NC_003278(2),PHAGE_Ralsto_RSY1_NC_025115(2),PHAGE_Burkho_K…
7	2	13.1Kb	intact(96)	integrase,head	Contig_24_91.1765:1830-14942	0	13	10	3	1	0	yes	1	PHAGE_Entero_P4_NC_001609(9),PHAGE_Loktan_pCB2051_A_NC_020853(1),PHAGE_Entero_N15_NC_001901(1),PHAGE_Ralsto_RSY1_NC_025115(1),PHAGE_Serrat_Eta_NC_021563(1),PHAGE_Klebsi_phiKO2_NC_005857(1),PHAGE_Stenot_S1_NC_011589(1),PHAGE_Shewan_1/41_NC_025458(1),PHAGE_Yersin_L_413C_NC_004745(1),PHAGE_Salmon_118970_sal3_NC_031940(1),PHAGE_Escher_P2_NC_041848(1),PHAGE_Entero_186_NC_001317(1),PHAGE_Proteu_VB_PmiS…	10	0.6923	0.4715	PHAGE_Entero_P4_NC_001609(9),PHAGE_Loktan_pCB2051_A_NC_020853(1),PHAGE_Entero_N15_NC_001901(1),PHAGE_Ralsto_RSY1_NC_025115(1),PHAGE_Serrat_Eta_NC_021563(1),PHAGE_Klebsi_phiKO2_NC_005857(1),PHAGE_Stenot_S1_NC_011589(1),PHAGE_Shewan_1/41_NC_025458(1),PHAGE_Yersin_L_413C_NC_004745(1),PHAGE_Salmon_118970_sal3_NC_031940(1),PHAGE_Escher_P2_NC_041848(1),PHAGE_Entero_186_NC_001317(1),PHAGE_Proteu_VB_PmiS…
7	3	40.7Kb	intact(150)	integrase,recombinase,portal,terminase,capsid,tail	Contig_24_91.1765:29747-70482	0	49	41	8	1	0	yes	12	PHAGE_Haemop_HP2_NC_003315(17),PHAGE_Aeromo_phiO18P_NC_009542(17),PHAGE_Haemop_HP1_NC_001697(13),PHAGE_Pasteu_F108_NC_008193(12),PHAGE_Vibrio_K139_NC_003313(12),PHAGE_Entero_P88_NC_026014(11),PHAGE_Vibrio_8_NC_022747(9),PHAGE_Pseudo_phi3_NC_030940(6),PHAGE_Escher_Av_05_NC_025830(3),PHAGE_Entero_phiP27_NC_003356(3),PHAGE_Entero_P2_NC_001895(3),PHAGE_Entero_PsP3_NC_005340(2),PHAGE_Salmon_SEN4_NC_02…	17	0.3469	0.5084	PHAGE_Haemop_HP2_NC_003315(17),PHAGE_Aeromo_phiO18P_NC_009542(17),PHAGE_Haemop_HP1_NC_001697(13),PHAGE_Pasteu_F108_NC_008193(12),PHAGE_Vibrio_K139_NC_003313(12),PHAGE_Entero_P88_NC_026014(11),PHAGE_Vibrio_8_NC_022747(9),PHAGE_Pseudo_phi3_NC_030940(6),PHAGE_Escher_Av_05_NC_025830(3),PHAGE_Entero_phiP27_NC_003356(3),PHAGE_Entero_P2_NC_001895(3),PHAGE_Entero_PsP3_NC_005340(2),PHAGE_Salmon_SEN4_NC_02…
7	4	46.6Kb	intact(150)	integrase,plate,lysin,envelope,terminase,head,portal,capsid,tail	Contig_28_79.2143:88090-134741	0	65	52	13	1	0	yes	23	PHAGE_Phage_Gifsy_1_NC_010392(16),PHAGE_Entero_cdtI_NC_009514(15),PHAGE_Entero_DE3_NC_042057(13),PHAGE_Entero_mEp460_NC_019716(13),PHAGE_Entero_lambda_NC_001416(13),PHAGE_Entero_HK629_NC_019711(11),PHAGE_Entero_HK630_NC_019723(9),PHAGE_Phage_Gifsy_2_NC_010393(7),PHAGE_Salmon_Fels_1_NC_010391(7),PHAGE_Entero_mEp237_NC_019704(7),PHAGE_Entero_phi80_NC_021190(6),PHAGE_Shigel_POCJ13_NC_025434(5),PHAGE…	16	0.2461	0.4979	PHAGE_Phage_Gifsy_1_NC_010392(16),PHAGE_Entero_cdtI_NC_009514(15),PHAGE_Entero_DE3_NC_042057(13),PHAGE_Entero_mEp460_NC_019716(13),PHAGE_Entero_lambda_NC_001416(13),PHAGE_Entero_HK629_NC_019711(11),PHAGE_Entero_HK630_NC_019723(9),PHAGE_Phage_Gifsy_2_NC_010393(7),PHAGE_Salmon_Fels_1_NC_010391(7),PHAGE_Entero_mEp237_NC_019704(7),PHAGE_Entero_phi80_NC_021190(6),PHAGE_Shigel_POCJ13_NC_025434(5),PHAGE…
7	5	12.6Kb	incomplete(40)	integrase,capsid	Contig_40_85.2346:381597-394291	0	12	7	5	1	0	yes	6	PHAGE_Vibrio_8_NC_022747(2),PHAGE_Vibrio_K139_NC_003313(2),PHAGE_Aeromo_phiO18P_NC_009542(2),PHAGE_Entero_P1_NC_005856(1),PHAGE_Escher_pro147_NC_028896(1),PHAGE_Ralsto_RSY1_NC_025115(1),PHAGE_Escher_PA2_NC_028449(1),PHAGE_Escher_RCS47_NC_042128(1),PHAGE_Pseudo_phi3_NC_030940(1),PHAGE_Salmon_SEN5_NC_028701(1),PHAGE_Entero_VT2phi_272_NC_028656(1),PHAGE_Haemop_HP2_NC_003315(1),PHAGE_Burkho_phi52237_…	2	0.1666	0.4601	PHAGE_Vibrio_8_NC_022747(2),PHAGE_Vibrio_K139_NC_003313(2),PHAGE_Aeromo_phiO18P_NC_009542(2),PHAGE_Entero_P1_NC_005856(1),PHAGE_Escher_pro147_NC_028896(1),PHAGE_Ralsto_RSY1_NC_025115(1),PHAGE_Escher_PA2_NC_028449(1),PHAGE_Escher_RCS47_NC_042128(1),PHAGE_Pseudo_phi3_NC_030940(1),PHAGE_Salmon_SEN5_NC_028701(1),PHAGE_Entero_VT2phi_272_NC_028656(1),PHAGE_Haemop_HP2_NC_003315(1),PHAGE_Burkho_phi52237_…
7	6	39.1Kb	questionable(70)	tail,lysin	Contig_68_77.598:65728-104915	0	46	38	8	1	0	no	15	PHAGE_Entero_lambda_NC_001416(20),PHAGE_Entero_DE3_NC_042057(19),PHAGE_Entero_HK629_NC_019711(19),PHAGE_Entero_HK630_NC_019723(19),PHAGE_Entero_mEp460_NC_019716(8),PHAGE_Salmon_118970_sal3_NC_031940(6),PHAGE_Entero_cdtI_NC_009514(6),PHAGE_Entero_mEp237_NC_019704(5),PHAGE_Entero_BP_4795_NC_004813(4),PHAGE_Entero_YYZ_2008_NC_011356(4),PHAGE_Entero_phi80_NC_021190(3),PHAGE_Entero_HK225_NC_019717(3),…	19	0.4347	0.5131	PHAGE_Entero_lambda_NC_001416(20),PHAGE_Entero_DE3_NC_042057(19),PHAGE_Entero_HK629_NC_019711(19),PHAGE_Entero_HK630_NC_019723(19),PHAGE_Entero_mEp460_NC_019716(8),PHAGE_Salmon_118970_sal3_NC_031940(6),PHAGE_Entero_cdtI_NC_009514(6),PHAGE_Entero_mEp237_NC_019704(5),PHAGE_Entero_BP_4795_NC_004813(4),PHAGE_Entero_YYZ_2008_NC_011356(4),PHAGE_Entero_phi80_NC_021190(3),PHAGE_Entero_HK225_NC_019717(3),…
7	7	30.6Kb	incomplete(40)	plate,integrase	Contig_68_77.598:98684-129287	0	14	10	4	1	0	yes	9	PHAGE_Entero_YYZ_2008_NC_011356(2),PHAGE_Entero_BP_4795_NC_004813(2),PHAGE_Salmon_118970_sal3_NC_031940(2),PHAGE_Salmon_Fels_1_NC_010391(2),PHAGE_Entero_UAB_Phi20_NC_031019(2),PHAGE_Entero_DE3_NC_042057(1),PHAGE_Entero_P22_NC_002371(1),PHAGE_Phage_Gifsy_2_NC_010393(1),PHAGE_Salmon_ST64B_NC_004313(1),PHAGE_Entero_933W_NC_000924(1),PHAGE_Staphy_96_NC_007057(1),PHAGE_Erwini_PEp14_NC_016767(1),PHAGE_…	2	0.1428	0.4733	PHAGE_Entero_YYZ_2008_NC_011356(2),PHAGE_Entero_BP_4795_NC_004813(2),PHAGE_Salmon_118970_sal3_NC_031940(2),PHAGE_Salmon_Fels_1_NC_010391(2),PHAGE_Entero_UAB_Phi20_NC_031019(2),PHAGE_Entero_DE3_NC_042057(1),PHAGE_Entero_P22_NC_002371(1),PHAGE_Phage_Gifsy_2_NC_010393(1),PHAGE_Salmon_ST64B_NC_004313(1),PHAGE_Entero_933W_NC_000924(1),PHAGE_Staphy_96_NC_007057(1),PHAGE_Erwini_PEp14_NC_016767(1),PHAGE_…
8	1	34.4Kb	intact(150)	integrase,portal,terminase,capsid,tail,lysis,lysin,plate	Contig_12_64.677:30432-64860	0	44	39	5	1	0	yes	4	PHAGE_Salmon_Fels_2_NC_010463(36),PHAGE_Salmon_RE_2010_NC_019488(33),PHAGE_Erwini_ENT90_NC_019932(13),PHAGE_Entero_186_NC_001317(11),PHAGE_Entero_PsP3_NC_005340(10),PHAGE_Salmon_SEN1_NC_029003(10),PHAGE_Salmon_SP_004_NC_021774(5),PHAGE_Burkho_KS14_NC_015273(4),PHAGE_Entero_WPhi_NC_005056(3),PHAGE_Ralsto_RSY1_NC_025115(3),PHAGE_Burkho_KS5_NC_015265(3),PHAGE_Salmon_SEN5_NC_028701(3),PHAGE_Escher_pr…	36	0.8181	0.5121	PHAGE_Salmon_Fels_2_NC_010463(36),PHAGE_Salmon_RE_2010_NC_019488(33),PHAGE_Erwini_ENT90_NC_019932(13),PHAGE_Entero_186_NC_001317(11),PHAGE_Entero_PsP3_NC_005340(10),PHAGE_Salmon_SEN1_NC_029003(10),PHAGE_Salmon_SP_004_NC_021774(5),PHAGE_Burkho_KS14_NC_015273(4),PHAGE_Entero_WPhi_NC_005056(3),PHAGE_Ralsto_RSY1_NC_025115(3),PHAGE_Burkho_KS5_NC_015265(3),PHAGE_Salmon_SEN5_NC_028701(3),PHAGE_Escher_pr…
8	2	37.4Kb	intact(150)	integrase,portal,terminase,capsid,head,tail,lysin,plate	Contig_13_64.5575:71204-108679	0	49	43	6	1	0	yes	7	PHAGE_Entero_P88_NC_026014(36),PHAGE_Salmon_SEN5_NC_028701(16),PHAGE_Salmon_SEN4_NC_029015(15),PHAGE_Salmon_RE_2010_NC_019488(7),PHAGE_Salmon_Fels_2_NC_010463(7),PHAGE_Entero_WPhi_NC_005056(5),PHAGE_Erwini_ENT90_NC_019932(5),PHAGE_Ralsto_RSY1_NC_025115(5),PHAGE_Escher_D108_NC_013594(4),PHAGE_Entero_Mu_NC_000929(4),PHAGE_Ralsto_RSA1_NC_009382(3),PHAGE_Escher_RCS47_NC_042128(3),PHAGE_Yersin_L_413C_…	36	0.7346	0.5082	PHAGE_Entero_P88_NC_026014(36),PHAGE_Salmon_SEN5_NC_028701(16),PHAGE_Salmon_SEN4_NC_029015(15),PHAGE_Salmon_RE_2010_NC_019488(7),PHAGE_Salmon_Fels_2_NC_010463(7),PHAGE_Entero_WPhi_NC_005056(5),PHAGE_Erwini_ENT90_NC_019932(5),PHAGE_Ralsto_RSY1_NC_025115(5),PHAGE_Escher_D108_NC_013594(4),PHAGE_Entero_Mu_NC_000929(4),PHAGE_Ralsto_RSA1_NC_009382(3),PHAGE_Escher_RCS47_NC_042128(3),PHAGE_Yersin_L_413C_…
8	3	16Kb	incomplete(20)	integrase	Contig_38_62.2166:613-16690	0	21	19	2	1	0	yes	14	PHAGE_Entero_BP_4795_NC_004813(6),PHAGE_Escher_PA28_NC_041935(6),PHAGE_Entero_SfI_NC_027339(5),PHAGE_Escher_HK639_NC_016158(4),PHAGE_Entero_DE3_NC_042057(3),PHAGE_Stx2_vB_EcoP_24B_NC_027984(3),PHAGE_Entero_lambda_NC_001416(3),PHAGE_Salmon_BTP1_NC_042346(3),PHAGE_Entero_933W_NC_000924(3),PHAGE_Entero_mEp237_NC_019704(2),PHAGE_Entero_HK225_NC_019717(2),PHAGE_Salmon_SEN34_NC_028699(2),PHAGE_Stx2_c_8…	5	0.2857	0.4537	PHAGE_Entero_BP_4795_NC_004813(6),PHAGE_Escher_PA28_NC_041935(6),PHAGE_Entero_SfI_NC_027339(5),PHAGE_Escher_HK639_NC_016158(4),PHAGE_Entero_DE3_NC_042057(3),PHAGE_Stx2_vB_EcoP_24B_NC_027984(3),PHAGE_Entero_lambda_NC_001416(3),PHAGE_Salmon_BTP1_NC_042346(3),PHAGE_Entero_933W_NC_000924(3),PHAGE_Entero_mEp237_NC_019704(2),PHAGE_Entero_HK225_NC_019717(2),PHAGE_Salmon_SEN34_NC_028699(2),PHAGE_Stx2_c_8…
8	4	56.8Kb	intact(150)	tail,protease,portal,terminase,lysin,plate	Contig_38_62.2166:156286-213088	0	60	47	13	1	0	yes	22	PHAGE_Entero_cdtI_NC_009514(21),PHAGE_Entero_mEp460_NC_019716(19),PHAGE_Phage_Gifsy_1_NC_010392(9),PHAGE_Phage_Gifsy_2_NC_010393(9),PHAGE_Salmon_Fels_1_NC_010391(9),PHAGE_Entero_c_1_NC_019706(9),PHAGE_Entero_mEp213_NC_019720(6),PHAGE_Salmon_118970_sal3_NC_031940(6),PHAGE_Entero_phiP27_NC_003356(5),PHAGE_Entero_DE3_NC_042057(4),PHAGE_Entero_lambda_NC_001416(4),PHAGE_Entero_933W_NC_000924(4),PHAGE_…	21	0.35	0.5137	PHAGE_Entero_cdtI_NC_009514(21),PHAGE_Entero_mEp460_NC_019716(19),PHAGE_Phage_Gifsy_1_NC_010392(9),PHAGE_Phage_Gifsy_2_NC_010393(9),PHAGE_Salmon_Fels_1_NC_010391(9),PHAGE_Entero_c_1_NC_019706(9),PHAGE_Entero_mEp213_NC_019720(6),PHAGE_Salmon_118970_sal3_NC_031940(6),PHAGE_Entero_phiP27_NC_003356(5),PHAGE_Entero_DE3_NC_042057(4),PHAGE_Entero_lambda_NC_001416(4),PHAGE_Entero_933W_NC_000924(4),PHAGE_…
8	5	28Kb	incomplete(50)	tail,lysin,head	Contig_55_62.3297:295173-323201	0	29	28	1	1	0	no	8	PHAGE_Entero_DE3_NC_042057(19),PHAGE_Entero_lambda_NC_001416(19),PHAGE_Entero_HK629_NC_019711(19),PHAGE_Entero_HK630_NC_019723(19),PHAGE_Entero_mEp237_NC_019704(6),PHAGE_Entero_mEp460_NC_019716(5),PHAGE_Entero_cdtI_NC_009514(5),PHAGE_Entero_YYZ_2008_NC_011356(4),PHAGE_Entero_BP_4795_NC_004813(4),PHAGE_Entero_phi80_NC_021190(3),PHAGE_Stx2_c_1717_NC_011357(3),PHAGE_Entero_HK225_NC_019717(3),PHAGE_E…	19	0.6551	0.5364	PHAGE_Entero_DE3_NC_042057(19),PHAGE_Entero_lambda_NC_001416(19),PHAGE_Entero_HK629_NC_019711(19),PHAGE_Entero_HK630_NC_019723(19),PHAGE_Entero_mEp237_NC_019704(6),PHAGE_Entero_mEp460_NC_019716(5),PHAGE_Entero_cdtI_NC_009514(5),PHAGE_Entero_YYZ_2008_NC_011356(4),PHAGE_Entero_BP_4795_NC_004813(4),PHAGE_Entero_phi80_NC_021190(3),PHAGE_Stx2_c_1717_NC_011357(3),PHAGE_Entero_HK225_NC_019717(3),PHAGE_E…
8	6	40.1Kb	intact(120)	tail,plate,head,portal,terminase,lysis,lysin	Contig_73_66.1438:234110-274236	0	50	41	9	1	0	no	13	PHAGE_Salmon_SEN34_NC_028699(23),PHAGE_Endosy_APSE_1_NC_000935(8),PHAGE_Bacter_APSE_2_NC_011551(8),PHAGE_Psychr_pOW20_A_NC_020841(5),PHAGE_Haemop_Aaphi23_NC_004827(5),PHAGE_Xylell_Xfas53_NC_013599(4),PHAGE_Bordet_BPP_1_NC_005357(4),PHAGE_Shigel_SfIV_NC_022749(4),PHAGE_Aggreg_S1249_NC_013597(4),PHAGE_Burkho_BcepC6B_NC_005887(3),PHAGE_Klebsi_JD001_NC_020204(3),PHAGE_Entero_SfV_NC_003444(2),PHAGE_Bd…	23	0.46	0.4896	PHAGE_Salmon_SEN34_NC_028699(23),PHAGE_Endosy_APSE_1_NC_000935(8),PHAGE_Bacter_APSE_2_NC_011551(8),PHAGE_Psychr_pOW20_A_NC_020841(5),PHAGE_Haemop_Aaphi23_NC_004827(5),PHAGE_Xylell_Xfas53_NC_013599(4),PHAGE_Bordet_BPP_1_NC_005357(4),PHAGE_Shigel_SfIV_NC_022749(4),PHAGE_Aggreg_S1249_NC_013597(4),PHAGE_Burkho_BcepC6B_NC_005887(3),PHAGE_Klebsi_JD001_NC_020204(3),PHAGE_Entero_SfV_NC_003444(2),PHAGE_Bd…
8	7	12.6Kb	incomplete(40)	virion	Contig_78_76.4568:60023-72721	0	17	10	7	1	0	no	7	PHAGE_Acinet_vB_AbaM_ME3_NC_041884(3),PHAGE_Bacill_Shanette_NC_028983(2),PHAGE_Bacill_JL_NC_028982(2),PHAGE_Gordon_Smoothie_NC_030696(1),PHAGE_Bacill_Pookie_NC_027394(1),PHAGE_Pseudo_phiPsa374_NC_023601(1),PHAGE_Erwini_vB_EamM_ChrisDB_NC_031126(1),PHAGE_Klebsi_phiKO2_NC_005857(1),PHAGE_Burkho_KS14_NC_015273(1),PHAGE_Erwini_vB_EamM_Asesino_NC_031107(1),PHAGE_Erwini_vB_EamM_Caitlin_NC_031120(1),PHA…	4	0.1764	0.4987	PHAGE_Acinet_vB_AbaM_ME3_NC_041884(3),PHAGE_Bacill_Shanette_NC_028983(2),PHAGE_Bacill_JL_NC_028982(2),PHAGE_Gordon_Smoothie_NC_030696(1),PHAGE_Bacill_Pookie_NC_027394(1),PHAGE_Pseudo_phiPsa374_NC_023601(1),PHAGE_Erwini_vB_EamM_ChrisDB_NC_031126(1),PHAGE_Klebsi_phiKO2_NC_005857(1),PHAGE_Burkho_KS14_NC_015273(1),PHAGE_Erwini_vB_EamM_Asesino_NC_031107(1),PHAGE_Erwini_vB_EamM_Caitlin_NC_031120(1),PHA…
9	1	13.4Kb	incomplete(50)	lysin,tail,envelope,capsid	Contig_21_63.2665:415935-429379	0	21	16	5	1	0	no	8	PHAGE_Entero_mEp460_NC_019716(5),PHAGE_Entero_DE3_NC_042057(4),PHAGE_Entero_lambda_NC_001416(4),PHAGE_Entero_HK629_NC_019711(4),PHAGE_Entero_HK630_NC_019723(4),PHAGE_Entero_933W_NC_000924(3),PHAGE_Salmon_118970_sal3_NC_031940(3),PHAGE_Entero_phi80_NC_021190(2),PHAGE_Entero_BP_4795_NC_004813(2),PHAGE_Entero_mEp237_NC_019704(2),PHAGE_Entero_N15_NC_001901(2),PHAGE_Stx2_c_86_NC_008464(2),PHAGE_Entero…	5	0.238	0.4753	PHAGE_Entero_mEp460_NC_019716(5),PHAGE_Entero_DE3_NC_042057(4),PHAGE_Entero_lambda_NC_001416(4),PHAGE_Entero_HK629_NC_019711(4),PHAGE_Entero_HK630_NC_019723(4),PHAGE_Entero_933W_NC_000924(3),PHAGE_Salmon_118970_sal3_NC_031940(3),PHAGE_Entero_phi80_NC_021190(2),PHAGE_Entero_BP_4795_NC_004813(2),PHAGE_Entero_mEp237_NC_019704(2),PHAGE_Entero_N15_NC_001901(2),PHAGE_Stx2_c_86_NC_008464(2),PHAGE_Entero…
9	2	5.5Kb	incomplete(30)	transposase	Contig_37_89.8125:6-5508	0	8	6	2	1	0	no	5	PHAGE_Bacill_G_NC_023719(2),PHAGE_Pseudo_pYD6_A_NC_020849(1),PHAGE_Cellul_phi14:2_NC_021806(1),PHAGE_Escher_PA2_NC_028449(1),PHAGE_Escher_phi191_NC_028660(1),PHAGE_Burkho_BcepC6B_NC_005887(1),PHAGE_Shigel_SfIV_NC_022749(1),PHAGE_Lactoc_bIL312_NC_002671(1),PHAGE_Escher_P13374_NC_018846(1),PHAGE_Vibrio_VBP47_NC_020848(1),PHAGE_Vibrio_VBP32_NC_020868(1),PHAGE_Escher_TL_2011c_NC_019442(1),PHAGE_Enter…	2	0.25	0.4748	PHAGE_Bacill_G_NC_023719(2),PHAGE_Pseudo_pYD6_A_NC_020849(1),PHAGE_Cellul_phi14:2_NC_021806(1),PHAGE_Escher_PA2_NC_028449(1),PHAGE_Escher_phi191_NC_028660(1),PHAGE_Burkho_BcepC6B_NC_005887(1),PHAGE_Shigel_SfIV_NC_022749(1),PHAGE_Lactoc_bIL312_NC_002671(1),PHAGE_Escher_P13374_NC_018846(1),PHAGE_Vibrio_VBP47_NC_020848(1),PHAGE_Vibrio_VBP32_NC_020868(1),PHAGE_Escher_TL_2011c_NC_019442(1),PHAGE_Enter…
9	3	9.3Kb	incomplete(20)	integrase	Contig_62_75.0769:1102-10498	0	14	11	3	1	0	no	7	PHAGE_Entero_933W_NC_000924(4),PHAGE_Escher_HK639_NC_016158(3),PHAGE_Entero_BP_4795_NC_004813(3),PHAGE_Entero_SfI_NC_027339(3),PHAGE_Entero_DE3_NC_042057(2),PHAGE_Salmon_SE1_NC_011802(2),PHAGE_Entero_lambda_NC_001416(2),PHAGE_Entero_phi80_NC_021190(2),PHAGE_Entero_mEp237_NC_019704(2),PHAGE_Salmon_BTP1_NC_042346(2),PHAGE_Entero_HK225_NC_019717(2),PHAGE_Salmon_SEN34_NC_028699(2),PHAGE_Salmon_ST160_…	4	0.2857	0.4325	PHAGE_Entero_933W_NC_000924(4),PHAGE_Escher_HK639_NC_016158(3),PHAGE_Entero_BP_4795_NC_004813(3),PHAGE_Entero_SfI_NC_027339(3),PHAGE_Entero_DE3_NC_042057(2),PHAGE_Salmon_SE1_NC_011802(2),PHAGE_Entero_lambda_NC_001416(2),PHAGE_Entero_phi80_NC_021190(2),PHAGE_Entero_mEp237_NC_019704(2),PHAGE_Salmon_BTP1_NC_042346(2),PHAGE_Entero_HK225_NC_019717(2),PHAGE_Salmon_SEN34_NC_028699(2),PHAGE_Salmon_ST160_…
9	4	26Kb	incomplete(30)	integrase,tail	Contig_71_72.1552:259555-285605	1	9	9	0	1	0	yes	5	PHAGE_Salmon_SPN9CC_NC_017985(4),PHAGE_Shigel_Sf6_NC_005344(3),PHAGE_Entero_Sf101_NC_027398(2),PHAGE_Salmon_HK620_NC_002730(2),PHAGE_Shigel_SfIV_NC_022749(2),PHAGE_Entero_SfV_NC_003444(2),PHAGE_Entero_SfI_NC_027339(2),PHAGE_Salmon_ST160_NC_014900(2),PHAGE_Entero_ST104_NC_005841(2),PHAGE_Shigel_SfII_NC_021857(2),PHAGE_Salmon_ST64T_NC_004348(2),PHAGE_Entero_P22_NC_002371(1),PHAGE_Salmon_SE1_NC_0118…	4	0.4444	0.4304	PHAGE_Salmon_SPN9CC_NC_017985(4),PHAGE_Shigel_Sf6_NC_005344(3),PHAGE_Entero_Sf101_NC_027398(2),PHAGE_Salmon_HK620_NC_002730(2),PHAGE_Shigel_SfIV_NC_022749(2),PHAGE_Entero_SfV_NC_003444(2),PHAGE_Entero_SfI_NC_027339(2),PHAGE_Salmon_ST160_NC_014900(2),PHAGE_Entero_ST104_NC_005841(2),PHAGE_Shigel_SfII_NC_021857(2),PHAGE_Salmon_ST64T_NC_004348(2),PHAGE_Entero_P22_NC_002371(1),PHAGE_Salmon_SE1_NC_0118…
[truncated: 34 more columns]

## Sheet: 2-processed_phage_rearrange
Strain	REGION	REGION_LENGTH	COMPLETENESS	score)	SPECIFIC_KEYWORD	REGION_POSITION	TRNA_NUM	TOTAL_PROTEIN_NUM	PHAGE_HIT_PROTEIN_NUM	HYPOTHETICAL_PROTEIN_NUM	PHAGE+HYPO_PROTEIN_PERCENTAGE	BACTERIAL_PROTEIN_NUM	ATT_SITE_SHOWUP	PHAGE_SPECIES_NUM	MOST_COMMON_PHAGE_NAME(hit_genes_count)	FIRST_MOST_COMMON_PHAGE_NUM	FIRST_MOST_COMMON_PHAGE_PERCENTAGE	GC_PERCENTAGE	MOST_COMMON_PHAGE_NAME(hit_genes_count)
6	4	13.3Kb	incomplete	10)	NA	Contig_120_78.937:537-13872	0	22	22	0	1	0	no	8	PHAGE_Entero_mEp460_NC_019716(14),PHAGE_Entero_cdtI_NC_009514(14),PHAGE_Entero_SfV_NC_003444(13),PHAGE_Shigel_SfIV_NC_022749(10),PHAGE_Shigel_SfII_NC_021857(9),PHAGE_Salmon_ST64B_NC_004313(6),PHAGE_Shigel_Ss_VASD_NC_028685(6),PHAGE_Salmon_118970_sal3_NC_031940(4),PHAGE_Escher_PA2_NC_028449(3),PHAGE_Entero_VT2phi_272_NC_028656(3),PHAGE_Entero_c_1_NC_019706(2),PHAGE_Entero_YYZ_2008_NC_011356(2),PHA…	13	0.6363	0.497	PHAGE_Entero_mEp460_NC_019716(14)
6	6	11.1Kb	incomplete	10)	NA	Contig_138_83.2935:5499-16658	0	22	22	0	1	0	no	9	PHAGE_Entero_933W_NC_000924(9),PHAGE_Entero_BP_4795_NC_004813(9),PHAGE_Escher_PA28_NC_041935(9),PHAGE_Entero_DE3_NC_042057(7),PHAGE_Stx2_vB_EcoP_24B_NC_027984(7),PHAGE_Entero_mEp235_NC_019708(5),PHAGE_Stx2_c_86_NC_008464(5),PHAGE_Entero_lambda_NC_001416(5),PHAGE_Stx2_II_NC_004914(5),PHAGE_Entero_VT2_Sakai_NC_000902(5),PHAGE_Entero_HK629_NC_019711(4),PHAGE_Entero_mEpX1_NC_019709(3),PHAGE_Entero_Sf…	8	0.409	0.4703	PHAGE_Entero_933W_NC_000924(9)
6	7	14.8Kb	incomplete	10)	NA	Contig_140_82.9376:184-15060	0	27	19	8	1	0	no	10	PHAGE_Entero_BP_4795_NC_004813(9),PHAGE_Entero_933W_NC_000924(6),PHAGE_Entero_SfI_NC_027339(5),PHAGE_Escher_PA28_NC_041935(5),PHAGE_Escher_HK639_NC_016158(4),PHAGE_Stx2_vB_EcoP_24B_NC_027984(4),PHAGE_Entero_mEp237_NC_019704(4),PHAGE_Entero_HK225_NC_019717(3),PHAGE_Salmon_SEN34_NC_028699(3),PHAGE_Stx2_c_86_NC_008464(3),PHAGE_Entero_YYZ_2008_NC_011356(3),PHAGE_Entero_DE3_NC_042057(2),PHAGE_Erwini_p…	9	0.3333	0.4562	PHAGE_Entero_BP_4795_NC_004813(9)
2	2	22.6Kb	incomplete	20)	integrase	Contig_35_67.9101:23323-45985	0	26	20	6	1	0	yes	10	PHAGE_Phage_Gifsy_2_NC_010393(7),PHAGE_Salmon_SPN3UB_NC_019545(6),PHAGE_Shigel_POCJ13_NC_025434(5),PHAGE_Shigel_Stx_NC_029120(5),PHAGE_Phage_Gifsy_1_NC_010392(4),PHAGE_Entero_mEp237_NC_019704(4),PHAGE_Entero_Min27_NC_010237(3),PHAGE_Pectob_ZF40_NC_019522(3),PHAGE_Stx2_II_NC_004914(3),PHAGE_Escher_HK639_NC_016158(2),PHAGE_Entero_HK225_NC_019717(2),PHAGE_Salmon_SEN34_NC_028699(2),PHAGE_Entero_933W_…	7	0.2692	0.4736	PHAGE_Phage_Gifsy_2_NC_010393(7)
3	6	26Kb	incomplete	20)	integrase	Contig_80_62.4156:23189-49201	0	27	20	7	1	0	yes	13	PHAGE_Entero_mEp237_NC_019704(5),PHAGE_Escher_HK639_NC_016158(4),PHAGE_Shigel_POCJ13_NC_025434(4),PHAGE_Entero_Min27_NC_010237(3),PHAGE_Phage_Gifsy_2_NC_010393(3),PHAGE_Stx2_II_NC_004914(3),PHAGE_Shigel_Stx_NC_029120(3),PHAGE_Entero_Tyrion_NC_031077(2),PHAGE_Erwini_phiEt88_NC_015295(2),PHAGE_Escher_TL_2011b_NC_019445(2),PHAGE_Entero_phi80_NC_021190(2),PHAGE_Phage_Gifsy_1_NC_010392(2),PHAGE_Pectob…	5	0.1851	0.4851	PHAGE_Entero_mEp237_NC_019704(5)
8	3	16Kb	incomplete	20)	integrase	Contig_38_62.2166:613-16690	0	21	19	2	1	0	yes	14	PHAGE_Entero_BP_4795_NC_004813(6),PHAGE_Escher_PA28_NC_041935(6),PHAGE_Entero_SfI_NC_027339(5),PHAGE_Escher_HK639_NC_016158(4),PHAGE_Entero_DE3_NC_042057(3),PHAGE_Stx2_vB_EcoP_24B_NC_027984(3),PHAGE_Entero_lambda_NC_001416(3),PHAGE_Salmon_BTP1_NC_042346(3),PHAGE_Entero_933W_NC_000924(3),PHAGE_Entero_mEp237_NC_019704(2),PHAGE_Entero_HK225_NC_019717(2),PHAGE_Salmon_SEN34_NC_028699(2),PHAGE_Stx2_c_8…	5	0.2857	0.4537	PHAGE_Entero_BP_4795_NC_004813(6)
9	3	9.3Kb	incomplete	20)	integrase	Contig_62_75.0769:1102-10498	0	14	11	3	1	0	no	7	PHAGE_Entero_933W_NC_000924(4),PHAGE_Escher_HK639_NC_016158(3),PHAGE_Entero_BP_4795_NC_004813(3),PHAGE_Entero_SfI_NC_027339(3),PHAGE_Entero_DE3_NC_042057(2),PHAGE_Salmon_SE1_NC_011802(2),PHAGE_Entero_lambda_NC_001416(2),PHAGE_Entero_phi80_NC_021190(2),PHAGE_Entero_mEp237_NC_019704(2),PHAGE_Salmon_BTP1_NC_042346(2),PHAGE_Entero_HK225_NC_019717(2),PHAGE_Salmon_SEN34_NC_028699(2),PHAGE_Salmon_ST160_…	4	0.2857	0.4325	PHAGE_Entero_933W_NC_000924(4)
21A	1	18.6Kb	incomplete	20)	integrase	Contig_10_97.7503:3412-22013	0	14	14	0	1	0	yes	7	PHAGE_Entero_BP_4795_NC_004813(8),PHAGE_Entero_933W_NC_000924(6),PHAGE_Entero_SfI_NC_027339(6),PHAGE_Escher_PA28_NC_041935(5),PHAGE_Escher_HK639_NC_016158(4),PHAGE_Stx2_vB_EcoP_24B_NC_027984(4),PHAGE_Stx2_c_86_NC_008464(3),PHAGE_Entero_DE3_NC_042057(2),PHAGE_Entero_lambda_NC_001416(2),PHAGE_Entero_YYZ_2008_NC_011356(2),PHAGE_Salmon_ST160_NC_014900(2),PHAGE_Stx2_c_1717_NC_011357(2),PHAGE_Entero_mE…	8	0.5714	0.4804	PHAGE_Entero_BP_4795_NC_004813(8)
21B	1	18.6Kb	incomplete	20)	integrase	Contig_8_81.1007:3412-22013	0	14	14	0	1	0	yes	7	PHAGE_Entero_BP_4795_NC_004813(8),PHAGE_Entero_933W_NC_000924(6),PHAGE_Entero_SfI_NC_027339(6),PHAGE_Escher_PA28_NC_041935(5),PHAGE_Escher_HK639_NC_016158(4),PHAGE_Stx2_vB_EcoP_24B_NC_027984(4),PHAGE_Stx2_c_86_NC_008464(3),PHAGE_Entero_DE3_NC_042057(2),PHAGE_Entero_lambda_NC_001416(2),PHAGE_Entero_YYZ_2008_NC_011356(2),PHAGE_Salmon_ST160_NC_014900(2),PHAGE_Stx2_c_1717_NC_011357(2),PHAGE_Entero_mE…	8	0.5714	0.4804	PHAGE_Entero_BP_4795_NC_004813(8)
1	1	7.4Kb	incomplete	30)	head,integrase	Contig_24_141.063:4369-11789	0	13	10	3	1	0	yes	4	PHAGE_Entero_SfI_NC_027339(6),PHAGE_Entero_BP_4795_NC_004813(5),PHAGE_Escher_PA28_NC_041935(5),PHAGE_Entero_933W_NC_000924(4),PHAGE_Entero_lambda_NC_001416(4),PHAGE_Entero_DE3_NC_042057(3),PHAGE_Stx2_vB_EcoP_24B_NC_027984(2),PHAGE_Entero_VT2_Sakai_NC_000902(2),PHAGE_Erwini_phiEt88_NC_015295(1),PHAGE_Shigel_SfIV_NC_022749(1),PHAGE_Salmon_118970_sal4_NC_030919(1),PHAGE_Entero_SfV_NC_003444(1),PHAGE…	6	0.4615	0.458	PHAGE_Entero_SfI_NC_027339(6)
3	1	15.9Kb	incomplete	30)	tail,integrase	Contig_33_72.4586:395-16350	0	16	10	6	1	0	yes	8	PHAGE_Escher_HK639_NC_016158(2),PHAGE_Escher_Av_05_NC_025830(2),PHAGE_Entero_BP_4795_NC_004813(2),PHAGE_Entero_phiP27_NC_003356(2),PHAGE_Shigel_POCJ13_NC_025434(2),PHAGE_Entero_YYZ_2008_NC_011356(2),PHAGE_Shigel_Stx_NC_029120(2),PHAGE_Entero_Tyrion_NC_031077(1),PHAGE_Erwini_phiEt88_NC_015295(1),PHAGE_Entero_Min27_NC_010237(1),PHAGE_Entero_lambda_NC_001416(1),PHAGE_Haemop_Aaphi23_NC_004827(1),PHAG…	2	0.125	0.4663	PHAGE_Escher_HK639_NC_016158(2)
3	7	20.2Kb	incomplete	30)	integrase,tail	Contig_81_62.8688:98144-118440	0	17	13	4	1	0	yes	10	PHAGE_Entero_BP_4795_NC_004813(4),PHAGE_Entero_SfI_NC_027339(4),PHAGE_Entero_lambda_NC_001416(3),PHAGE_Stx2_II_NC_004914(2),PHAGE_Entero_VT2_Sakai_NC_000902(2),PHAGE_Escher_PA28_NC_041935(2),PHAGE_Entero_DE3_NC_042057(1),PHAGE_Acinet_Acj61_NC_014661(1),PHAGE_Burkho_Bcep22_NC_005262(1),PHAGE_Vibrio_KVP40_NC_005083(1),PHAGE_Stx2_vB_EcoP_24B_NC_027984(1),PHAGE_Entero_mEp235_NC_019708(1),PHAGE_Haemop…	4	0.2352	0.4631	PHAGE_Entero_BP_4795_NC_004813(4)
6	1	3.1Kb	incomplete	30)	tail	Contig_40_103.649:2-3167	0	7	6	1	1	0	no	3	PHAGE_Entero_cdtI_NC_009514(4),PHAGE_Entero_mEp460_NC_019716(1),PHAGE_Entero_933W_NC_000924(1),PHAGE_Stx2_vB_EcoP_24B_NC_027984(1),PHAGE_Pseudo_H66_NC_042342(1),PHAGE_Entero_Min27_NC_010237(1),PHAGE_Entero_VT2_Sakai_NC_000902(1),PHAGE_Entero_HK630_NC_019723(1),PHAGE_Entero_lambda_NC_001416(1),PHAGE_Stx2_II_NC_004914(1),PHAGE_Entero_HK629_NC_019711(1),PHAGE_Burkho_BcepIL02_NC_012743(1),PHAGE_Burkh…	4	0.5714	0.4154	PHAGE_Entero_cdtI_NC_009514(4)
6	8	12.4Kb	incomplete	30)	integrase,head	Contig_162_85.1049:70106-82538	0	10	8	2	1	0	yes	3	PHAGE_Entero_P4_NC_001609(6),PHAGE_Strept_858_NC_010353(1),PHAGE_Strept_YMC_2011_NC_018285(1),PHAGE_Entero_N15_NC_001901(1),PHAGE_Loktan_pCB2051_A_NC_020853(1),PHAGE_Shigel_Sf6_NC_005344(1),PHAGE_Ralsto_RSY1_NC_025115(1),PHAGE_Erwini_phiEt88_NC_015295(1),PHAGE_Stenot_S1_NC_011589(1),PHAGE_Yersin_L_413C_NC_004745(1),PHAGE_Escher_P2_NC_041848(1),PHAGE_Entero_186_NC_001317(1),PHAGE_Yersin_PY54_NC_00…	6	0.6	0.4734	PHAGE_Entero_P4_NC_001609(6)
9	2	5.5Kb	incomplete	30)	transposase	Contig_37_89.8125:6-5508	0	8	6	2	1	0	no	5	PHAGE_Bacill_G_NC_023719(2),PHAGE_Pseudo_pYD6_A_NC_020849(1),PHAGE_Cellul_phi14:2_NC_021806(1),PHAGE_Escher_PA2_NC_028449(1),PHAGE_Escher_phi191_NC_028660(1),PHAGE_Burkho_BcepC6B_NC_005887(1),PHAGE_Shigel_SfIV_NC_022749(1),PHAGE_Lactoc_bIL312_NC_002671(1),PHAGE_Escher_P13374_NC_018846(1),PHAGE_Vibrio_VBP47_NC_020848(1),PHAGE_Vibrio_VBP32_NC_020868(1),PHAGE_Escher_TL_2011c_NC_019442(1),PHAGE_Enter…	2	0.25	0.4748	PHAGE_Bacill_G_NC_023719(2)
9	4	26Kb	incomplete	30)	integrase,tail	Contig_71_72.1552:259555-285605	1	9	9	0	1	0	yes	5	PHAGE_Salmon_SPN9CC_NC_017985(4),PHAGE_Shigel_Sf6_NC_005344(3),PHAGE_Entero_Sf101_NC_027398(2),PHAGE_Salmon_HK620_NC_002730(2),PHAGE_Shigel_SfIV_NC_022749(2),PHAGE_Entero_SfV_NC_003444(2),PHAGE_Entero_SfI_NC_027339(2),PHAGE_Salmon_ST160_NC_014900(2),PHAGE_Entero_ST104_NC_005841(2),PHAGE_Shigel_SfII_NC_021857(2),PHAGE_Salmon_ST64T_NC_004348(2),PHAGE_Entero_P22_NC_002371(1),PHAGE_Salmon_SE1_NC_0118…	4	0.4444	0.4304	PHAGE_Salmon_SPN9CC_NC_017985(4)
10	4	16.3Kb	incomplete	30)	head,lysis	Contig_62_66.1883:65862-82245	0	16	14	2	1	0	yes	7	PHAGE_Entero_lambda_NC_001416(8),PHAGE_Entero_HK630_NC_019723(6),PHAGE_Entero_DE3_NC_042057(5),PHAGE_Entero_BP_4795_NC_004813(5),PHAGE_Entero_933W_NC_000924(3),PHAGE_Entero_SfI_NC_027339(3),PHAGE_Escher_PA28_NC_041935(3),PHAGE_Salmon_118970_sal4_NC_030919(2),PHAGE_Entero_HK106_NC_019768(2),PHAGE_Entero_HK629_NC_019711(2),PHAGE_Entero_HK140_NC_019710(2),PHAGE_Entero_cdtI_NC_009514(2),PHAGE_Salmon_…	8	0.5	0.4766	PHAGE_Entero_lambda_NC_001416(8)
111A	5	15.5Kb	incomplete	30)	integrase,capsid	Contig_52_67.1313:13222-28767	0	14	11	3	1	0	yes	3	PHAGE_Salmon_RE_2010_NC_019488(9),PHAGE_Salmon_Fels_2_NC_010463(9),PHAGE_Salmon_SEN1_NC_029003(6),PHAGE_Entero_PsP3_NC_005340(6),PHAGE_Entero_186_NC_001317(5),PHAGE_Ralsto_RSA1_NC_009382(1),PHAGE_Escher_P2_NC_041848(1),PHAGE_Erwini_Ea9_2_NC_023579(1),PHAGE_Erwini_ENT90_NC_019932(1),PHAGE_Entero_P88_NC_026014(1),PHAGE_Ralsto_RSY1_NC_025115(1),PHAGE_Pasteu_F108_NC_008193(1),PHAGE_Erwini_vB_EamP_Fro…	9	0.6428	0.4637	PHAGE_Salmon_RE_2010_NC_019488(9)
111B	4	15.5Kb	incomplete	30)	integrase,capsid	Contig_54_77.4992:13222-28767	0	14	11	3	1	0	yes	3	PHAGE_Salmon_RE_2010_NC_019488(9),PHAGE_Salmon_Fels_2_NC_010463(9),PHAGE_Salmon_SEN1_NC_029003(6),PHAGE_Entero_PsP3_NC_005340(6),PHAGE_Entero_186_NC_001317(5),PHAGE_Ralsto_RSA1_NC_009382(1),PHAGE_Escher_P2_NC_041848(1),PHAGE_Erwini_Ea9_2_NC_023579(1),PHAGE_Erwini_ENT90_NC_019932(1),PHAGE_Entero_P88_NC_026014(1),PHAGE_Ralsto_RSY1_NC_025115(1),PHAGE_Pasteu_F108_NC_008193(1),PHAGE_Erwini_vB_EamP_Fro…	9	0.6428	0.4637	PHAGE_Salmon_RE_2010_NC_019488(9)
115C	2	24.2Kb	incomplete	30)	tail	Contig_15_83.9302:15136-39402	0	23	23	0	1	0	no	6	PHAGE_Entero_lambda_NC_001416(19),PHAGE_Entero_DE3_NC_042057(18),PHAGE_Entero_HK630_NC_019723(18),PHAGE_Entero_HK629_NC_019711(17),PHAGE_Entero_phi80_NC_021190(4),PHAGE_Entero_mEp460_NC_019716(4),PHAGE_Entero_cdtI_NC_009514(4),PHAGE_Entero_N15_NC_001901(3),PHAGE_Salmon_118970_sal3_NC_031940(3),PHAGE_Entero_HK225_NC_019717(3),PHAGE_Entero_YYZ_2008_NC_011356(2),PHAGE_Entero_BP_4795_NC_004813(2),PHA…	18	0.826	0.5552	PHAGE_Entero_lambda_NC_001416(19)
143B	2	28.6Kb	incomplete	30)	integrase,plate	Contig_6_55.0385:207586-236214	0	14	9	5	1	0	yes	7	PHAGE_Phage_Gifsy_2_NC_010393(2),PHAGE_Entero_YYZ_2008_NC_011356(2),PHAGE_Salmon_118970_sal3_NC_031940(2),PHAGE_Entero_BP_4795_NC_004813(2),PHAGE_Salmon_Fels_1_NC_010391(2),PHAGE_Shigel_Stx_NC_029120(2),PHAGE_Shigel_POCJ13_NC_025434(2),PHAGE_Salmon_ST64B_NC_004313(1),PHAGE_Entero_933W_NC_000924(1),PHAGE_Staphy_96_NC_007057(1),PHAGE_Erwini_PEp14_NC_016767(1),PHAGE_Shigel_SfIV_NC_022749(1),PHAGE_Sh…	2	0.1428	0.4743	PHAGE_Phage_Gifsy_2_NC_010393(2)
143B	5	11.3Kb	incomplete	30)	tail	Contig_31_54.6596:64361-75710	1	17	11	6	1	0	no	6	PHAGE_Entero_DE3_NC_042057(4),PHAGE_Entero_lambda_NC_001416(4),PHAGE_Entero_HK630_NC_019723(4),PHAGE_Entero_phiP27_NC_003356(4),PHAGE_Entero_HK629_NC_019711(3),PHAGE_Entero_mEp390_NC_019721(2),PHAGE_Entero_mEp237_NC_019704(2),PHAGE_Escher_HK639_NC_016158(1),PHAGE_Escher_Av_05_NC_025830(1),PHAGE_Erwini_phiEa2809_NC_027340(1),PHAGE_Salmon_SKML_39_NC_019910(1),PHAGE_Entero_Phieco32_NC_010324(1),PHAG…	4	0.2352	0.4547	PHAGE_Entero_DE3_NC_042057(4)
143B	6	43Kb	incomplete	30)	integrase	Contig_31_54.6596:63925-106997	0	16	13	3	1	0	yes	10	PHAGE_Shigel_POCJ13_NC_025434(3),PHAGE_Phage_Gifsy_2_NC_010393(3),PHAGE_Shigel_Stx_NC_029120(3),PHAGE_Escher_HK639_NC_016158(2),PHAGE_Phage_Gifsy_1_NC_010392(2),PHAGE_Cronob_phiES15_NC_018454(2),PHAGE_Salmon_SPN3UB_NC_019545(2),PHAGE_Salmon_SEN34_NC_028699(2),PHAGE_Entero_Tyrion_NC_031077(1),PHAGE_Phormi_MIS_PhV1A_NC_029032(1),PHAGE_Entero_Min27_NC_010237(1),PHAGE_Erwini_phiEt88_NC_015295(1),PHAG…	3	0.1875	0.4599	PHAGE_Shigel_POCJ13_NC_025434(3)
143B	9	16.6Kb	incomplete	30)	integrase,tail	Contig_40_65.5201:41431-58077	0	18	16	2	1	0	yes	6	PHAGE_Entero_SfV_NC_003444(11),PHAGE_Shigel_SfIV_NC_022749(10),PHAGE_Entero_mEp460_NC_019716(10),PHAGE_Entero_cdtI_NC_009514(9),PHAGE_Shigel_SfII_NC_021857(8),PHAGE_Salmon_ST64B_NC_004313(2),PHAGE_Entero_lambda_NC_001416(2),PHAGE_Entero_mEp390_NC_019721(2),PHAGE_Entero_SfI_NC_027339(2),PHAGE_Salmon_118970_sal3_NC_031940(2),PHAGE_Entero_phiP27_NC_003356(2),PHAGE_Bacter_APSE_2_NC_011551(1),PHAGE_En…	11	0.6111	0.4237	PHAGE_Entero_SfV_NC_003444(11)
19A	2	12.8Kb	incomplete	30)	integrase,head	Contig_18_75.9995:14078-26903	0	13	7	6	1	0	yes	5	PHAGE_Entero_P4_NC_001609(3),PHAGE_Salmon_vB_SemP_Emek_NC_018275(2),PHAGE_Salmon_g341c_NC_013059(2),PHAGE_Escher_vB_EcoM_ep3_NC_025430(1),PHAGE_Acidia_virus_NC_029316(1),PHAGE_Salmon_SP_004_NC_021774(1),PHAGE_Serrat_Eta_NC_021563(1),PHAGE_Erwini_phiEt88_NC_015295(1),PHAGE_Shewan_1/41_NC_025458(1),PHAGE_Entero_WPhi_NC_005056(1),PHAGE_Entero_186_NC_001317(1),PHAGE_Entero_IME10_NC_019501(1),PHAGE_Es…	3	0.2307	0.4575	PHAGE_Entero_P4_NC_001609(3)
20A	10	38.7Kb	intact	150)	integrase	Contig_63_52.5949:98192-136934	0	51	45	6	1	0	yes	9	PHAGE_Shigel_SfII_NC_021857
20A	4	28.3Kb	incomplete	30)	tail	Contig_33_51.9852:94833-123210	0	30	27	3	1	0	no	7	PHAGE_Entero_DE3_NC_042057(20),PHAGE_Entero_lambda_NC_001416(20),PHAGE_Entero_HK629_NC_019711(20),PHAGE_Entero_HK630_NC_019723(19),PHAGE_Entero_mEp237_NC_019704(5),PHAGE_Entero_phi80_NC_021190(3),PHAGE_Entero_phiP27_NC_003356(3),PHAGE_Entero_HK225_NC_019717(3),PHAGE_Entero_mEp460_NC_019716(3),PHAGE_Entero_mEp390_NC_019721(2),PHAGE_Entero_N15_NC_001901(2),PHAGE_Entero_cdtI_NC_009514(2),PHAGE_Esche…	20	0.6666	0.54	PHAGE_Entero_DE3_NC_042057(20)
20A	5	13.3Kb	incomplete	30)	head,integrase	Contig_39_62.3527:44-13394	0	15	12	3	1	0	yes	11	PHAGE_Entero_BP_4795_NC_004813(4),PHAGE_Entero_933W_NC_000924(3),PHAGE_Stx2_vB_EcoP_24B_NC_027984(2),PHAGE_Entero_lambda_NC_001416(2),PHAGE_Salmon_118970_sal4_NC_030919(2),PHAGE_Stx2_c_1717_NC_011357(2),PHAGE_Entero_mEp237_NC_019704(2),PHAGE_Entero_HK225_NC_019717(2),PHAGE_Shigel_POCJ13_NC_025434(2),PHAGE_Entero_YYZ_2008_NC_011356(2),PHAGE_Entero_SfI_NC_027339(2),PHAGE_Salmon_SEN22_NC_028696(2),P…	2	0.2666	0.4525	PHAGE_Entero_BP_4795_NC_004813(4)
20A	6	15.1Kb	incomplete	30)	integrase,head	Contig_45_68.8113:17231-32402	0	8	6	2	1	0	yes	1	PHAGE_Entero_P4_NC_001609(6),PHAGE_Entero_186_NC_001317(1),PHAGE_Escher_P2_NC_041848(1),PHAGE_Entero_N15_NC_001901(1),PHAGE_Loktan_pCB2051_A_NC_020853(1),PHAGE_Yersin_PY54_NC_005069(1),PHAGE_Ralsto_RSY1_NC_025115(1),PHAGE_Entero_PsP3_NC_005340(1),PHAGE_Stenot_S1_NC_011589(1),PHAGE_Yersin_L_413C_NC_004745(1),PHAGE_Burkho_KL3_NC_015266(1)	6	0.75	0.4739	PHAGE_Entero_P4_NC_001609(6)
20A	7	6Kb	incomplete	30)	head,integrase	Contig_49_68.5319:484-6535	0	8	7	1	1	0	yes	2	PHAGE_Entero_P4_NC_001609(6),PHAGE_Entero_186_NC_001317(1),PHAGE_Escher_P2_NC_041848(1),PHAGE_Loktan_pCB2051_A_NC_020853(1),PHAGE_Entero_N15_NC_001901(1),PHAGE_Yersin_PY54_NC_005069(1),PHAGE_Escher_pro147_NC_028896(1),PHAGE_Ralsto_RSY1_NC_025115(1),PHAGE_Entero_PsP3_NC_005340(1),PHAGE_Stenot_S1_NC_011589(1),PHAGE_Yersin_L_413C_NC_004745(1),PHAGE_Salmon_118970_sal3_NC_031940(1),PHAGE_Burkho_KL3_NC…	6	0.75	0.4696	PHAGE_Entero_P4_NC_001609(6)
20B	1	12.8Kb	incomplete	30)	head,integrase	Contig_3_94.5337:32-12913	0	14	11	3	1	0	yes	11	PHAGE_Entero_BP_4795_NC_004813(3),PHAGE_Entero_933W_NC_000924(3),PHAGE_Stx2_vB_EcoP_24B_NC_027984(2),PHAGE_Entero_lambda_NC_001416(2),PHAGE_Salmon_118970_sal4_NC_030919(2),PHAGE_Stx2_c_1717_NC_011357(2),PHAGE_Entero_mEp237_NC_019704(2),PHAGE_Entero_HK225_NC_019717(2),PHAGE_Entero_SfI_NC_027339(2),PHAGE_Salmon_SEN22_NC_028696(2),PHAGE_Entero_DE3_NC_042057(1),PHAGE_Acinet_Acj61_NC_014661(1),PHAGE_B…	1	0.2142	0.454	PHAGE_Entero_BP_4795_NC_004813(3)
20B	4	28.3Kb	incomplete	30)	tail	Contig_36_78.7866:94833-123210	0	30	27	3	1	0	no	7	PHAGE_Entero_DE3_NC_042057(20),PHAGE_Entero_lambda_NC_001416(20),PHAGE_Entero_HK629_NC_019711(20),PHAGE_Entero_HK630_NC_019723(19),PHAGE_Entero_mEp237_NC_019704(5),PHAGE_Entero_phi80_NC_021190(3),PHAGE_Entero_phiP27_NC_003356(3),PHAGE_Entero_HK225_NC_019717(3),PHAGE_Entero_mEp460_NC_019716(3),PHAGE_Entero_mEp390_NC_019721(2),PHAGE_Entero_N15_NC_001901(2),PHAGE_Entero_cdtI_NC_009514(2),PHAGE_Esche…	20	0.6666	0.54	PHAGE_Entero_DE3_NC_042057(20)
46B	3	16Kb	incomplete	30)	integrase,plate	Contig_21_56.1121:225798-241870	0	20	12	8	1	0	yes	10	PHAGE_Entero_YYZ_2008_NC_011356(2),PHAGE_Salmon_118970_sal3_NC_031940(2),PHAGE_Entero_BP_4795_NC_004813(2),PHAGE_Salmon_Fels_1_NC_010391(2),PHAGE_Pectob_ZF40_NC_019522(2),PHAGE_Entero_P22_NC_002371(1),PHAGE_Salmon_ST64B_NC_004313(1),PHAGE_Phage_Gifsy_2_NC_010393(1),PHAGE_Gordon_Nymphadora_NC_031061(1),PHAGE_Entero_933W_NC_000924(1),PHAGE_Entero_Min27_NC_010237(1),PHAGE_Staphy_96_NC_007057(1),PHAG…	2	0.1	0.4595	PHAGE_Entero_YYZ_2008_NC_011356(2)
46B	8	16.6Kb	incomplete	30)	tail,lysin	Contig_32_55.4531:658-17274	0	22	19	3	1	0	no	5	PHAGE_Entero_DE3_NC_042057(14),PHAGE_Entero_HK630_NC_019723(14),PHAGE_Entero_lambda_NC_001416(14),PHAGE_Entero_HK629_NC_019711(14),PHAGE_Entero_N15_NC_001901(4),PHAGE_Entero_mEp237_NC_019704(4),PHAGE_Entero_HK225_NC_019717(4),PHAGE_Entero_BP_4795_NC_004813(2),PHAGE_Entero_phi80_NC_021190(2),PHAGE_Entero_mEp460_NC_019716(1),PHAGE_Pseudo_pYD6_A_NC_020849(1),PHAGE_Pseudo_phiPSA1_NC_024365(1),PHAGE_E…	15	0.6363	0.5326	PHAGE_Entero_DE3_NC_042057(14)
55B	2	16Kb	incomplete	30)	integrase,plate	Contig_25_52.5645:225798-241870	0	20	12	8	1	0	yes	10	PHAGE_Entero_YYZ_2008_NC_011356(2),PHAGE_Salmon_118970_sal3_NC_031940(2),PHAGE_Entero_BP_4795_NC_004813(2),PHAGE_Salmon_Fels_1_NC_010391(2),PHAGE_Pectob_ZF40_NC_019522(2),PHAGE_Entero_P22_NC_002371(1),PHAGE_Salmon_ST64B_NC_004313(1),PHAGE_Phage_Gifsy_2_NC_010393(1),PHAGE_Gordon_Nymphadora_NC_031061(1),PHAGE_Entero_933W_NC_000924(1),PHAGE_Entero_Min27_NC_010237(1),PHAGE_Staphy_96_NC_007057(1),PHAG…	2	0.1	0.4595	PHAGE_Entero_YYZ_2008_NC_011356(2)
55B	6	16.6Kb	incomplete	30)	tail,lysin	Contig_36_52.2191:658-17274	0	22	19	3	1	0	no	5	PHAGE_Entero_DE3_NC_042057(14),PHAGE_Entero_HK630_NC_019723(14),PHAGE_Entero_lambda_NC_001416(14),PHAGE_Entero_HK629_NC_019711(14),PHAGE_Entero_N15_NC_001901(4),PHAGE_Entero_mEp237_NC_019704(4),PHAGE_Entero_HK225_NC_019717(4),PHAGE_Entero_BP_4795_NC_004813(2),PHAGE_Entero_phi80_NC_021190(2),PHAGE_Entero_mEp460_NC_019716(1),PHAGE_Pseudo_pYD6_A_NC_020849(1),PHAGE_Pseudo_phiPSA1_NC_024365(1),PHAGE_E…	15	0.6363	0.5326	PHAGE_Entero_DE3_NC_042057(14)
55C	2	16Kb	incomplete	30)	integrase,plate	Contig_24_55.5222:225798-241870	0	20	12	8	1	0	yes	10	PHAGE_Entero_YYZ_2008_NC_011356(2),PHAGE_Salmon_118970_sal3_NC_031940(2),PHAGE_Entero_BP_4795_NC_004813(2),PHAGE_Salmon_Fels_1_NC_010391(2),PHAGE_Pectob_ZF40_NC_019522(2),PHAGE_Entero_P22_NC_002371(1),PHAGE_Salmon_ST64B_NC_004313(1),PHAGE_Phage_Gifsy_2_NC_010393(1),PHAGE_Gordon_Nymphadora_NC_031061(1),PHAGE_Entero_933W_NC_000924(1),PHAGE_Entero_Min27_NC_010237(1),PHAGE_Staphy_96_NC_007057(1),PHAG…	2	0.1	0.4595	PHAGE_Entero_YYZ_2008_NC_011356(2)
55C	7	16.6Kb	incomplete	30)	tail,lysin	Contig_35_54.3148:658-17274	0	22	19	3	1	0	no	5	PHAGE_Entero_DE3_NC_042057(14),PHAGE_Entero_HK630_NC_019723(14),PHAGE_Entero_lambda_NC_001416(14),PHAGE_Entero_HK629_NC_019711(14),PHAGE_Entero_N15_NC_001901(4),PHAGE_Entero_mEp237_NC_019704(4),PHAGE_Entero_HK225_NC_019717(4),PHAGE_Entero_BP_4795_NC_004813(2),PHAGE_Entero_phi80_NC_021190(2),PHAGE_Entero_mEp460_NC_019716(1),PHAGE_Pseudo_pYD6_A_NC_020849(1),PHAGE_Pseudo_phiPSA1_NC_024365(1),PHAGE_E…	15	0.6363	0.5326	PHAGE_Entero_DE3_NC_042057(14)
69C	7	27.9Kb	incomplete	30)	plate,integrase	Contig_160_45.8056:19930-47840	0	13	10	3	1	0	yes	9	PHAGE_Entero_933W_NC_000924(3),PHAGE_Stx2_vB_EcoP_24B_NC_027984(2),PHAGE_Entero_Min27_NC_010237(2),PHAGE_Entero_YYZ_2008_NC_011356(2),PHAGE_Entero_BP_4795_NC_004813(2),PHAGE_Salmon_118970_sal3_NC_031940(2),PHAGE_Salmon_Fels_1_NC_010391(2),PHAGE_Escher_HK75_NC_016160(2),PHAGE_Entero_phiP27_NC_003356(2),PHAGE_Shigel_POCJ13_NC_025434(2),PHAGE_Shigel_Stx_NC_029120(2),PHAGE_Escher_HK639_NC_016158(1),P…	2	0.2307	0.4593	PHAGE_Entero_933W_NC_000924(3)
1	5	12.7Kb	incomplete	40)	integrase,capsid	Contig_65_135.039:82091-94793	0	13	8	5	1	0	yes	7	PHAGE_Vibrio_8_NC_022747(2),PHAGE_Entero_P88_NC_026014(2),PHAGE_Vibrio_K139_NC_003313(2),PHAGE_Aeromo_phiO18P_NC_009542(2),PHAGE_Entero_P4_NC_001609(1),PHAGE_Entero_P1_NC_005856(1),PHAGE_Escher_pro147_NC_028896(1),PHAGE_Ralsto_RSY1_NC_025115(1),PHAGE_Escher_PA2_NC_028449(1),PHAGE_Escher_RCS47_NC_042128(1),PHAGE_Pseudo_phi3_NC_030940(1),PHAGE_Salmon_SEN5_NC_028701(1),PHAGE_Entero_mEpX1_NC_019709(1…	2	0.1538	0.466	PHAGE_Vibrio_8_NC_022747(2)
3	3	5.2Kb	incomplete	40)	tail,transposase	Contig_75_70.4942:113295-118518	0	8	7	1	1	0	no	4	PHAGE_Entero_DE3_NC_042057(4),PHAGE_Entero_HK630_NC_019723(4),PHAGE_Entero_lambda_NC_001416(4),PHAGE_Entero_HK629_NC_019711(4),PHAGE_Entero_N15_NC_001901(2),PHAGE_Entero_cdtI_NC_009514(1),PHAGE_Mycoba_MoMoMixon_NC_023733(1),PHAGE_Mycoba_ArcherS7_NC_021348(1),PHAGE_Mycoba_Lukilu_NC_041901(1),PHAGE_Shigel_SfIV_NC_022749(1),PHAGE_Mycoba_Alice_NC_028986(1),PHAGE_Mycoba_Bxz1_NC_004687(1),PHAGE_Entero_…	4	0.5	0.5369	PHAGE_Entero_DE3_NC_042057(4)
3	4	8.5Kb	incomplete	40)	envelope,tail,lysin	Contig_77_67.7706:514-9033	0	17	12	5	1	0	no	7	PHAGE_Entero_mEp460_NC_019716(5),PHAGE_Entero_933W_NC_000924(3),PHAGE_Salmon_118970_sal3_NC_031940(3),PHAGE_Entero_BP_4795_NC_004813(2),PHAGE_Stx2_c_86_NC_008464(2),PHAGE_Entero_YYZ_2008_NC_011356(2),PHAGE_Entero_DE3_NC_042057(1),PHAGE_Stx2_vB_EcoP_24B_NC_027984(1),PHAGE_Entero_Min27_NC_010237(1),PHAGE_Escher_PA2_NC_028449(1),PHAGE_Shigel_SfIV_NC_022749(1),PHAGE_Vibrio_VBP47_NC_020848(1),PHAGE_En…	5	0.2941	0.4305	PHAGE_Entero_mEp460_NC_019716(5)
3	5	16Kb	incomplete	40)	lysin,head,integrase	Contig_78_73.1611:514-16607	0	17	16	1	1	0	yes	10	PHAGE_Entero_lambda_NC_001416(7),PHAGE_Entero_HK630_NC_019723(7),PHAGE_Entero_DE3_NC_042057(6),PHAGE_Entero_BP_4795_NC_004813(4),PHAGE_Entero_HK629_NC_019711(3),PHAGE_Escher_PA28_NC_041935(3),PHAGE_Salmon_118970_sal4_NC_030919(2),PHAGE_Entero_HK106_NC_019768(2),PHAGE_Stx2_c_1717_NC_011357(2),PHAGE_Entero_mEp237_NC_019704(2),PHAGE_Entero_933W_NC_000924(2),PHAGE_Entero_YYZ_2008_NC_011356(2),PHAGE_E…	5	0.4117	0.4717	PHAGE_Entero_lambda_NC_001416(7)
7	5	12.6Kb	incomplete	40)	integrase,capsid	Contig_40_85.2346:381597-394291	0	12	7	5	1	0	yes	6	PHAGE_Vibrio_8_NC_022747(2),PHAGE_Vibrio_K139_NC_003313(2),PHAGE_Aeromo_phiO18P_NC_009542(2),PHAGE_Entero_P1_NC_005856(1),PHAGE_Escher_pro147_NC_028896(1),PHAGE_Ralsto_RSY1_NC_025115(1),PHAGE_Escher_PA2_NC_028449(1),PHAGE_Escher_RCS47_NC_042128(1),PHAGE_Pseudo_phi3_NC_030940(1),PHAGE_Salmon_SEN5_NC_028701(1),PHAGE_Entero_VT2phi_272_NC_028656(1),PHAGE_Haemop_HP2_NC_003315(1),PHAGE_Burkho_phi52237_…	2	0.1666	0.4601	PHAGE_Vibrio_8_NC_022747(2)
7	7	30.6Kb	incomplete	40)	plate,integrase	Contig_68_77.598:98684-129287	0	14	10	4	1	0	yes	9	PHAGE_Entero_YYZ_2008_NC_011356(2),PHAGE_Entero_BP_4795_NC_004813(2),PHAGE_Salmon_118970_sal3_NC_031940(2),PHAGE_Salmon_Fels_1_NC_010391(2),PHAGE_Entero_UAB_Phi20_NC_031019(2),PHAGE_Entero_DE3_NC_042057(1),PHAGE_Entero_P22_NC_002371(1),PHAGE_Phage_Gifsy_2_NC_010393(1),PHAGE_Salmon_ST64B_NC_004313(1),PHAGE_Entero_933W_NC_000924(1),PHAGE_Staphy_96_NC_007057(1),PHAGE_Erwini_PEp14_NC_016767(1),PHAGE_…	2	0.1428	0.4733	PHAGE_Entero_YYZ_2008_NC_011356(2)
8	7	12.6Kb	incomplete	40)	virion	Contig_78_76.4568:60023-72721	0	17	10	7	1	0	no	7	PHAGE_Acinet_vB_AbaM_ME3_NC_041884(3),PHAGE_Bacill_Shanette_NC_028983(2),PHAGE_Bacill_JL_NC_028982(2),PHAGE_Gordon_Smoothie_NC_030696(1),PHAGE_Bacill_Pookie_NC_027394(1),PHAGE_Pseudo_phiPsa374_NC_023601(1),PHAGE_Erwini_vB_EamM_ChrisDB_NC_031126(1),PHAGE_Klebsi_phiKO2_NC_005857(1),PHAGE_Burkho_KS14_NC_015273(1),PHAGE_Erwini_vB_EamM_Asesino_NC_031107(1),PHAGE_Erwini_vB_EamM_Caitlin_NC_031120(1),PHA…	4	0.1764	0.4987	PHAGE_Acinet_vB_AbaM_ME3_NC_041884(3)
10	3	27.6Kb	incomplete	40)	integrase,tail	Contig_48_57.0465:39304-66918	0	15	13	2	1	0	yes	3	PHAGE_Salmon_Fels_2_NC_010463(11),PHAGE_Salmon_RE_2010_NC_019488(9),PHAGE_Salmon_SEN1_NC_029003(7),PHAGE_Entero_PsP3_NC_005340(7),PHAGE_Entero_186_NC_001317(5),PHAGE_Erwini_ENT90_NC_019932(2),PHAGE_Entero_P2_NC_001895(2),PHAGE_Entero_fiAA91_ss_NC_022750(2),PHAGE_Cronob_vB_CsaM_GAP32_NC_019401(1),PHAGE_Erwini_Ea9_2_NC_023579(1),PHAGE_Pectob_CBB_NC_041878(1),PHAGE_Cronob_CR9_NC_023717(1),PHAGE_Ente…	11	0.7333	0.4999	PHAGE_Salmon_Fels_2_NC_010463(11)
10	5	6.7Kb	incomplete	40)	integrase,transposase	Contig_68_142.351:1-6776	0	15	7	8	1	0	no	6	PHAGE_Entero_P1_NC_005856(4),PHAGE_Escher_RCS47_NC_042128(4),PHAGE_Salmon_SJ46_NC_031129(3),PHAGE_Shigel_Sf6_NC_005344(1),PHAGE_Spirop_SkV1_CR2_3x_NC_009987(1),PHAGE_Shigel_SfII_NC_021857(1),PHAGE_Gordon_Nymphadora_NC_031061(1),PHAGE_Shigel_SfIV_NC_022749(1),PHAGE_Spirop_1_C74_NC_003793(1),PHAGE_Mycoba_Squirty_NC_026588(1),PHAGE_Gordon_Attis_NC_041883(1),PHAGE_Brevib_Jenst_NC_028805(1)	2	0.2666	0.4968	PHAGE_Entero_P1_NC_005856(4)
115C	3	12.6Kb	incomplete	40)	integrase,capsid	Contig_17_69.429:182583-195276	0	12	7	5	1	0	yes	6	PHAGE_Vibrio_8_NC_022747(2),PHAGE_Vibrio_K139_NC_003313(2),PHAGE_Aeromo_phiO18P_NC_009542(2),PHAGE_Entero_P1_NC_005856(1),PHAGE_Escher_pro147_NC_028896(1),PHAGE_Ralsto_RSY1_NC_025115(1),PHAGE_Escher_PA2_NC_028449(1),PHAGE_Escher_RCS47_NC_042128(1),PHAGE_Pseudo_phi3_NC_030940(1),PHAGE_Salmon_SEN5_NC_028701(1),PHAGE_Entero_VT2phi_272_NC_028656(1),PHAGE_Haemop_HP2_NC_003315(1),PHAGE_Burkho_phi52237_…	2	0.1666	0.4599	PHAGE_Vibrio_8_NC_022747(2)
115C	6	26.1Kb	incomplete	40)	lysin,plate,integrase	Contig_49_66.361:1-26197	0	24	18	6	1	0	yes	14	PHAGE_Entero_Min27_NC_010237(4),PHAGE_Salmon_118970_sal3_NC_031940(4),PHAGE_Stx2_vB_EcoP_24B_NC_027984(3),PHAGE_Entero_phiP27_NC_003356(3),PHAGE_Shigel_POCJ13_NC_025434(3),PHAGE_Entero_933W_NC_000924(3),PHAGE_Shigel_Stx_NC_029120(3),PHAGE_Escher_HK639_NC_016158(2),PHAGE_Entero_HK022_NC_002166(2),PHAGE_Entero_mEp390_NC_019721(2),PHAGE_Escher_HK75_NC_016160(2),PHAGE_Salmon_ST64B_NC_004313(1),PHAGE_…	3	0.1666	0.4759	PHAGE_Entero_Min27_NC_010237(4)
21B	6	27.1Kb	incomplete	40)	head,integrase,lysin	Contig_58_83.3694:586-27779	0	36	28	8	1	0	yes	9	PHAGE_Entero_DE3_NC_042057(17),PHAGE_Entero_lambda_NC_001416(17),PHAGE_Entero_HK629_NC_019711(17),PHAGE_Entero_HK630_NC_019723(17),PHAGE_Entero_phi80_NC_021190(5),PHAGE_Entero_mEp237_NC_019704(5),PHAGE_Entero_HK225_NC_019717(5),PHAGE_Entero_cdtI_NC_009514(3),PHAGE_Entero_P4_NC_001609(2),PHAGE_Phage_Gifsy_1_NC_010392(2),PHAGE_Entero_N15_NC_001901(2),PHAGE_Entero_SfI_NC_027339(2),PHAGE_Entero_mEpX1…	19	0.4722	0.5078	PHAGE_Entero_DE3_NC_042057(17)
46B	5	19.1Kb	incomplete	40)	integrase	Contig_29_73.77:701-19830	0	25	10	15	1	0	yes	5	PHAGE_Entero_P4_NC_001609(6),PHAGE_Mycoba_32HC_NC_023602(1),PHAGE_Idioma_1N2_2_NC_025439(1),PHAGE_Bacill_BtCS33_NC_018085(1),PHAGE_Salmon_SP_004_NC_021774(1),PHAGE_Ralsto_RSY1_NC_025115(1),PHAGE_Serrat_Eta_NC_021563(1),PHAGE_Rueger_DSS3_P1_NC_025428(1),PHAGE_Stx2_c_86_NC_008464(1),PHAGE_Klebsi_phiKO2_NC_005857(1),PHAGE_Strept_SM1_NC_004996(1),PHAGE_Thermu_P2345_NC_009803(1),PHAGE_Stenot_S1_NC_011…	6	0.24	0.4336	PHAGE_Entero_P4_NC_001609(6)
55B	3	19.1Kb	incomplete	40)	integrase	Contig_33_68.5439:701-19830	0	25	10	15	1	0	yes	5	PHAGE_Entero_P4_NC_001609(6),PHAGE_Mycoba_32HC_NC_023602(1),PHAGE_Idioma_1N2_2_NC_025439(1),PHAGE_Bacill_BtCS33_NC_018085(1),PHAGE_Salmon_SP_004_NC_021774(1),PHAGE_Ralsto_RSY1_NC_025115(1),PHAGE_Serrat_Eta_NC_021563(1),PHAGE_Rueger_DSS3_P1_NC_025428(1),PHAGE_Stx2_c_86_NC_008464(1),PHAGE_Klebsi_phiKO2_NC_005857(1),PHAGE_Strept_SM1_NC_004996(1),PHAGE_Thermu_P2345_NC_009803(1),PHAGE_Stenot_S1_NC_011…	6	0.24	0.4336	PHAGE_Entero_P4_NC_001609(6)
55C	4	19.1Kb	incomplete	40)	integrase	Contig_32_70.009:701-19830	0	25	10	15	1	0	yes	5	PHAGE_Entero_P4_NC_001609(6),PHAGE_Mycoba_32HC_NC_023602(1),PHAGE_Idioma_1N2_2_NC_025439(1),PHAGE_Bacill_BtCS33_NC_018085(1),PHAGE_Salmon_SP_004_NC_021774(1),PHAGE_Ralsto_RSY1_NC_025115(1),PHAGE_Serrat_Eta_NC_021563(1),PHAGE_Rueger_DSS3_P1_NC_025428(1),PHAGE_Stx2_c_86_NC_008464(1),PHAGE_Klebsi_phiKO2_NC_005857(1),PHAGE_Strept_SM1_NC_004996(1),PHAGE_Thermu_P2345_NC_009803(1),PHAGE_Stenot_S1_NC_011…	6	0.24	0.4336	PHAGE_Entero_P4_NC_001609(6)
77C	6	12.2Kb	incomplete	40)	tail,integrase	Contig_44_57.2879:8166-20403	0	9	9	0	1	0	yes	5	PHAGE_Shigel_SfIV_NC_022749(5),PHAGE_Entero_SfV_NC_003444(5),PHAGE_Entero_mEp460_NC_019716(5),PHAGE_Entero_cdtI_NC_009514(4),PHAGE_Shigel_SfII_NC_021857(3),PHAGE_Salmon_ST64B_NC_004313(2),PHAGE_Entero_lambda_NC_001416(2),PHAGE_Entero_HK629_NC_019711(2),PHAGE_Salmon_118970_sal3_NC_031940(2),PHAGE_Salmon_RE_2010_NC_019488(1),PHAGE_Escher_ST0_NC_041990(1),PHAGE_Salmon_SEN22_NC_028696(1),PHAGE_Entero…	5	0.5555	0.4203	PHAGE_Shigel_SfIV_NC_022749(5)
77C	7	25.2Kb	incomplete	40)	head,lysin,integrase	Contig_58_60.9571:1-25212	0	20	18	2	1	0	yes	7	PHAGE_Entero_DE3_NC_042057(12),PHAGE_Entero_lambda_NC_001416(12),PHAGE_Entero_HK629_NC_019711(8),PHAGE_Entero_HK630_NC_019723(7),PHAGE_Stx2_c_1717_NC_011357(5),PHAGE_Entero_mEp460_NC_019716(4),PHAGE_Entero_SfI_NC_027339(3),PHAGE_Entero_YYZ_2008_NC_011356(3),PHAGE_Entero_BP_4795_NC_004813(3),PHAGE_Entero_cdtI_NC_009514(3),PHAGE_Entero_Sf101_NC_027398(2),PHAGE_Stx2_II_NC_004914(2),PHAGE_Entero_VT2_…	12	0.6	0.4818	PHAGE_Entero_DE3_NC_042057(12)
1	4	24.3Kb	incomplete	50)	terminase,lysin	Contig_55_131.062:21685-46044	2	42	26	16	1	0	no	16	PHAGE_Stx2_II_NC_004914(6),PHAGE_Entero_mEp237_NC_019704(5),PHAGE_Shigel_POCJ13_NC_025434(4),PHAGE_Entero_VT2_Sakai_NC_000902(4),PHAGE_Escher_HK639_NC_016158(4),PHAGE_Entero_Min27_NC_010237(4),PHAGE_Shigel_Stx_NC_029120(4),PHAGE_Escher_TL_2011b_NC_019445(3),PHAGE_Salmon_SPN3UB_NC_019545(3),PHAGE_Phage_Gifsy_2_NC_010393(3),PHAGE_Entero_phiP27_NC_003356(3),PHAGE_Entero_933W_NC_000924(3),PHAGE_Esche…	5	0.1428	0.4693	PHAGE_Stx2_II_NC_004914(6)
1	6	19.8Kb	incomplete	50)	lysin,protease,integrase	Contig_73_136.823:894-20740	3	31	27	4	1	0	no	12	PHAGE_Entero_phiP27_NC_003356(15),PHAGE_Entero_SfV_NC_003444(4),PHAGE_Salmon_118970_sal3_NC_031940(4),PHAGE_Entero_mEp390_NC_019721(3),PHAGE_Entero_BP_4795_NC_004813(3),PHAGE_Shigel_POCJ13_NC_025434(3),PHAGE_Entero_YYZ_2008_NC_011356(3),PHAGE_Entero_mEp460_NC_019716(3),PHAGE_Entero_cdtI_NC_009514(3),PHAGE_Entero_UAB_Phi20_NC_031019(3),PHAGE_Shigel_Stx_NC_029120(3),PHAGE_Salmon_SP_076_NC_021782(2)…	15	0.4838	0.4638	PHAGE_Entero_phiP27_NC_003356(15)
4	2	24.6Kb	incomplete	50)	transposase,integrase,head	Contig_31_66.5839:899-25498	0	13	10	3	1	0	yes	5	PHAGE_Entero_P4_NC_001609(6),PHAGE_Acidia_6_NC_010152(1),PHAGE_Erwini_ENT90_NC_019932(1),PHAGE_Acidia_9_NC_010537(1),PHAGE_Salmon_SP_004_NC_021774(1),PHAGE_Ralsto_RSY1_NC_025115(1),PHAGE_Serrat_Eta_NC_021563(1),PHAGE_Rueger_DSS3_P1_NC_025428(1),PHAGE_Shewan_1/41_NC_025458(1),PHAGE_Stenot_S1_NC_011589(1),PHAGE_Entero_WPhi_NC_005056(1),PHAGE_Entero_SfV_NC_003444(1),PHAGE_Salmon_118970_sal3_NC_03194…	6	0.4615	0.4739	PHAGE_Entero_P4_NC_001609(6)
5	3	24.6Kb	incomplete	50)	transposase,integrase,head	Contig_30_92.5509:899-25498	0	13	10	3	1	0	yes	5	PHAGE_Entero_P4_NC_001609(6),PHAGE_Acidia_6_NC_010152(1),PHAGE_Erwini_ENT90_NC_019932(1),PHAGE_Acidia_9_NC_010537(1),PHAGE_Salmon_SP_004_NC_021774(1),PHAGE_Ralsto_RSY1_NC_025115(1),PHAGE_Serrat_Eta_NC_021563(1),PHAGE_Rueger_DSS3_P1_NC_025428(1),PHAGE_Shewan_1/41_NC_025458(1),PHAGE_Stenot_S1_NC_011589(1),PHAGE_Entero_WPhi_NC_005056(1),PHAGE_Entero_SfV_NC_003444(1),PHAGE_Salmon_118970_sal3_NC_03194…	6	0.4615	0.4739	PHAGE_Entero_P4_NC_001609(6)
8	5	28Kb	incomplete	50)	tail,lysin,head	Contig_55_62.3297:295173-323201	0	29	28	1	1	0	no	8	PHAGE_Entero_DE3_NC_042057(19),PHAGE_Entero_lambda_NC_001416(19),PHAGE_Entero_HK629_NC_019711(19),PHAGE_Entero_HK630_NC_019723(19),PHAGE_Entero_mEp237_NC_019704(6),PHAGE_Entero_mEp460_NC_019716(5),PHAGE_Entero_cdtI_NC_009514(5),PHAGE_Entero_YYZ_2008_NC_011356(4),PHAGE_Entero_BP_4795_NC_004813(4),PHAGE_Entero_phi80_NC_021190(3),PHAGE_Stx2_c_1717_NC_011357(3),PHAGE_Entero_HK225_NC_019717(3),PHAGE_E…	19	0.6551	0.5364	PHAGE_Entero_DE3_NC_042057(19)
9	1	13.4Kb	incomplete	50)	lysin,tail,envelope,capsid	Contig_21_63.2665:415935-429379	0	21	16	5	1	0	no	8	PHAGE_Entero_mEp460_NC_019716(5),PHAGE_Entero_DE3_NC_042057(4),PHAGE_Entero_lambda_NC_001416(4),PHAGE_Entero_HK629_NC_019711(4),PHAGE_Entero_HK630_NC_019723(4),PHAGE_Entero_933W_NC_000924(3),PHAGE_Salmon_118970_sal3_NC_031940(3),PHAGE_Entero_phi80_NC_021190(2),PHAGE_Entero_BP_4795_NC_004813(2),PHAGE_Entero_mEp237_NC_019704(2),PHAGE_Entero_N15_NC_001901(2),PHAGE_Stx2_c_86_NC_008464(2),PHAGE_Entero…	5	0.238	0.4753	PHAGE_Entero_mEp460_NC_019716(5)
111A	4	19.8Kb	incomplete	50)	head,envelope,integrase	Contig_45_79.7382:1902-21749	0	22	16	6	1	0	yes	12	PHAGE_Entero_lambda_NC_001416(4),PHAGE_Entero_BP_4795_NC_004813(4),PHAGE_Entero_933W_NC_000924(4),PHAGE_Entero_SfI_NC_027339(4),PHAGE_Entero_DE3_NC_042057(3),PHAGE_Entero_HK629_NC_019711(3),PHAGE_Stx2_c_1717_NC_011357(3),PHAGE_Entero_YYZ_2008_NC_011356(3),PHAGE_Salmon_SEN22_NC_028696(3),PHAGE_Entero_HK630_NC_019723(3),PHAGE_Stx2_vB_EcoP_24B_NC_027984(2),PHAGE_Entero_VT2phi_272_NC_028656(2),PHAGE_…	4	0.1818	0.4526	PHAGE_Entero_lambda_NC_001416(4)
111A	6	25.2Kb	incomplete	50)	tail,head,capsid	Contig_102_74.8065:13849-39106	0	34	31	3	1	0	no	17	PHAGE_Entero_Sf101_NC_027398(11),PHAGE_Salmon_HK620_NC_002730(10),PHAGE_Shigel_Sf6_NC_005344(8),PHAGE_Salmon_SEN22_NC_028696(7),PHAGE_Salmon_vB_SemP_Emek_NC_018275(5),PHAGE_Salmon_118970_sal4_NC_030919(4),PHAGE_Entero_IME10_NC_019501(4),PHAGE_Stx2_c_1717_NC_011357(4),PHAGE_Entero_c_1_NC_019706(4),PHAGE_Entero_UAB_Phi20_NC_031019(4),PHAGE_Salmon_epsilon34_NC_011976(4),PHAGE_Bacter_APSE_2_NC_011551…	10	0.3235	0.4596	PHAGE_Entero_Sf101_NC_027398(11)
111B	3	19.8Kb	incomplete	50)	head,envelope,integrase	Contig_47_89.7704:1902-21749	0	22	16	6	1	0	yes	12	PHAGE_Entero_lambda_NC_001416(4),PHAGE_Entero_BP_4795_NC_004813(4),PHAGE_Entero_933W_NC_000924(4),PHAGE_Entero_SfI_NC_027339(4),PHAGE_Entero_DE3_NC_042057(3),PHAGE_Entero_HK629_NC_019711(3),PHAGE_Stx2_c_1717_NC_011357(3),PHAGE_Entero_YYZ_2008_NC_011356(3),PHAGE_Salmon_SEN22_NC_028696(3),PHAGE_Entero_HK630_NC_019723(3),PHAGE_Stx2_vB_EcoP_24B_NC_027984(2),PHAGE_Entero_VT2phi_272_NC_028656(2),PHAGE_…	4	0.1818	0.4526	PHAGE_Entero_lambda_NC_001416(4)
111B	6	25.2Kb	incomplete	50)	tail,head,capsid	Contig_104_85.4595:13849-39106	0	34	31	3	1	0	no	17	PHAGE_Entero_Sf101_NC_027398(11),PHAGE_Salmon_HK620_NC_002730(10),PHAGE_Shigel_Sf6_NC_005344(8),PHAGE_Salmon_SEN22_NC_028696(7),PHAGE_Salmon_vB_SemP_Emek_NC_018275(5),PHAGE_Salmon_118970_sal4_NC_030919(4),PHAGE_Entero_IME10_NC_019501(4),PHAGE_Stx2_c_1717_NC_011357(4),PHAGE_Entero_c_1_NC_019706(4),PHAGE_Entero_UAB_Phi20_NC_031019(4),PHAGE_Salmon_epsilon34_NC_011976(4),PHAGE_Bacter_APSE_2_NC_011551…	10	0.3235	0.4596	PHAGE_Entero_Sf101_NC_027398(11)
115C	4	27.1Kb	incomplete	50)	integrase,lysin,envelope,head	Contig_26_75.703:198193-225333	0	27	25	2	1	0	yes	9	PHAGE_Entero_mEp460_NC_019716(15),PHAGE_Shigel_SfII_NC_021857(14),PHAGE_Entero_SfV_NC_003444(12),PHAGE_Entero_cdtI_NC_009514(12),PHAGE_Shigel_SfIV_NC_022749(11),PHAGE_Salmon_ST64B_NC_004313(5),PHAGE_Salmon_118970_sal3_NC_031940(5),PHAGE_Entero_HK629_NC_019711(4),PHAGE_Entero_HK630_NC_019723(4),PHAGE_Entero_DE3_NC_042057(3),PHAGE_Entero_lambda_NC_001416(3),PHAGE_Entero_VT2phi_272_NC_028656(2),PHAG…	15	0.5555	0.4735	PHAGE_Entero_mEp460_NC_019716(15)
143B	8	14.3Kb	incomplete	50)	integrase,recombinase,portal,tail	Contig_38_61.2566:35666-49977	0	21	19	2	1	0	yes	8	PHAGE_Entero_P88_NC_026014(12),PHAGE_Salmon_SEN5_NC_028701(5),PHAGE_Salmon_SEN4_NC_029015(4),PHAGE_Pasteu_F108_NC_008193(2),PHAGE_Haemop_HP2_NC_003315(2),PHAGE_Aeromo_phiO18P_NC_009542(2),PHAGE_Salmon_RE_2010_NC_019488(2),PHAGE_Ralsto_RSA1_NC_009382(1),PHAGE_Salmon_SP_004_NC_021774(1),PHAGE_Escher_PA2_NC_028449(1),PHAGE_Entero_WPhi_NC_005056(1),PHAGE_Yersin_L_413C_NC_004745(1),PHAGE_Burkho_KS10_N…	11	0.5714	0.4832	PHAGE_Entero_P88_NC_026014(12)
20A	1	17.2Kb	incomplete	50)	integrase,capsid,head,protease	Contig_13_56.2813:170787-188049	0	18	9	9	1	0	yes	7	PHAGE_Entero_DE3_NC_042057(3),PHAGE_Entero_P4_NC_001609(2),PHAGE_Phage_Gifsy_1_NC_010392(2),PHAGE_Entero_EFRM31_NC_015270(1),PHAGE_Entero_N15_NC_001901(1),PHAGE_Entero_vB_EfaS_AL3_NC_042126(1),PHAGE_Staphy_PVL_NC_002321(1),PHAGE_Staphy_B166_NC_028859(1),PHAGE_Pseudo_F10_NC_007805(1),PHAGE_Staphy_23MRA_NC_028775(1),PHAGE_Staphy_JS01_NC_021773(1),PHAGE_Entero_lambda_NC_001416(1),PHAGE_Stenot_S1_NC_…	2	0.1666	0.4944	PHAGE_Entero_DE3_NC_042057(3)
20A	9	86.1Kb	incomplete	50)	plate,recombinase	Contig_54_82.3884:667-86825	4	110	78	32	1	0	no	22	PHAGE_Escher_RCS47_NC_042128(54),PHAGE_Salmon_SJ46_NC_031129(51),PHAGE_Entero_P1_NC_005856(51),PHAGE_Escher_phiV10_NC_007804(4),PHAGE_Vibrio_12A4_NC_021068(3),PHAGE_Klebsi_phiKO2_NC_005857(3),PHAGE_Escher_Av_05_NC_025830(2),PHAGE_Sodali_phiSG1_NC_007902(2),PHAGE_Entero_N15_NC_001901(2),PHAGE_Erwini_PEp14_NC_016767(2),PHAGE_Stx2_II_NC_004914(2),PHAGE_Entero_P88_NC_026014(2),PHAGE_Escher_PA28_NC_04…	52	0.4909	0.4716	PHAGE_Escher_RCS47_NC_042128(54)
20B	7	17.2Kb	incomplete	50)	integrase,capsid,head,protease	Contig_54_82.9062:170792-188054	0	18	9	9	1	0	yes	7	PHAGE_Entero_DE3_NC_042057(3),PHAGE_Entero_P4_NC_001609(2),PHAGE_Phage_Gifsy_1_NC_010392(2),PHAGE_Entero_EFRM31_NC_015270(1),PHAGE_Entero_N15_NC_001901(1),PHAGE_Entero_vB_EfaS_AL3_NC_042126(1),PHAGE_Staphy_PVL_NC_002321(1),PHAGE_Staphy_B166_NC_028859(1),PHAGE_Pseudo_F10_NC_007805(1),PHAGE_Staphy_23MRA_NC_028775(1),PHAGE_Staphy_JS01_NC_021773(1),PHAGE_Entero_lambda_NC_001416(1),PHAGE_Stenot_S1_NC_…	2	0.1666	0.4944	PHAGE_Entero_DE3_NC_042057(3)
20B	9	86.1Kb	incomplete	50)	plate,recombinase	Contig_58_124.891:667-86825	4	110	78	32	1	0	no	22	PHAGE_Escher_RCS47_NC_042128(54),PHAGE_Salmon_SJ46_NC_031129(51),PHAGE_Entero_P1_NC_005856(51),PHAGE_Escher_phiV10_NC_007804(4),PHAGE_Vibrio_12A4_NC_021068(3),PHAGE_Klebsi_phiKO2_NC_005857(3),PHAGE_Escher_Av_05_NC_025830(2),PHAGE_Sodali_phiSG1_NC_007902(2),PHAGE_Entero_N15_NC_001901(2),PHAGE_Erwini_PEp14_NC_016767(2),PHAGE_Stx2_II_NC_004914(2),PHAGE_Entero_P88_NC_026014(2),PHAGE_Escher_PA28_NC_04…	52	0.4909	0.4716	PHAGE_Escher_RCS47_NC_042128(54)
21A	6	29Kb	incomplete	50)	tail,head,integrase,lysin	Contig_45_103.722:1-29078	0	39	31	8	1	0	yes	10	PHAGE_Entero_DE3_NC_042057(19),PHAGE_Entero_lambda_NC_001416(19),PHAGE_Entero_HK629_NC_019711(19),PHAGE_Entero_HK630_NC_019723(19),PHAGE_Entero_phi80_NC_021190(5),PHAGE_Entero_mEp237_NC_019704(5),PHAGE_Entero_HK225_NC_019717(5),PHAGE_Entero_mEp460_NC_019716(4),PHAGE_Entero_cdtI_NC_009514(4),PHAGE_Entero_P4_NC_001609(2),PHAGE_Phage_Gifsy_1_NC_010392(2),PHAGE_Entero_N15_NC_001901(2),PHAGE_Entero_Sf…	21	0.4871	0.5118	PHAGE_Entero_DE3_NC_042057(19)
46B	1	16.9Kb	incomplete	50)	tail,transposase	Contig_6_78.0176:1-16914	0	21	17	4	1	0	no	6	PHAGE_Entero_P1_NC_005856(12),PHAGE_Escher_RCS47_NC_042128(12),PHAGE_Salmon_SJ46_NC_031129(11),PHAGE_Escher_pro483_NC_028943(3),PHAGE_Escher_P2_NC_041848(2),PHAGE_Bacter_APSE_2_NC_011551(1),PHAGE_Escher_D108_NC_013594(1),PHAGE_Erwini_ENT90_NC_019932(1),PHAGE_Salmon_SP_004_NC_021774(1),PHAGE_Aeromo_vB_AsaM_56_NC_019527(1),PHAGE_Shigel_SfIV_NC_022749(1),PHAGE_Entero_Mu_NC_000929(1),PHAGE_Endosy_APS…	12	0.5714	0.4817	PHAGE_Entero_P1_NC_005856(12)
55B	1	16.9Kb	incomplete	50)	tail,transposase	Contig_10_76.3703:1-16914	0	21	17	4	1	0	no	6	PHAGE_Entero_P1_NC_005856(12),PHAGE_Escher_RCS47_NC_042128(12),PHAGE_Salmon_SJ46_NC_031129(11),PHAGE_Escher_pro483_NC_028943(3),PHAGE_Escher_P2_NC_041848(2),PHAGE_Bacter_APSE_2_NC_011551(1),PHAGE_Escher_D108_NC_013594(1),PHAGE_Erwini_ENT90_NC_019932(1),PHAGE_Salmon_SP_004_NC_021774(1),PHAGE_Aeromo_vB_AsaM_56_NC_019527(1),PHAGE_Shigel_SfIV_NC_022749(1),PHAGE_Entero_Mu_NC_000929(1),PHAGE_Endosy_APS…	12	0.5714	0.4817	PHAGE_Entero_P1_NC_005856(12)
77C	1	22.5Kb	incomplete	50)	terminase,portal,recombinase,integrase	Contig_11_64.7345:1-22588	0	24	18	6	1	0	yes	3	PHAGE_Entero_P88_NC_026014(15),PHAGE_Salmon_SEN5_NC_028701(4),PHAGE_Salmon_SEN4_NC_029015(4),PHAGE_Entero_P2_NC_001895(2),PHAGE_Escher_pro483_NC_028943(2),PHAGE_Escher_3_NC_041863(1),PHAGE_Ralsto_RSA1_NC_009382(1),PHAGE_Escher_Av_05_NC_025830(1),PHAGE_Erwini_ENT90_NC_019932(1),PHAGE_Entero_c_1_NC_019706(1),PHAGE_Escher_pro147_NC_028896(1),PHAGE_Salmon_RE_2010_NC_019488(1),PHAGE_Ralsto_RSY1_NC_025…	15	0.625	0.5071	PHAGE_Entero_P88_NC_026014(15)
1	2	11.5Kb	incomplete	60)	tail,terminase,capsid	Contig_29_232.448:1013-12607	0	16	16	0	1	0	no	5	PHAGE_Aeromo_phiO18P_NC_009542(13),PHAGE_Pasteu_F108_NC_008193(11),PHAGE_Haemop_HP2_NC_003315(11),PHAGE_Haemop_HP1_NC_001697(8),PHAGE_Pseudo_phi3_NC_030940(7),PHAGE_Vibrio_K139_NC_003313(7),PHAGE_Vibrio_8_NC_022747(6),PHAGE_Salmon_SEN1_NC_029003(1),PHAGE_Vibrio_pYD21_A_NC_020846(1),PHAGE_Salmon_SP_004_NC_021774(1),PHAGE_Entero_186_NC_001317(1),PHAGE_Pseudo_119X_NC_007807(1),PHAGE_Pseudo_PaP2_NC_0…	11	0.8125	0.5462	PHAGE_Aeromo_phiO18P_NC_009542(13)
3	8	15.2Kb	incomplete	60)	integrase,tail,flippase	Contig_87_78.2318:56572-71797	0	21	21	0	1	0	yes	5	PHAGE_Entero_SfV_NC_003444(17),PHAGE_Shigel_SfIV_NC_022749(16),PHAGE_Shigel_SfII_NC_021857(12),PHAGE_Entero_cdtI_NC_009514(10),PHAGE_Entero_mEp460_NC_019716(9),PHAGE_Entero_SfI_NC_027339(7),PHAGE_Salmon_ST64B_NC_004313(4),PHAGE_Salmon_SPN9CC_NC_017985(2),PHAGE_Salmon_118970_sal3_NC_031940(2),PHAGE_Oenoco_phiS13_NC_023560(1),PHAGE_Entero_c_1_NC_019706(1),PHAGE_Pseudo_PAJU2_NC_011373(1),PHAGE_Oenoc…	17	0.8095	0.4348	PHAGE_Entero_SfV_NC_003444(17)
6	3	11.8Kb	incomplete	60)	transposase	Contig_112_68.1654:10338-22224	0	16	8	8	1	0	no	4	PHAGE_Stx2_c_1717_NC_011357(3),PHAGE_Pseudo_MD8_NC_031091(1),PHAGE_Clostr_phiCD38_2_NC_015568(1),PHAGE_Clostr_phiCD111_NC_028905(1),PHAGE_Clostr_phiCD146_NC_028958(1),PHAGE_Escher_PA2_NC_028449(1),PHAGE_Escher_phi191_NC_028660(1),PHAGE_Acinet_vB_AbaM_ME3_NC_041884(1),PHAGE_Escher_P13374_NC_018846(1),PHAGE_Entero_BP_4795_NC_004813(1),PHAGE_Entero_VT2phi_272_NC_028656(1),PHAGE_Escher_TL_2011c_NC_01…	5	0.1875	0.5024	PHAGE_Stx2_c_1717_NC_011357(3)
10	7	15.6Kb	incomplete	60)	plate,tail,envelope,lysin	Contig_110_51.7663:37536-53175	0	25	17	8	1	0	no	12	PHAGE_Salmon_118970_sal3_NC_031940(5),PHAGE_Entero_mEp460_NC_019716(5),PHAGE_Entero_lambda_NC_001416(4),PHAGE_Entero_HK630_NC_019723(4),PHAGE_Entero_DE3_NC_042057(3),PHAGE_Entero_HK629_NC_019711(3),PHAGE_Entero_BP_4795_NC_004813(2),PHAGE_Stx2_c_86_NC_008464(2),PHAGE_Entero_YYZ_2008_NC_011356(2),PHAGE_Entero_cdtI_NC_009514(2),PHAGE_Escher_D108_NC_013594(1),PHAGE_Stx2_vB_EcoP_24B_NC_027984(1),PHAGE…	5	0.2	0.4495	PHAGE_Salmon_118970_sal3_NC_031940(5)
143B	7	26.8Kb	incomplete	60)	integrase,tail	Contig_35_57.8796:20881-47699	0	10	8	2	1	0	yes	3	PHAGE_Salmon_Fels_2_NC_010463(6),PHAGE_Salmon_RE_2010_NC_019488(4),PHAGE_Salmon_SEN1_NC_029003(3),PHAGE_Salmon_SP_004_NC_021774(2),PHAGE_Entero_WPhi_NC_005056(2),PHAGE_Entero_186_NC_001317(2),PHAGE_Entero_PsP3_NC_005340(2),PHAGE_Cronob_vB_CsaM_GAP32_NC_019401(1),PHAGE_Erwini_ENT90_NC_019932(1),PHAGE_Pectob_CBB_NC_041878(1),PHAGE_Cronob_CR9_NC_023717(1),PHAGE_Salmon_SEN5_NC_028701(1),PHAGE_Pasteu_…	6	0.6	0.5067	PHAGE_Salmon_Fels_2_NC_010463(6)
20A	3	8.6Kb	incomplete	60)	lysin,head,tail,transposase	Contig_22_55.2374:3-8658	0	11	10	1	1	0	no	6	PHAGE_Entero_HK629_NC_019711(6),PHAGE_Entero_DE3_NC_042057(5),PHAGE_Entero_HK630_NC_019723(5),PHAGE_Entero_lambda_NC_001416(5),PHAGE_Entero_cdtI_NC_009514(2),PHAGE_Stx2_c_1717_NC_011357(2),PHAGE_Entero_mEp460_NC_019716(1),PHAGE_Salmon_RE_2010_NC_019488(1),PHAGE_Salmon_vB_SemP_Emek_NC_018275(1),PHAGE_Entero_933W_NC_000924(1),PHAGE_Salmon_SEN22_NC_028696(1),PHAGE_Shigel_SfIV_NC_022749(1),PHAGE_Esch…	5	0.5454	0.4548	PHAGE_Entero_HK629_NC_019711(6)
20B	3	8.6Kb	incomplete	60)	lysin,head,tail,transposase	Contig_21_84.1667:3-8658	0	11	10	1	1	0	no	6	PHAGE_Entero_HK629_NC_019711(6),PHAGE_Entero_DE3_NC_042057(5),PHAGE_Entero_HK630_NC_019723(5),PHAGE_Entero_lambda_NC_001416(5),PHAGE_Entero_cdtI_NC_009514(2),PHAGE_Stx2_c_1717_NC_011357(2),PHAGE_Entero_mEp460_NC_019716(1),PHAGE_Salmon_RE_2010_NC_019488(1),PHAGE_Salmon_vB_SemP_Emek_NC_018275(1),PHAGE_Entero_933W_NC_000924(1),PHAGE_Salmon_SEN22_NC_028696(1),PHAGE_Shigel_SfIV_NC_022749(1),PHAGE_Esch…	5	0.5454	0.4548	PHAGE_Entero_HK629_NC_019711(6)
55C	1	18.6Kb	incomplete	60)	tail,transposase	Contig_7_82.5713:1-18682	0	21	18	3	1	0	no	6	PHAGE_Entero_P1_NC_005856(12),PHAGE_Escher_RCS47_NC_042128(12),PHAGE_Salmon_SJ46_NC_031129(12),PHAGE_Escher_pro483_NC_028943(3),PHAGE_Escher_P2_NC_041848(2),PHAGE_Escher_D108_NC_013594(1),PHAGE_Erwini_ENT90_NC_019932(1),PHAGE_Entero_c_1_NC_019706(1),PHAGE_Salmon_SP_004_NC_021774(1),PHAGE_Aeromo_vB_AsaM_56_NC_019527(1),PHAGE_Shigel_SfIV_NC_022749(1),PHAGE_Entero_mEp213_NC_019720(1),PHAGE_Edward_MS…	12	0.5714	0.4977	PHAGE_Entero_P1_NC_005856(12)
69C	1	7.3Kb	incomplete	60)	tail,capsid,integrase	Contig_63_48.7668:110645-117948	0	9	9	0	1	0	yes	2	PHAGE_Salmon_Fels_2_NC_010463(8),PHAGE_Salmon_RE_2010_NC_019488(6),PHAGE_Salmon_SEN1_NC_029003(4),PHAGE_Entero_186_NC_001317(3),PHAGE_Entero_PsP3_NC_005340(3),PHAGE_Erwini_ENT90_NC_019932(2),PHAGE_Burkho_KL3_NC_015266(2),PHAGE_Aeromo_phiO18P_NC_009542(1),PHAGE_Entero_P2_NC_001895(1),PHAGE_Salmon_SEN5_NC_028701(1),PHAGE_Pasteu_F108_NC_008193(1),PHAGE_Entero_fiAA91_ss_NC_022750(1),PHAGE_Haemop_HP2_…	8	0.8888	0.4949	PHAGE_Salmon_Fels_2_NC_010463(8)
69C	6	18.1Kb	incomplete	60)	plate,tail,envelope,lysin	Contig_160_45.8056:4358-22466	0	27	19	8	1	0	no	14	PHAGE_Salmon_118970_sal3_NC_031940(6),PHAGE_Entero_mEp460_NC_019716(5),PHAGE_Entero_lambda_NC_001416(3),PHAGE_Entero_HK629_NC_019711(3),PHAGE_Entero_933W_NC_000924(3),PHAGE_Entero_HK630_NC_019723(3),PHAGE_Entero_DE3_NC_042057(2),PHAGE_Entero_BP_4795_NC_004813(2),PHAGE_Stx2_c_86_NC_008464(2),PHAGE_Entero_YYZ_2008_NC_011356(2),PHAGE_Escher_D108_NC_013594(1),PHAGE_Stx2_vB_EcoP_24B_NC_027984(1),PHAGE…	5	0.2222	0.4503	PHAGE_Salmon_118970_sal3_NC_031940(6)
77C	4	27.2Kb	incomplete	60)	terminase,portal,plate,recombinase,integrase	Contig_41_51.3847:1-27253	0	24	17	7	1	0	yes	4	PHAGE_Entero_P88_NC_026014(13),PHAGE_Salmon_SEN5_NC_028701(5),PHAGE_Salmon_SEN4_NC_029015(5),PHAGE_Escher_Av_05_NC_025830(2),PHAGE_Ralsto_RSY1_NC_025115(2),PHAGE_Escher_P2_NC_041848(2),PHAGE_Ralsto_RSA1_NC_009382(1),PHAGE_Erwini_ENT90_NC_019932(1),PHAGE_Entero_c_1_NC_019706(1),PHAGE_Salmon_RE_2010_NC_019488(1),PHAGE_Entero_933W_NC_000924(1),PHAGE_Salmon_SP_004_NC_021774(1),PHAGE_Escher_PA2_NC_028…	13	0.5416	0.5135	PHAGE_Entero_P88_NC_026014(13)
111A	1	32.9Kb	intact	100)	tail,plate,head,portal,terminase	Contig_14_76.3993:1-32938	2	50	43	7	1	0	no	17	PHAGE_Salmon_SEN34_NC_028699(21),PHAGE_Entero_Sf101_NC_027398(6),PHAGE_Entero_c_1_NC_019706(6),PHAGE_Entero_mEp234_NC_019715(5),PHAGE_Salmon_HK620_NC_002730(5),PHAGE_Entero_mEp213_NC_019720(5),PHAGE_Entero_HK446_NC_019714(5),PHAGE_Entero_HK140_NC_019710(5),PHAGE_Entero_HK633_NC_019719(5),PHAGE_Psychr_pOW20_A_NC_020841(4),PHAGE_Entero_mEp235_NC_019708(4),PHAGE_Entero_HK544_NC_019767(4),PHAGE_Enter…	21	0.42	0.4937	PHAGE_Salmon_SEN34_NC_028699(21)
111B	5	33Kb	intact	100)	tail,plate,head,portal,terminase	Contig_97_87.9862:289-33352	2	50	43	7	1	0	no	17	PHAGE_Salmon_SEN34_NC_028699(21),PHAGE_Entero_Sf101_NC_027398(6),PHAGE_Entero_c_1_NC_019706(6),PHAGE_Entero_mEp234_NC_019715(5),PHAGE_Salmon_HK620_NC_002730(5),PHAGE_Entero_mEp213_NC_019720(5),PHAGE_Entero_HK446_NC_019714(5),PHAGE_Entero_HK140_NC_019710(5),PHAGE_Entero_HK633_NC_019719(5),PHAGE_Psychr_pOW20_A_NC_020841(4),PHAGE_Entero_mEp235_NC_019708(4),PHAGE_Entero_HK544_NC_019767(4),PHAGE_Enter…	21	0.42	0.4933	PHAGE_Salmon_SEN34_NC_028699(21)
143B	3	19.5Kb	intact	100)	lysin,tail,envelope,head,terminase,fiber,plate	Contig_6_55.0385:229998-249505	0	30	21	9	1	0	no	14	PHAGE_Salmon_118970_sal3_NC_031940(6),PHAGE_Entero_mEp460_NC_019716(6),PHAGE_Entero_lambda_NC_001416(4),PHAGE_Entero_HK629_NC_019711(4),PHAGE_Phage_Gifsy_2_NC_010393(3),PHAGE_Entero_933W_NC_000924(3),PHAGE_Entero_cdtI_NC_009514(3),PHAGE_Entero_HK630_NC_019723(3),PHAGE_Entero_DE3_NC_042057(2),PHAGE_Entero_c_1_NC_019706(2),PHAGE_Entero_mEp213_NC_019720(2),PHAGE_Stx2_c_86_NC_008464(2),PHAGE_Escher_D…	6	0.2	0.4501	PHAGE_Salmon_118970_sal3_NC_031940(6)
46B	2	4.6Kb	intact	100)	coat	Contig_18_117.484:1-4698	0	7	7	0	1	0	no	2	PHAGE_Entero_Ike_NC_002014(6),PHAGE_Entero_I2_2_NC_001332(6),PHAGE_Entero_fd_NC_025824(5),PHAGE_Entero_M13_NC_003287(5),PHAGE_Entero_If1_NC_001954(4)	6	0.8571	0.4142	PHAGE_Entero_Ike_NC_002014(6)
69C	3	12.2Kb	intact	100)	terminase,portal,head,capsid,tail	Contig_93_54.6014:110-12330	0	16	16	0	1	0	no	2	PHAGE_Shigel_SfII_NC_021857(15),PHAGE_Entero_SfI_NC_027339(15),PHAGE_Salmon_118970_sal3_NC_031940(12),PHAGE_Shigel_SfIV_NC_022749(11),PHAGE_Entero_SfV_NC_003444(9),PHAGE_Salmon_ST64B_NC_004313(8),PHAGE_Entero_phiP27_NC_003356(3),PHAGE_Burkho_KS14_NC_015273(1)	15	0.9375	0.5503	PHAGE_Shigel_SfII_NC_021857(15)
77C	8	44.2Kb	intact	100)	tail,head,portal,terminase,lysin,integrase	Contig_80_51.2796:186452-230656	0	59	44	15	1	0	yes	22	PHAGE_Entero_HK629_NC_019711(17),PHAGE_Entero_lambda_NC_001416(17),PHAGE_Entero_DE3_NC_042057(16),PHAGE_Entero_HK630_NC_019723(15),PHAGE_Entero_HK225_NC_019717(8),PHAGE_Entero_N15_NC_001901(8),PHAGE_Phage_Gifsy_1_NC_010392(6),PHAGE_Entero_mEp460_NC_019716(6),PHAGE_Entero_cdtI_NC_009514(6),PHAGE_Entero_mEp237_NC_019704(6),PHAGE_Entero_phi80_NC_021190(5),PHAGE_Escher_PA2_NC_028449(3),PHAGE_Cronob_p…	16	0.2881	0.5088	PHAGE_Entero_HK629_NC_019711(17)
46B	6	82.2Kb	intact	102)	transposase	Contig_30_75.8094:2087-84329	3	100	88	12	1	0	no	6	PHAGE_Salmon_SJ46_NC_031129(77),PHAGE_Entero_P1_NC_005856(75),PHAGE_Escher_RCS47_NC_042128(69),PHAGE_Vibrio_12A4_NC_021068(3),PHAGE_Bacill_SP_15_NC_031245(2),PHAGE_Klebsi_phiKO2_NC_005857(2),PHAGE_Salmon_SSU5_NC_018843(2),PHAGE_Entero_933W_NC_000924(2),PHAGE_Yersin_PY54_NC_005069(2),PHAGE_Entero_DE3_NC_042057(1),PHAGE_Psychr_pOW20_A_NC_020841(1),PHAGE_Escher_Av_05_NC_025830(1),PHAGE_Mycoba_Llij_N…	76	0.77	0.4773	PHAGE_Salmon_SJ46_NC_031129(77)
55B	4	82.2Kb	intact	102)	transposase	Contig_34_74.4444:2087-84329	3	100	88	12	1	0	no	6	PHAGE_Salmon_SJ46_NC_031129(77),PHAGE_Entero_P1_NC_005856(75),PHAGE_Escher_RCS47_NC_042128(69),PHAGE_Vibrio_12A4_NC_021068(3),PHAGE_Bacill_SP_15_NC_031245(2),PHAGE_Klebsi_phiKO2_NC_005857(2),PHAGE_Salmon_SSU5_NC_018843(2),PHAGE_Entero_933W_NC_000924(2),PHAGE_Yersin_PY54_NC_005069(2),PHAGE_Entero_DE3_NC_042057(1),PHAGE_Psychr_pOW20_A_NC_020841(1),PHAGE_Escher_Av_05_NC_025830(1),PHAGE_Mycoba_Llij_N…	76	0.77	0.4773	PHAGE_Salmon_SJ46_NC_031129(77)
55C	5	82.2Kb	intact	102)	transposase	Contig_33_74.6399:2087-84329	3	100	88	12	1	0	no	6	PHAGE_Salmon_SJ46_NC_031129(77),PHAGE_Entero_P1_NC_005856(75),PHAGE_Escher_RCS47_NC_042128(69),PHAGE_Vibrio_12A4_NC_021068(3),PHAGE_Bacill_SP_15_NC_031245(2),PHAGE_Klebsi_phiKO2_NC_005857(2),PHAGE_Salmon_SSU5_NC_018843(2),PHAGE_Entero_933W_NC_000924(2),PHAGE_Yersin_PY54_NC_005069(2),PHAGE_Entero_DE3_NC_042057(1),PHAGE_Psychr_pOW20_A_NC_020841(1),PHAGE_Escher_Av_05_NC_025830(1),PHAGE_Mycoba_Llij_N…	76	0.77	0.4773	PHAGE_Salmon_SJ46_NC_031129(77)
2	7	16Kb	intact	110)	integrase,plate,tail	Contig_115_79.4372:48422-64496	0	18	17	1	1	0	yes	7	PHAGE_Entero_P88_NC_026014(10),PHAGE_Salmon_SEN5_NC_028701(8),PHAGE_Salmon_SEN4_NC_029015(7),PHAGE_Yersin_L_413C_NC_004745(3),PHAGE_Entero_WPhi_NC_005056(3),PHAGE_Entero_fiAA91_ss_NC_022750(3),PHAGE_Salmon_RE_2010_NC_019488(3),PHAGE_Salmon_Fels_2_NC_010463(3),PHAGE_Escher_pro483_NC_028943(3),PHAGE_Salmon_SP_004_NC_021774(2),PHAGE_Entero_PsP3_NC_005340(2),PHAGE_Burkho_KS14_NC_015273(2),PHAGE_Esche…	10	0.5555	0.496	PHAGE_Entero_P88_NC_026014(10)
4	1	13.5Kb	intact	110)	transposase,tail,terminase,envelope,lysis,lysin,head	Contig_28_58.0909:90330-103867	0	20	15	5	1	0	no	8	PHAGE_Entero_lambda_NC_001416(8),PHAGE_Entero_HK629_NC_019711(8),PHAGE_Entero_HK630_NC_019723(7),PHAGE_Entero_DE3_NC_042057(6),PHAGE_Entero_phi80_NC_021190(2),PHAGE_Entero_mEp237_NC_019704(2),PHAGE_Entero_SfI_NC_027339(2),PHAGE_Entero_cdtI_NC_009514(2),PHAGE_Salmon_SEN22_NC_028696(2),PHAGE_Erwini_phiEt88_NC_015295(1),PHAGE_Shigel_SfIV_NC_022749(1),PHAGE_Salmon_118970_sal4_NC_030919(1),PHAGE_Enter…	8	0.4	0.4445	PHAGE_Entero_lambda_NC_001416(8)
5	2	13.5Kb	intact	110)	transposase,tail,terminase,envelope,lysis,lysin,head	Contig_26_76.9063:90330-103867	0	20	15	5	1	0	no	8	PHAGE_Entero_lambda_NC_001416(8),PHAGE_Entero_HK629_NC_019711(8),PHAGE_Entero_HK630_NC_019723(7),PHAGE_Entero_DE3_NC_042057(6),PHAGE_Entero_phi80_NC_021190(2),PHAGE_Entero_mEp237_NC_019704(2),PHAGE_Entero_SfI_NC_027339(2),PHAGE_Entero_cdtI_NC_009514(2),PHAGE_Salmon_SEN22_NC_028696(2),PHAGE_Erwini_phiEt88_NC_015295(1),PHAGE_Shigel_SfIV_NC_022749(1),PHAGE_Salmon_118970_sal4_NC_030919(1),PHAGE_Enter…	8	0.4	0.4445	PHAGE_Entero_lambda_NC_001416(8)
1	3	22.7Kb	intact	120)	tail,plate,integrase	Contig_41_111.812:247007-269786	0	33	24	9	1	0	yes	6	PHAGE_Entero_P88_NC_026014(19),PHAGE_Salmon_SEN4_NC_029015(7),PHAGE_Salmon_SEN5_NC_028701(7),PHAGE_Entero_WPhi_NC_005056(4),PHAGE_Entero_fiAA91_ss_NC_022750(4),PHAGE_Escher_D108_NC_013594(3),PHAGE_Salmon_SP_004_NC_021774(3),PHAGE_Entero_Mu_NC_000929(3),PHAGE_Yersin_L_413C_NC_004745(3),PHAGE_Salmon_RE_2010_NC_019488(3),PHAGE_Salmon_Fels_2_NC_010463(3),PHAGE_Escher_pro483_NC_028943(3),PHAGE_Escher_…	19	0.5757	0.4989	PHAGE_Entero_P88_NC_026014(19)
8	6	40.1Kb	intact	120)	tail,plate,head,portal,terminase,lysis,lysin	Contig_73_66.1438:234110-274236	0	50	41	9	1	0	no	13	PHAGE_Salmon_SEN34_NC_028699(23),PHAGE_Endosy_APSE_1_NC_000935(8),PHAGE_Bacter_APSE_2_NC_011551(8),PHAGE_Psychr_pOW20_A_NC_020841(5),PHAGE_Haemop_Aaphi23_NC_004827(5),PHAGE_Xylell_Xfas53_NC_013599(4),PHAGE_Bordet_BPP_1_NC_005357(4),PHAGE_Shigel_SfIV_NC_022749(4),PHAGE_Aggreg_S1249_NC_013597(4),PHAGE_Burkho_BcepC6B_NC_005887(3),PHAGE_Klebsi_JD001_NC_020204(3),PHAGE_Entero_SfV_NC_003444(2),PHAGE_Bd…	23	0.46	0.4896	PHAGE_Salmon_SEN34_NC_028699(23)
21A	7	37.9Kb	intact	120)	integrase,terminase,portal,head,coat,tail	Contig_57_81.1575:30509-68475	0	48	40	8	1	0	yes	27	PHAGE_Pseudo_phiPSA1_NC_024365(7),PHAGE_Escher_HK639_NC_016158(7),PHAGE_Shigel_POCJ13_NC_025434(6),PHAGE_Entero_933W_NC_000924(6),PHAGE_Acinet_vB_AbaS_TRS1_NC_031098(5),PHAGE_Phage_Gifsy_2_NC_010393(5),PHAGE_Entero_lambda_NC_001416(5),PHAGE_Pseudo_PS_1_NC_029066(5),PHAGE_Shigel_Stx_NC_029120(5),PHAGE_Phage_Gifsy_1_NC_010392(4),PHAGE_Pseudo_YMC11/02/R656_NC_028657(4),PHAGE_Entero_Min27_NC_010237(4…	7	0.1458	0.4564	PHAGE_Pseudo_phiPSA1_NC_024365(7)
21B	7	37.9Kb	intact	120)	integrase,terminase,portal,head,coat,tail	Contig_59_67.4285:30509-68475	0	48	40	8	1	0	yes	27	PHAGE_Pseudo_phiPSA1_NC_024365(7),PHAGE_Escher_HK639_NC_016158(7),PHAGE_Shigel_POCJ13_NC_025434(6),PHAGE_Entero_933W_NC_000924(6),PHAGE_Acinet_vB_AbaS_TRS1_NC_031098(5),PHAGE_Phage_Gifsy_2_NC_010393(5),PHAGE_Entero_lambda_NC_001416(5),PHAGE_Pseudo_PS_1_NC_029066(5),PHAGE_Shigel_Stx_NC_029120(5),PHAGE_Phage_Gifsy_1_NC_010392(4),PHAGE_Pseudo_YMC11/02/R656_NC_028657(4),PHAGE_Entero_Min27_NC_010237(4…	7	0.1458	0.4564	PHAGE_Pseudo_phiPSA1_NC_024365(7)
69C	8	29.8Kb	intact	120)	tail,plate,virion,head,portal,transposase	Contig_185_53.4244:1-29878	0	41	36	5	1	0	no	9	PHAGE_Vibrio_12B12_NC_021070(26),PHAGE_Escher_D108_NC_013594(20),PHAGE_Entero_SfMu_NC_027382(20),PHAGE_Entero_Mu_NC_000929(18),PHAGE_Rhodov_RS1_NC_020866(4),PHAGE_Pseudo_FHA0480_NC_041851(4),PHAGE_Ralsto_RS138_NC_029107(3),PHAGE_Entero_phiP27_NC_003356(3),PHAGE_Pseudo_JBD93_NC_030918(3),PHAGE_Rhodov_vB_RhkS_P1_NC_031059(3),PHAGE_Rhodob_RC1_NC_020839(2),PHAGE_Entero_SfV_NC_003444(2),PHAGE_Burkho_B…	26	0.6341	0.5297	PHAGE_Vibrio_12B12_NC_021070(26)
77C	2	43.9Kb	intact	120)	plate,terminase,head,envelope,tail,lysin,integrase	Contig_38_50.8853:90672-134661	0	45	29	16	1	0	yes	21	PHAGE_Salmon_118970_sal3_NC_031940(8),PHAGE_Entero_mEp460_NC_019716(6),PHAGE_Entero_cdtI_NC_009514(5),PHAGE_Entero_c_1_NC_019706(4),PHAGE_Phage_Gifsy_2_NC_010393(4),PHAGE_Entero_SfV_NC_003444(3),PHAGE_Entero_BP_4795_NC_004813(3),PHAGE_Salmon_Fels_1_NC_010391(3),PHAGE_Shigel_POCJ13_NC_025434(3),PHAGE_Entero_933W_NC_000924(3),PHAGE_Entero_YYZ_2008_NC_011356(3),PHAGE_Mannhe_vB_MhS_587AP2_NC_028743(2…	6	0.1777	0.4504	PHAGE_Salmon_118970_sal3_NC_031940(8)
2	1	49.3Kb	intact	130)	tail,plate,head,portal,terminase,integrase	Contig_4_88.2838:446-49790	2	56	50	6	1	0	yes	18	PHAGE_Salmon_SEN34_NC_028699(22),PHAGE_Entero_SfI_NC_027339(14),PHAGE_Stx2_II_NC_004914(8),PHAGE_Entero_VT2_Sakai_NC_000902(8),PHAGE_Stx2_c_1717_NC_011357(7),PHAGE_Entero_lambda_NC_001416(6),PHAGE_Entero_BP_4795_NC_004813(6),PHAGE_Psychr_pOW20_A_NC_020841(5),PHAGE_Haemop_Aaphi23_NC_004827(5),PHAGE_Escher_PA28_NC_041935(5),PHAGE_Escher_phage_NC_004913(5),PHAGE_Aggreg_S1249_NC_013597(5),PHAGE_Enter…	22	0.3928	0.4996	PHAGE_Salmon_SEN34_NC_028699(22)
115C	5	40.2Kb	intact	130)	lysin,lysis,terminase,portal,head,tail,plate	Contig_34_72.187:566-40848	0	54	44	10	1	0	no	15	PHAGE_Salmon_SEN34_NC_028699(24),PHAGE_Endosy_APSE_1_NC_000935(8),PHAGE_Bacter_APSE_2_NC_011551(8),PHAGE_Psychr_pOW20_A_NC_020841(5),PHAGE_Haemop_Aaphi23_NC_004827(5),PHAGE_Shigel_SfIV_NC_022749(5),PHAGE_Xylell_Xfas53_NC_013599(4),PHAGE_Bordet_BPP_1_NC_005357(4),PHAGE_Aggreg_S1249_NC_013597(4),PHAGE_Burkho_BcepC6B_NC_005887(3),PHAGE_Entero_SfV_NC_003444(3),PHAGE_Escher_P2_NC_041848(3),PHAGE_Shige…	24	0.4444	0.4883	PHAGE_Salmon_SEN34_NC_028699(24)
19A	4	41.8Kb	intact	130)	integrase,tail,injection,head,coat,portal,terminase,lysin	Contig_37_67.9275:78523-120342	3	59	55	4	1	0	yes	30	PHAGE_Entero_Sf101_NC_027398(23),PHAGE_Shigel_Sf6_NC_005344(18),PHAGE_Salmon_HK620_NC_002730(13),PHAGE_Salmon_118970_sal4_NC_030919(8),PHAGE_Salmon_epsilon34_NC_011976(8),PHAGE_Salmon_103203_sal5_NC_031946(7),PHAGE_Entero_UAB_Phi20_NC_031019(7),PHAGE_Salmon_SEN22_NC_028696(7),PHAGE_Entero_IME10_NC_019501(6),PHAGE_Entero_HK446_NC_019714(6),PHAGE_Entero_HK544_NC_019767(6),PHAGE_Stx2_c_1717_NC_01135…	23	0.3898	0.4699	PHAGE_Entero_Sf101_NC_027398(23)
69C	5	34.8Kb	intact	130)	lysin,tail,transposase,terminase	Contig_134_45.8:1141-35958	0	59	48	11	1	0	no	15	PHAGE_Escher_HK639_NC_016158(26),PHAGE_Entero_HK225_NC_019717(12),PHAGE_Entero_mEp237_NC_019704(10),PHAGE_Edward_eiAU_NC_042029(8),PHAGE_Edward_eiAU_183_NC_023555(8),PHAGE_Cronob_phiES15_NC_018454(7),PHAGE_Salmon_SEN34_NC_028699(4),PHAGE_Pseudo_PS_1_NC_029066(4),PHAGE_Entero_phi80_NC_021190(3),PHAGE_Pseudo_YMC11/02/R656_NC_028657(3),PHAGE_Salmon_SPN3UB_NC_019545(3),PHAGE_Salmon_BTP1_NC_042346(3),…	26	0.4406	0.5227	PHAGE_Escher_HK639_NC_016158(26)
3	2	27.1Kb	intact	140)	tail,terminase,capsid,portal,integrase	Contig_75_70.4942:7297-34488	0	34	26	8	1	0	yes	3	PHAGE_Salmon_Fels_2_NC_010463(24),PHAGE_Salmon_RE_2010_NC_019488(21),PHAGE_Erwini_ENT90_NC_019932(10),PHAGE_Salmon_SEN1_NC_029003(9),PHAGE_Entero_186_NC_001317(9),PHAGE_Entero_PsP3_NC_005340(8),PHAGE_Ralsto_RSY1_NC_025115(3),PHAGE_Salmon_SP_004_NC_021774(3),PHAGE_Ralsto_RSA1_NC_009382(2),PHAGE_Entero_WPhi_NC_005056(2),PHAGE_Escher_pro483_NC_028943(2),PHAGE_Mannhe_vB_MhS_587AP2_NC_028743(1),PHAGE_…	24	0.7058	0.4962	PHAGE_Salmon_Fels_2_NC_010463(24)
2	4	37.4Kb	intact	150)	integrase,portal,terminase,capsid,head,tail,lysin,plate	Contig_86_73.5281:35667-73139	0	49	42	7	1	0	yes	7	PHAGE_Entero_P88_NC_026014(35),PHAGE_Salmon_SEN5_NC_028701(15),PHAGE_Salmon_SEN4_NC_029015(14),PHAGE_Salmon_RE_2010_NC_019488(7),PHAGE_Salmon_Fels_2_NC_010463(7),PHAGE_Erwini_ENT90_NC_019932(5),PHAGE_Escher_D108_NC_013594(4),PHAGE_Entero_Mu_NC_000929(4),PHAGE_Entero_WPhi_NC_005056(4),PHAGE_Burkho_KS5_NC_015265(4),PHAGE_Ralsto_RSA1_NC_009382(3),PHAGE_Escher_RCS47_NC_042128(3),PHAGE_Yersin_L_413C_N…	35	0.7142	0.5094	PHAGE_Entero_P88_NC_026014(35)
4	3	24.2Kb	intact	150)	portal,terminase,capsid,tail,lysis,lysin,plate	Contig_68_52.793:1071-25277	0	31	28	3	1	0	no	3	PHAGE_Salmon_Fels_2_NC_010463(25),PHAGE_Salmon_RE_2010_NC_019488(23),PHAGE_Erwini_ENT90_NC_019932(11),PHAGE_Escher_pro483_NC_028943(6),PHAGE_Entero_186_NC_001317(5),PHAGE_Salmon_SP_004_NC_021774(4),PHAGE_Burkho_KS14_NC_015273(4),PHAGE_Burkho_KS5_NC_015265(4),PHAGE_Salmon_SEN1_NC_029003(3),PHAGE_Ralsto_RSY1_NC_025115(3),PHAGE_Salmon_SEN5_NC_028701(3),PHAGE_Ralsto_RSA1_NC_009382(2),PHAGE_Entero_HK9…	25	0.8064	0.5329	PHAGE_Salmon_Fels_2_NC_010463(25)
4	5	36.5Kb	intact	150)	integrase,recombinase,portal,terminase,capsid,head,tail,lysin,plate	Contig_80_54.544:132885-169475	0	52	47	5	1	0	yes	5	PHAGE_Entero_P88_NC_026014(39),PHAGE_Salmon_SEN5_NC_028701(19),PHAGE_Salmon_SEN4_NC_029015(17),PHAGE_Salmon_SP_004_NC_021774(6),PHAGE_Salmon_Fels_2_NC_010463(6),PHAGE_Ralsto_RSA1_NC_009382(5),PHAGE_Escher_RCS47_NC_042128(5),PHAGE_Yersin_L_413C_NC_004745(5),PHAGE_Erwini_ENT90_NC_019932(5),PHAGE_Salmon_RE_2010_NC_019488(5),PHAGE_Entero_Mu_NC_000929(4),PHAGE_Entero_WPhi_NC_005056(4),PHAGE_Entero_fiA…	41	0.75	0.5211	PHAGE_Entero_P88_NC_026014(39)
5	1	36.5Kb	intact	150)	integrase,recombinase,portal,terminase,capsid,head,tail,lysin,plate	Contig_8_73.3099:132817-169407	0	53	47	6	1	0	yes	5	PHAGE_Entero_P88_NC_026014(40),PHAGE_Salmon_SEN5_NC_028701(19),PHAGE_Salmon_SEN4_NC_029015(17),PHAGE_Salmon_SP_004_NC_021774(6),PHAGE_Salmon_Fels_2_NC_010463(6),PHAGE_Ralsto_RSA1_NC_009382(5),PHAGE_Entero_WPhi_NC_005056(5),PHAGE_Yersin_L_413C_NC_004745(5),PHAGE_Erwini_ENT90_NC_019932(5),PHAGE_Salmon_RE_2010_NC_019488(5),PHAGE_Escher_D108_NC_013594(4),PHAGE_Escher_RCS47_NC_042128(4),PHAGE_Entero_f…	41	0.7547	0.5211	PHAGE_Entero_P88_NC_026014(40)
5	4	14.3Kb	intact	150)	capsid,terminase,head,tail,lysis,plate	Contig_67_72.6392:1071-15443	0	20	18	2	1	0	no	2	PHAGE_Salmon_RE_2010_NC_019488(17),PHAGE_Salmon_Fels_2_NC_010463(17),PHAGE_Erwini_ENT90_NC_019932(10),PHAGE_Burkho_KS5_NC_015265(4),PHAGE_Entero_186_NC_001317(3),PHAGE_Ralsto_RSA1_NC_009382(2),PHAGE_Salmon_SEN1_NC_029003(2),PHAGE_Ralsto_RSY1_NC_025115(2),PHAGE_Burkho_KS14_NC_015273(2),PHAGE_Salmon_SEN5_NC_028701(2),PHAGE_Entero_PsP3_NC_005340(2),PHAGE_Pseudo_phiCTX_NC_003278(2),PHAGE_Escher_pro48…	17	0.85	0.5338	PHAGE_Salmon_RE_2010_NC_019488(17)
6	2	42.5Kb	intact	150)	tail,plate,lysin,head,terminase,capsid,portal,recombinase,integrase	Contig_91_56.0772:117972-160537	0	47	41	6	1	0	yes	9	PHAGE_Entero_P88_NC_026014(33),PHAGE_Salmon_SEN5_NC_028701(18),PHAGE_Salmon_SEN4_NC_029015(17),PHAGE_Entero_fiAA91_ss_NC_022750(6),PHAGE_Salmon_RE_2010_NC_019488(6),PHAGE_Salmon_Fels_2_NC_010463(6),PHAGE_Erwini_ENT90_NC_019932(4),PHAGE_Ralsto_RSY1_NC_025115(4),PHAGE_Salmon_SP_004_NC_021774(3),PHAGE_Entero_WPhi_NC_005056(3),PHAGE_Yersin_L_413C_NC_004745(3),PHAGE_Entero_PsP3_NC_005340(3),PHAGE_Burk…	33	0.7021	0.5216	PHAGE_Entero_P88_NC_026014(33)
6	5	38.7Kb	intact	150)	plate,tail,fiber,protease,portal,terminase,head,envelope,lysin	Contig_125_75.8718:4278-43019	0	45	38	7	1	0	no	13	PHAGE_Entero_mEp460_NC_019716(24),PHAGE_Entero_cdtI_NC_009514(20),PHAGE_Salmon_Fels_1_NC_010391(9),PHAGE_Phage_Gifsy_2_NC_010393(9),PHAGE_Phage_Gifsy_1_NC_010392(8),PHAGE_Entero_c_1_NC_019706(8),PHAGE_Entero_lambda_NC_001416(7),PHAGE_Entero_DE3_NC_042057(6),PHAGE_Entero_mEp213_NC_019720(6),PHAGE_Salmon_118970_sal3_NC_031940(6),PHAGE_Entero_HK630_NC_019723(5),PHAGE_Entero_HK629_NC_019711(4),PHAGE_…	24	0.5333	0.4994	PHAGE_Entero_mEp460_NC_019716(24)
7	1	26.9Kb	intact	150)	integrase,portal,terminase,capsid,tail,lysis,lysin,plate	Contig_11_88.917:30148-57113	0	37	33	4	1	0	yes	5	PHAGE_Salmon_Fels_2_NC_010463(28),PHAGE_Salmon_RE_2010_NC_019488(26),PHAGE_Erwini_ENT90_NC_019932(12),PHAGE_Entero_PsP3_NC_005340(10),PHAGE_Salmon_SEN1_NC_029003(9),PHAGE_Entero_186_NC_001317(8),PHAGE_Burkho_KS5_NC_015265(4),PHAGE_Ralsto_RSA1_NC_009382(2),PHAGE_Lactob_Lj965_NC_005355(2),PHAGE_Salmon_SP_004_NC_021774(2),PHAGE_Pseudo_phiCTX_NC_003278(2),PHAGE_Ralsto_RSY1_NC_025115(2),PHAGE_Burkho_K…	28	0.7567	0.4852	PHAGE_Salmon_Fels_2_NC_010463(28)
7	3	40.7Kb	intact	150)	integrase,recombinase,portal,terminase,capsid,tail	Contig_24_91.1765:29747-70482	0	49	41	8	1	0	yes	12	PHAGE_Haemop_HP2_NC_003315(17),PHAGE_Aeromo_phiO18P_NC_009542(17),PHAGE_Haemop_HP1_NC_001697(13),PHAGE_Pasteu_F108_NC_008193(12),PHAGE_Vibrio_K139_NC_003313(12),PHAGE_Entero_P88_NC_026014(11),PHAGE_Vibrio_8_NC_022747(9),PHAGE_Pseudo_phi3_NC_030940(6),PHAGE_Escher_Av_05_NC_025830(3),PHAGE_Entero_phiP27_NC_003356(3),PHAGE_Entero_P2_NC_001895(3),PHAGE_Entero_PsP3_NC_005340(2),PHAGE_Salmon_SEN4_NC_02…	17	0.3469	0.5084	PHAGE_Haemop_HP2_NC_003315(17)
7	4	46.6Kb	intact	150)	integrase,plate,lysin,envelope,terminase,head,portal,capsid,tail	Contig_28_79.2143:88090-134741	0	65	52	13	1	0	yes	23	PHAGE_Phage_Gifsy_1_NC_010392(16),PHAGE_Entero_cdtI_NC_009514(15),PHAGE_Entero_DE3_NC_042057(13),PHAGE_Entero_mEp460_NC_019716(13),PHAGE_Entero_lambda_NC_001416(13),PHAGE_Entero_HK629_NC_019711(11),PHAGE_Entero_HK630_NC_019723(9),PHAGE_Phage_Gifsy_2_NC_010393(7),PHAGE_Salmon_Fels_1_NC_010391(7),PHAGE_Entero_mEp237_NC_019704(7),PHAGE_Entero_phi80_NC_021190(6),PHAGE_Shigel_POCJ13_NC_025434(5),PHAGE…	16	0.2461	0.4979	PHAGE_Phage_Gifsy_1_NC_010392(16)
8	1	34.4Kb	intact	150)	integrase,portal,terminase,capsid,tail,lysis,lysin,plate	Contig_12_64.677:30432-64860	0	44	39	5	1	0	yes	4	PHAGE_Salmon_Fels_2_NC_010463(36),PHAGE_Salmon_RE_2010_NC_019488(33),PHAGE_Erwini_ENT90_NC_019932(13),PHAGE_Entero_186_NC_001317(11),PHAGE_Entero_PsP3_NC_005340(10),PHAGE_Salmon_SEN1_NC_029003(10),PHAGE_Salmon_SP_004_NC_021774(5),PHAGE_Burkho_KS14_NC_015273(4),PHAGE_Entero_WPhi_NC_005056(3),PHAGE_Ralsto_RSY1_NC_025115(3),PHAGE_Burkho_KS5_NC_015265(3),PHAGE_Salmon_SEN5_NC_028701(3),PHAGE_Escher_pr…	36	0.8181	0.5121	PHAGE_Salmon_Fels_2_NC_010463(36)
8	2	37.4Kb	intact	150)	integrase,portal,terminase,capsid,head,tail,lysin,plate	Contig_13_64.5575:71204-108679	0	49	43	6	1	0	yes	7	PHAGE_Entero_P88_NC_026014(36),PHAGE_Salmon_SEN5_NC_028701(16),PHAGE_Salmon_SEN4_NC_029015(15),PHAGE_Salmon_RE_2010_NC_019488(7),PHAGE_Salmon_Fels_2_NC_010463(7),PHAGE_Entero_WPhi_NC_005056(5),PHAGE_Erwini_ENT90_NC_019932(5),PHAGE_Ralsto_RSY1_NC_025115(5),PHAGE_Escher_D108_NC_013594(4),PHAGE_Entero_Mu_NC_000929(4),PHAGE_Ralsto_RSA1_NC_009382(3),PHAGE_Escher_RCS47_NC_042128(3),PHAGE_Yersin_L_413C_…	36	0.7346	0.5082	PHAGE_Entero_P88_NC_026014(36)
8	4	56.8Kb	intact	150)	tail,protease,portal,terminase,lysin,plate	Contig_38_62.2166:156286-213088	0	60	47	13	1	0	yes	22	PHAGE_Entero_cdtI_NC_009514(21),PHAGE_Entero_mEp460_NC_019716(19),PHAGE_Phage_Gifsy_1_NC_010392(9),PHAGE_Phage_Gifsy_2_NC_010393(9),PHAGE_Salmon_Fels_1_NC_010391(9),PHAGE_Entero_c_1_NC_019706(9),PHAGE_Entero_mEp213_NC_019720(6),PHAGE_Salmon_118970_sal3_NC_031940(6),PHAGE_Entero_phiP27_NC_003356(5),PHAGE_Entero_DE3_NC_042057(4),PHAGE_Entero_lambda_NC_001416(4),PHAGE_Entero_933W_NC_000924(4),PHAGE_…	21	0.35	0.5137	PHAGE_Entero_cdtI_NC_009514(21)
10	1	43.1Kb	intact	150)	integrase,tail,capsid,portal,terminase,lysis,plate	Contig_4_77.1889:77905-121062	0	61	55	6	1	0	yes	13	PHAGE_Entero_SfV_NC_003444(34),PHAGE_Shigel_SfII_NC_021857(28),PHAGE_Salmon_118970_sal3_NC_031940(26),PHAGE_Shigel_SfIV_NC_022749(21),PHAGE_Entero_mEp460_NC_019716(19),PHAGE_Entero_SfI_NC_027339(17),PHAGE_Salmon_ST64B_NC_004313(10),PHAGE_Entero_cdtI_NC_009514(10),PHAGE_Entero_phiP27_NC_003356(5),PHAGE_Entero_mEp235_NC_019708(2),PHAGE_Pseudo_H66_NC_042342(2),PHAGE_Entero_Sf101_NC_027398(2),PHAGE_E…	34	0.5573	0.5058	PHAGE_Entero_SfV_NC_003444(34)
10	2	50.7Kb	intact	150)	tail,plate,capsid,head,portal,terminase,lysin,recombinase,integrase	Contig_28_51.4059:160999-211749	1	66	49	17	1	0	yes	22	PHAGE_Entero_mEp237_NC_019704(22),PHAGE_Entero_HK225_NC_019717(13),PHAGE_Salmon_SPN3UB_NC_019545(10),PHAGE_Salmon_SEN34_NC_028699(10),PHAGE_Phage_Gifsy_1_NC_010392(9),PHAGE_Entero_SfV_NC_003444(8),PHAGE_Entero_phi80_NC_021190(8),PHAGE_Phage_Gifsy_2_NC_010393(8),PHAGE_Salmon_118970_sal3_NC_031940(8),PHAGE_Salmon_ST64B_NC_004313(5),PHAGE_Entero_SfI_NC_027339(5),PHAGE_Shigel_SfII_NC_021857(4),PHAGE_…	22	0.3333	0.5046	PHAGE_Entero_mEp237_NC_019704(22)
10	6	31.7Kb	intact	150)	tail,plate,lysis,head,terminase,capsid,integrase	Contig_78_67.7603:1-31769	0	46	39	7	1	0	yes	6	PHAGE_Salmon_RE_2010_NC_019488(28),PHAGE_Salmon_Fels_2_NC_010463(27),PHAGE_Erwini_ENT90_NC_019932(11),PHAGE_Entero_186_NC_001317(10),PHAGE_Entero_PsP3_NC_005340(9),PHAGE_Salmon_SEN1_NC_029003(9),PHAGE_Entero_P4_NC_001609(7),PHAGE_Burkho_KS5_NC_015265(4),PHAGE_Salmon_SP_004_NC_021774(3),PHAGE_Ralsto_RSY1_NC_025115(3),PHAGE_Ralsto_RSA1_NC_009382(2),PHAGE_Pseudo_phiCTX_NC_003278(2),PHAGE_Entero_fiAA…	28	0.6086	0.5131	PHAGE_Salmon_RE_2010_NC_019488(28)
111A	2	37.5Kb	intact	150)	integrase,recombinase,portal,terminase,capsid,head,tail,lysin,plate	Contig_15_65.9488:11616-49160	0	50	46	4	1	0	yes	9	PHAGE_Entero_P88_NC_026014(36),PHAGE_Salmon_SEN4_NC_029015(15),PHAGE_Salmon_SEN5_NC_028701(15),PHAGE_Salmon_RE_2010_NC_019488(7),PHAGE_Entero_WPhi_NC_005056(5),PHAGE_Salmon_Fels_2_NC_010463(5),PHAGE_Escher_D108_NC_013594(4),PHAGE_Salmon_SP_004_NC_021774(4),PHAGE_Erwini_ENT90_NC_019932(4),PHAGE_Ralsto_RSA1_NC_009382(3),PHAGE_Escher_RCS47_NC_042128(3),PHAGE_Yersin_L_413C_NC_004745(3),PHAGE_Entero_P…	37	0.72	0.5183	PHAGE_Entero_P88_NC_026014(36)
111B	1	37.5Kb	intact	150)	integrase,recombinase,portal,terminase,capsid,head,tail,lysin,plate	Contig_15_75.8629:11616-49160	0	50	46	4	1	0	yes	9	PHAGE_Entero_P88_NC_026014(36),PHAGE_Salmon_SEN4_NC_029015(15),PHAGE_Salmon_SEN5_NC_028701(15),PHAGE_Salmon_RE_2010_NC_019488(7),PHAGE_Entero_WPhi_NC_005056(5),PHAGE_Salmon_Fels_2_NC_010463(5),PHAGE_Escher_D108_NC_013594(4),PHAGE_Salmon_SP_004_NC_021774(4),PHAGE_Erwini_ENT90_NC_019932(4),PHAGE_Ralsto_RSA1_NC_009382(3),PHAGE_Escher_RCS47_NC_042128(3),PHAGE_Yersin_L_413C_NC_004745(3),PHAGE_Entero_P…	37	0.72	0.5183	PHAGE_Entero_P88_NC_026014(36)
115C	1	47.2Kb	intact	150)	integrase,tail,capsid,portal,terminase,lysin	Contig_7_85.271:142959-190169	0	49	42	7	1	0	yes	11	PHAGE_Entero_SfV_NC_003444(31),PHAGE_Shigel_SfII_NC_021857(25),PHAGE_Shigel_SfIV_NC_022749(21),PHAGE_Salmon_118970_sal3_NC_031940(19),PHAGE_Entero_SfI_NC_027339(16),PHAGE_Salmon_ST64B_NC_004313(12),PHAGE_Entero_mEp460_NC_019716(11),PHAGE_Entero_cdtI_NC_009514(8),PHAGE_Entero_phiP27_NC_003356(6),PHAGE_Entero_HK633_NC_019719(2),PHAGE_Rhizob_16_3_NC_011103(2),PHAGE_Escher_HK639_NC_016158(1),PHAGE_Sa…	31	0.6326	0.5064	PHAGE_Entero_SfV_NC_003444(31)
115C	7	33.4Kb	intact	150)	terminase,head,portal,integrase,capsid,tail	Contig_80_66.7853:651-34063	0	38	31	7	1	0	yes	11	PHAGE_Phage_Gifsy_1_NC_010392(15),PHAGE_Entero_DE3_NC_042057(12),PHAGE_Entero_lambda_NC_001416(11),PHAGE_Entero_cdtI_NC_009514(11),PHAGE_Entero_HK629_NC_019711(10),PHAGE_Entero_mEp460_NC_019716(10),PHAGE_Entero_HK630_NC_019723(8),PHAGE_Salmon_Fels_1_NC_010391(7),PHAGE_Entero_phi80_NC_021190(6),PHAGE_Entero_mEp237_NC_019704(5),PHAGE_Entero_HK225_NC_019717(5),PHAGE_Phage_Gifsy_2_NC_010393(5),PHAGE_…	17	0.3947	0.5237	PHAGE_Phage_Gifsy_1_NC_010392(15)
143B	1	37.3Kb	intact	150)	tail,plate,terminase,portal,recombinase,integrase	Contig_6_55.0385:42716-80085	0	38	27	11	1	0	yes	6	PHAGE_Entero_P88_NC_026014(22),PHAGE_Salmon_SEN5_NC_028701(11),PHAGE_Salmon_SEN4_NC_029015(10),PHAGE_Erwini_ENT90_NC_019932(5),PHAGE_Salmon_RE_2010_NC_019488(5),PHAGE_Salmon_Fels_2_NC_010463(5),PHAGE_Salmon_SP_004_NC_021774(4),PHAGE_Yersin_L_413C_NC_004745(3),PHAGE_Entero_WPhi_NC_005056(3),PHAGE_Entero_PsP3_NC_005340(3),PHAGE_Entero_fiAA91_ss_NC_022750(3),PHAGE_Ralsto_RSA1_NC_009382(2),PHAGE_Rals…	21	0.5789	0.5075	PHAGE_Entero_P88_NC_026014(22)
19A	1	32.9Kb	intact	150)	tail,plate,lysin,capsid,terminase,integrase	Contig_15_67.7815:104835-137775	0	44	41	3	1	0	yes	10	PHAGE_Escher_pro483_NC_028943(27),PHAGE_Entero_fiAA91_ss_NC_022750(26),PHAGE_Entero_P2_NC_001895(24),PHAGE_Yersin_L_413C_NC_004745(23),PHAGE_Escher_P2_NC_041848(22),PHAGE_Entero_WPhi_NC_005056(21),PHAGE_Escher_pro147_NC_028896(19),PHAGE_Salmon_SP_004_NC_021774(4),PHAGE_Salmon_SEN5_NC_028701(3),PHAGE_Salmon_SEN4_NC_029015(3),PHAGE_Clostr_c_st_NC_007581(2),PHAGE_Erwini_ENT90_NC_019932(1),PHAGE_Ente…	26	0.6136	0.5239	PHAGE_Escher_pro483_NC_028943(27)
19A	3	22.4Kb	intact	150)	tail,plate,lysis,head,terminase,capsid,integrase	Contig_35_72.336:1039-23464	0	31	29	2	1	0	yes	3	PHAGE_Salmon_RE_2010_NC_019488(27),PHAGE_Salmon_Fels_2_NC_010463(27),PHAGE_Erwini_ENT90_NC_019932(12),PHAGE_Entero_186_NC_001317(10),PHAGE_Entero_PsP3_NC_005340(10),PHAGE_Salmon_SEN1_NC_029003(8),PHAGE_Burkho_KS5_NC_015265(4),PHAGE_Burkho_KS14_NC_015273(3),PHAGE_Pseudo_phiCTX_NC_003278(3),PHAGE_Ralsto_RSA1_NC_009382(2),PHAGE_Ralsto_RSY1_NC_025115(2),PHAGE_Salmon_SP_004_NC_021774(2),PHAGE_Salmon_S…	27	0.8709	0.5119	PHAGE_Salmon_RE_2010_NC_019488(27)
20B	5	42.7Kb	intact	150)	envelope,tail,plate,head,capsid,portal,terminase,lysin,integrase	Contig_36_78.7866:332815-375598	0	56	50	6	1	0	yes	11	PHAGE_Shigel_SfII_NC_021857(36),PHAGE_Shigel_SfIV_NC_022749(32),PHAGE_Entero_SfV_NC_003444(31),PHAGE_Entero_SfI_NC_027339(23),PHAGE_Salmon_118970_sal3_NC_031940(19),PHAGE_Salmon_ST64B_NC_004313(14),PHAGE_Entero_mEp460_NC_019716(11),PHAGE_Entero_cdtI_NC_009514(9),PHAGE_Entero_phiP27_NC_003356(6),PHAGE_Entero_HK106_NC_019768(3),PHAGE_Escher_pro483_NC_028943(3),PHAGE_Bacter_APSE_2_NC_011551(1),PHAGE…	37	0.6428	0.4881	PHAGE_Shigel_SfII_NC_021857(36)
21A	2	46Kb	intact	150)	tail,coat,head,portal,terminase,lysin,recombinase,plate,integrase	Contig_15_77.3514:64112-110151	0	65	56	9	1	0	no	23	PHAGE_Entero_phi80_NC_021190(11),PHAGE_Entero_ES18_NC_006949(11),PHAGE_Salmon_vB_SosS_Oslo_NC_018279(11),PHAGE_Cronob_ENT47670_NC_019927(10),PHAGE_Escher_HK639_NC_016158(10),PHAGE_Salmon_SPN3UB_NC_019545(7),PHAGE_Salmon_IME207_NC_031924(7),PHAGE_Entero_HK225_NC_019717(6),PHAGE_Salmon_64795_sal3_NC_031918(6),PHAGE_Aeromo_pIS4_A_NC_042037(6),PHAGE_Pseudo_JBD44_NC_030929(5),PHAGE_Stx2_c_1717_NC_0113…	10	0.1692	0.5248	PHAGE_Entero_phi80_NC_021190(11)
21A	3	65.1Kb	intact	150)	integrase,plate,lysin,tail,head,terminase,portal,protease	Contig_23_77.6249:189448-254573	2	59	47	12	1	0	yes	23	PHAGE_Entero_mEp460_NC_019716(21),PHAGE_Entero_cdtI_NC_009514(19),PHAGE_Salmon_Fels_1_NC_010391(11),PHAGE_Phage_Gifsy_2_NC_010393(10),PHAGE_Phage_Gifsy_1_NC_010392(8),PHAGE_Entero_c_1_NC_019706(7),PHAGE_Salmon_118970_sal3_NC_031940(6),PHAGE_Entero_DE3_NC_042057(5),PHAGE_Entero_mEp213_NC_019720(5),PHAGE_Entero_BP_4795_NC_004813(5),PHAGE_Entero_YYZ_2008_NC_011356(4),PHAGE_Entero_lambda_NC_001416(4)…	21	0.3559	0.4801	PHAGE_Entero_mEp460_NC_019716(21)
21A	5	43.1Kb	intact	150)	tail,transposase,plate,lysin,capsid,terminase,portal,integrase	Contig_36_85.3464:81064-124253	0	45	40	5	1	0	yes	13	PHAGE_Escher_pro483_NC_028943(25),PHAGE_Entero_fiAA91_ss_NC_022750(24),PHAGE_Yersin_L_413C_NC_004745(22),PHAGE_Entero_P2_NC_001895(22),PHAGE_Escher_pro147_NC_028896(21),PHAGE_Escher_P2_NC_041848(20),PHAGE_Entero_WPhi_NC_005056(19),PHAGE_Salmon_SP_004_NC_021774(5),PHAGE_Salmon_SEN5_NC_028701(3),PHAGE_Salmon_SEN4_NC_029015(3),PHAGE_Salmon_SEN1_NC_029003(1),PHAGE_Escher_ECML_134_NC_025449(1),PHAGE_S…	24	0.5555	0.5161	PHAGE_Escher_pro483_NC_028943(25)
21B	2	46Kb	intact	150)	tail,coat,head,portal,terminase,lysin,recombinase,plate,integrase	Contig_14_64.7379:64112-110151	0	65	56	9	1	0	no	23	PHAGE_Entero_phi80_NC_021190(11),PHAGE_Entero_ES18_NC_006949(11),PHAGE_Salmon_vB_SosS_Oslo_NC_018279(11),PHAGE_Cronob_ENT47670_NC_019927(10),PHAGE_Escher_HK639_NC_016158(10),PHAGE_Salmon_SPN3UB_NC_019545(7),PHAGE_Salmon_IME207_NC_031924(7),PHAGE_Entero_HK225_NC_019717(6),PHAGE_Salmon_64795_sal3_NC_031918(6),PHAGE_Aeromo_pIS4_A_NC_042037(6),PHAGE_Pseudo_JBD44_NC_030929(5),PHAGE_Stx2_c_1717_NC_0113…	10	0.1692	0.5248	PHAGE_Entero_phi80_NC_021190(11)
21B	3	65.1Kb	intact	150)	integrase,plate,lysin,tail,head,terminase,portal,protease	Contig_23_64.8244:189448-254573	2	59	47	12	1	0	yes	23	PHAGE_Entero_mEp460_NC_019716(21),PHAGE_Entero_cdtI_NC_009514(19),PHAGE_Salmon_Fels_1_NC_010391(11),PHAGE_Phage_Gifsy_2_NC_010393(10),PHAGE_Phage_Gifsy_1_NC_010392(8),PHAGE_Entero_c_1_NC_019706(7),PHAGE_Salmon_118970_sal3_NC_031940(6),PHAGE_Entero_DE3_NC_042057(5),PHAGE_Entero_mEp213_NC_019720(5),PHAGE_Entero_BP_4795_NC_004813(5),PHAGE_Entero_YYZ_2008_NC_011356(4),PHAGE_Entero_lambda_NC_001416(4)…	21	0.3559	0.4801	PHAGE_Entero_mEp460_NC_019716(21)
21B	5	43.1Kb	intact	150)	tail,transposase,plate,lysin,capsid,terminase,portal,integrase	Contig_37_70.045:81064-124253	0	45	40	5	1	0	yes	13	PHAGE_Escher_pro483_NC_028943(25),PHAGE_Entero_fiAA91_ss_NC_022750(24),PHAGE_Yersin_L_413C_NC_004745(22),PHAGE_Entero_P2_NC_001895(22),PHAGE_Escher_pro147_NC_028896(21),PHAGE_Escher_P2_NC_041848(20),PHAGE_Entero_WPhi_NC_005056(19),PHAGE_Salmon_SP_004_NC_021774(5),PHAGE_Salmon_SEN5_NC_028701(3),PHAGE_Salmon_SEN4_NC_029015(3),PHAGE_Salmon_SEN1_NC_029003(1),PHAGE_Escher_ECML_134_NC_025449(1),PHAGE_S…	24	0.5555	0.5161	PHAGE_Escher_pro483_NC_028943(25)
46B	7	77.2Kb	intact	150)	tail,coat,head,portal,terminase,integrase,capsid,lysis	Contig_31_81.8128:663-77919	2	113	102	11	1	0	yes	42	PHAGE_Entero_SfI_NC_027339(33),PHAGE_Shigel_SfII_NC_021857(23),PHAGE_Shigel_SfIV_NC_022749(20),PHAGE_Entero_SfV_NC_003444(17),PHAGE_Salmon_118970_sal3_NC_031940(15),PHAGE_Entero_HK140_NC_019710(12),PHAGE_Entero_HK629_NC_019711(10),PHAGE_Escher_PA28_NC_041935(10),PHAGE_Salmon_ST64B_NC_004313(9),PHAGE_Entero_BP_4795_NC_004813(9),PHAGE_Entero_933W_NC_000924(9),PHAGE_Entero_mEpX1_NC_019709(8),PHAGE_E…	33	0.292	0.4862	PHAGE_Entero_SfI_NC_027339(33)
55B	5	77.2Kb	intact	150)	tail,coat,head,portal,terminase,integrase,capsid,lysis	Contig_35_77.5701:663-77919	2	113	102	11	1	0	yes	42	PHAGE_Entero_SfI_NC_027339(33),PHAGE_Shigel_SfII_NC_021857(23),PHAGE_Shigel_SfIV_NC_022749(20),PHAGE_Entero_SfV_NC_003444(17),PHAGE_Salmon_118970_sal3_NC_031940(15),PHAGE_Entero_HK140_NC_019710(12),PHAGE_Entero_HK629_NC_019711(10),PHAGE_Escher_PA28_NC_041935(10),PHAGE_Salmon_ST64B_NC_004313(9),PHAGE_Entero_BP_4795_NC_004813(9),PHAGE_Entero_933W_NC_000924(9),PHAGE_Entero_mEpX1_NC_019709(8),PHAGE_E…	33	0.292	0.4862	PHAGE_Entero_SfI_NC_027339(33)
55C	6	77.2Kb	intact	150)	tail,coat,head,portal,terminase,integrase,capsid,lysis	Contig_34_74.6197:663-77919	2	113	102	11	1	0	yes	42	PHAGE_Entero_SfI_NC_027339(33),PHAGE_Shigel_SfII_NC_021857(23),PHAGE_Shigel_SfIV_NC_022749(20),PHAGE_Entero_SfV_NC_003444(17),PHAGE_Salmon_118970_sal3_NC_031940(15),PHAGE_Entero_HK140_NC_019710(12),PHAGE_Entero_HK629_NC_019711(10),PHAGE_Escher_PA28_NC_041935(10),PHAGE_Salmon_ST64B_NC_004313(9),PHAGE_Entero_BP_4795_NC_004813(9),PHAGE_Entero_933W_NC_000924(9),PHAGE_Entero_mEpX1_NC_019709(8),PHAGE_E…	33	0.292	0.4862	PHAGE_Entero_SfI_NC_027339(33)
69C	2	22.1Kb	intact	150)	integrase,lysin,terminase,head,capsid,tail	Contig_73_43.8645:1553-23709	2	31	28	3	1	0	yes	8	PHAGE_Entero_mEp237_NC_019704(19),PHAGE_Entero_HK225_NC_019717(18),PHAGE_Entero_N15_NC_001901(17),PHAGE_Entero_DE3_NC_042057(15),PHAGE_Entero_phi80_NC_021190(15),PHAGE_Entero_lambda_NC_001416(6),PHAGE_Entero_c_1_NC_019706(4),PHAGE_Entero_HK629_NC_019711(2),PHAGE_Cronob_phiES15_NC_018454(2),PHAGE_Entero_mEp213_NC_019720(2),PHAGE_Entero_HK630_NC_019723(2),PHAGE_Entero_P22_NC_002371(1),PHAGE_Escher_…	19	0.6129	0.5292	PHAGE_Entero_mEp237_NC_019704(19)
69C	9	31.9Kb	intact	150)	tail,plate,head,terminase,capsid,portal,integrase	Contig_192_60.2243:21006-52982	0	47	38	9	1	0	yes	8	PHAGE_Salmon_SEN5_NC_028701(28),PHAGE_Salmon_SEN4_NC_029015(27),PHAGE_Entero_P88_NC_026014(11),PHAGE_Salmon_Fels_2_NC_010463(9),PHAGE_Erwini_ENT90_NC_019932(8),PHAGE_Salmon_RE_2010_NC_019488(7),PHAGE_Escher_P2_NC_041848(6),PHAGE_Entero_PsP3_NC_005340(5),PHAGE_Salmon_SEN1_NC_029003(5),PHAGE_Entero_186_NC_001317(5),PHAGE_Escher_pro483_NC_028943(5),PHAGE_Entero_WPhi_NC_005056(4),PHAGE_Entero_fiAA91_…	28	0.5957	0.5352	PHAGE_Salmon_SEN5_NC_028701(28)
77C	3	21.3Kb	intact	150)	tail,plate,lysin,capsid,terminase,integrase	Contig_39_64.0829:1-21367	0	32	30	2	1	0	yes	5	PHAGE_Entero_fiAA91_ss_NC_022750(25),PHAGE_Yersin_L_413C_NC_004745(20),PHAGE_Escher_P2_NC_041848(18),PHAGE_Escher_pro483_NC_028943(18),PHAGE_Entero_P2_NC_001895(17),PHAGE_Entero_WPhi_NC_005056(17),PHAGE_Escher_pro147_NC_028896(16),PHAGE_Salmon_SP_004_NC_021774(5),PHAGE_Entero_cdtI_NC_009514(2),PHAGE_Bacter_APSE_2_NC_011551(1),PHAGE_Salmon_SEN5_NC_028701(1)	25	0.7812	0.5243	PHAGE_Entero_fiAA91_ss_NC_022750(25)
7	2	13.1Kb	intact	96)	integrase,head	Contig_24_91.1765:1830-14942	0	13	10	3	1	0	yes	1	PHAGE_Entero_P4_NC_001609(9),PHAGE_Loktan_pCB2051_A_NC_020853(1),PHAGE_Entero_N15_NC_001901(1),PHAGE_Ralsto_RSY1_NC_025115(1),PHAGE_Serrat_Eta_NC_021563(1),PHAGE_Klebsi_phiKO2_NC_005857(1),PHAGE_Stenot_S1_NC_011589(1),PHAGE_Shewan_1/41_NC_025458(1),PHAGE_Yersin_L_413C_NC_004745(1),PHAGE_Salmon_118970_sal3_NC_031940(1),PHAGE_Escher_P2_NC_041848(1),PHAGE_Entero_186_NC_001317(1),PHAGE_Proteu_VB_PmiS…	10	0.6923	0.4715	PHAGE_Entero_P4_NC_001609(9)
1	8	27.7Kb	questionable	70)	plate,capsid,terminase,portal,integrase	Contig_89_130:1-27711	0	24	19	5	1	0	yes	3	PHAGE_Salmon_Fels_2_NC_010463(17),PHAGE_Salmon_RE_2010_NC_019488(16),PHAGE_Erwini_ENT90_NC_019932(7),PHAGE_Entero_PsP3_NC_005340(7),PHAGE_Salmon_SEN1_NC_029003(6),PHAGE_Entero_186_NC_001317(6),PHAGE_Ralsto_RSA1_NC_009382(2),PHAGE_Ralsto_RSY1_NC_025115(2),PHAGE_Escher_P2_NC_041848(2),PHAGE_Erwini_Ea9_2_NC_023579(1),PHAGE_Burkho_KS14_NC_015273(1),PHAGE_Salmon_SEN5_NC_028701(1),PHAGE_Entero_WPhi_NC_…	17	0.7083	0.492	PHAGE_Salmon_Fels_2_NC_010463(17)
2	3	18.5Kb	questionable	70)	integrase,portal,tail	Contig_73_74.8007:30335-48850	0	23	19	4	1	0	yes	4	PHAGE_Salmon_Fels_2_NC_010463(16),PHAGE_Salmon_RE_2010_NC_019488(15),PHAGE_Salmon_SEN1_NC_029003(8),PHAGE_Entero_PsP3_NC_005340(8),PHAGE_Entero_186_NC_001317(7),PHAGE_Erwini_ENT90_NC_019932(4),PHAGE_Ralsto_RSA1_NC_009382(2),PHAGE_Salmon_SP_004_NC_021774(2),PHAGE_Burkho_KS14_NC_015273(2),PHAGE_Entero_WPhi_NC_005056(2),PHAGE_Erwini_Ea9_2_NC_023579(1),PHAGE_Ralsto_RSY1_NC_025115(1),PHAGE_Salmon_SEN5…	16	0.6956	0.4701	PHAGE_Salmon_Fels_2_NC_010463(16)
4	4	17.3Kb	questionable	70)	plate,tail,envelope,lysin	Contig_79_50.6031:55714-73092	0	30	20	10	1	0	no	15	PHAGE_Salmon_118970_sal3_NC_031940(6),PHAGE_Entero_mEp460_NC_019716(5),PHAGE_Entero_lambda_NC_001416(4),PHAGE_Entero_HK629_NC_019711(4),PHAGE_Entero_933W_NC_000924(3),PHAGE_Entero_HK630_NC_019723(3),PHAGE_Entero_DE3_NC_042057(2),PHAGE_Entero_BP_4795_NC_004813(2),PHAGE_Entero_mEp237_NC_019704(2),PHAGE_Stx2_c_86_NC_008464(2),PHAGE_Entero_YYZ_2008_NC_011356(2),PHAGE_Escher_D108_NC_013594(1),PHAGE_St…	5	0.2	0.45	PHAGE_Salmon_118970_sal3_NC_031940(6)
5	5	17.3Kb	questionable	70)	plate,tail,envelope,lysin	Contig_82_65.297:55714-73092	0	30	20	10	1	0	no	15	PHAGE_Salmon_118970_sal3_NC_031940(6),PHAGE_Entero_mEp460_NC_019716(5),PHAGE_Entero_lambda_NC_001416(4),PHAGE_Entero_HK629_NC_019711(4),PHAGE_Entero_933W_NC_000924(3),PHAGE_Entero_HK630_NC_019723(3),PHAGE_Entero_DE3_NC_042057(2),PHAGE_Entero_BP_4795_NC_004813(2),PHAGE_Entero_mEp237_NC_019704(2),PHAGE_Stx2_c_86_NC_008464(2),PHAGE_Entero_YYZ_2008_NC_011356(2),PHAGE_Escher_D108_NC_013594(1),PHAGE_St…	5	0.2	0.45	PHAGE_Salmon_118970_sal3_NC_031940(6)
6	9	22.3Kb	questionable	70)	integrase,tail,head,capsid,portal	Contig_172_61.852:121186-143546	1	16	15	1	1	0	yes	8	PHAGE_Shigel_Sf6_NC_005344(11),PHAGE_Salmon_HK620_NC_002730(9),PHAGE_Entero_Sf101_NC_027398(6),PHAGE_Entero_IME10_NC_019501(5),PHAGE_Bacter_APSE_2_NC_011551(4),PHAGE_Endosy_APSE_1_NC_000935(4),PHAGE_Sodali_phiSG1_NC_007902(4),PHAGE_Salmon_ST160_NC_014900(3),PHAGE_Entero_UAB_Phi20_NC_031019(3),PHAGE_Salmon_SE1_NC_011802(2),PHAGE_Salmon_vB_SemP_Emek_NC_018275(2),PHAGE_Salmon_103203_sal5_NC_031946(2…	5	0.6875	0.4608	PHAGE_Shigel_Sf6_NC_005344(11)
7	6	39.1Kb	questionable	70)	tail,lysin	Contig_68_77.598:65728-104915	0	46	38	8	1	0	no	15	PHAGE_Entero_lambda_NC_001416(20),PHAGE_Entero_DE3_NC_042057(19),PHAGE_Entero_HK629_NC_019711(19),PHAGE_Entero_HK630_NC_019723(19),PHAGE_Entero_mEp460_NC_019716(8),PHAGE_Salmon_118970_sal3_NC_031940(6),PHAGE_Entero_cdtI_NC_009514(6),PHAGE_Entero_mEp237_NC_019704(5),PHAGE_Entero_BP_4795_NC_004813(4),PHAGE_Entero_YYZ_2008_NC_011356(4),PHAGE_Entero_phi80_NC_021190(3),PHAGE_Entero_HK225_NC_019717(3),…	19	0.4347	0.5131	PHAGE_Entero_lambda_NC_001416(20)
111A	3	25.6Kb	questionable	70)	tail,terminase,integrase	Contig_30_78.6618:107-25780	0	26	25	1	1	0	yes	6	PHAGE_Entero_SfV_NC_003444(19),PHAGE_Shigel_SfIV_NC_022749(15),PHAGE_Shigel_SfII_NC_021857(13),PHAGE_Salmon_118970_sal3_NC_031940(11),PHAGE_Entero_mEp460_NC_019716(11),PHAGE_Entero_cdtI_NC_009514(10),PHAGE_Salmon_ST64B_NC_004313(4),PHAGE_Entero_SfI_NC_027339(4),PHAGE_Entero_N15_NC_001901(2),PHAGE_Entero_c_1_NC_019706(2),PHAGE_Entero_HK97_NC_002167(1),PHAGE_Pseudo_PAJU2_NC_011373(1),PHAGE_Escher_v…	19	0.7307	0.4949	PHAGE_Entero_SfV_NC_003444(19)
111B	2	25.6Kb	questionable	70)	tail,terminase,integrase	Contig_33_89.7989:107-25780	0	26	25	1	1	0	yes	6	PHAGE_Entero_SfV_NC_003444(19),PHAGE_Shigel_SfIV_NC_022749(15),PHAGE_Shigel_SfII_NC_021857(13),PHAGE_Salmon_118970_sal3_NC_031940(11),PHAGE_Entero_mEp460_NC_019716(11),PHAGE_Entero_cdtI_NC_009514(10),PHAGE_Salmon_ST64B_NC_004313(4),PHAGE_Entero_SfI_NC_027339(4),PHAGE_Entero_N15_NC_001901(2),PHAGE_Entero_c_1_NC_019706(2),PHAGE_Entero_HK97_NC_002167(1),PHAGE_Pseudo_PAJU2_NC_011373(1),PHAGE_Escher_v…	19	0.7307	0.4949	PHAGE_Entero_SfV_NC_003444(19)
19A	5	20.8Kb	questionable	70)	envelope,tail,lysin,plate,integrase	Contig_77_64.3033:188-21021	0	33	23	10	1	0	no	17	PHAGE_Salmon_118970_sal3_NC_031940(5),PHAGE_Entero_mEp460_NC_019716(5),PHAGE_Entero_BP_4795_NC_004813(3),PHAGE_Phage_Gifsy_2_NC_010393(3),PHAGE_Entero_933W_NC_000924(3),PHAGE_Entero_YYZ_2008_NC_011356(3),PHAGE_Entero_DE3_NC_042057(2),PHAGE_Shigel_SfIV_NC_022749(2),PHAGE_Entero_HK629_NC_019711(2),PHAGE_Salmon_Fels_1_NC_010391(2),PHAGE_Cronob_phiES15_NC_018454(2),PHAGE_Shigel_POCJ13_NC_025434(2),PH…	5	0.1515	0.4369	PHAGE_Salmon_118970_sal3_NC_031940(5)
20A	2	40.6Kb	questionable	70)	integrase,head,capsid,portal	Contig_13_56.2813:359525-400163	1	54	51	3	1	0	yes	28	PHAGE_Shigel_Sf6_NC_005344(19),PHAGE_Entero_Sf101_NC_027398(13),PHAGE_Salmon_HK620_NC_002730(13),PHAGE_Entero_IME10_NC_019501(8),PHAGE_Entero_HK633_NC_019719(8),PHAGE_Entero_UAB_Phi20_NC_031019(8),PHAGE_Entero_HK544_NC_019767(7),PHAGE_Entero_HK446_NC_019714(6),PHAGE_Endosy_APSE_1_NC_000935(5),PHAGE_Sodali_phiSG1_NC_007902(5),PHAGE_Bacter_APSE_2_NC_011551(5),PHAGE_Entero_lambda_NC_001416(5),PHAGE_…	8	0.3518	0.4764	PHAGE_Shigel_Sf6_NC_005344(19)
20A	8	24.3Kb	questionable	70)	virion,recombinase,transposase,integrase	Contig_51_73.2389:118661-142981	0	28	13	15	1	0	no	10	PHAGE_Acinet_vB_AbaM_ME3_NC_041884(3),PHAGE_Bacill_Shanette_NC_028983(2),PHAGE_Bacill_JL_NC_028982(2),PHAGE_Salmon_SJ46_NC_031129(2),PHAGE_Mycoba_Shipwreck_NC_031261(1),PHAGE_Gordon_Smoothie_NC_030696(1),PHAGE_Pseudo_phiPsa374_NC_023601(1),PHAGE_Mycoba_Charlie_NC_023729(1),PHAGE_Erwini_vB_EamM_ChrisDB_NC_031126(1),PHAGE_Burkho_KS14_NC_015273(1),PHAGE_Erwini_vB_EamM_Asesino_NC_031107(1),PHAGE_Erwi…	4	0.1071	0.5338	PHAGE_Acinet_vB_AbaM_ME3_NC_041884(3)
20B	2	40.6Kb	questionable	70)	integrase,head,capsid,portal	Contig_5_86.4381:160288-200926	1	54	51	3	1	0	yes	28	PHAGE_Shigel_Sf6_NC_005344(19),PHAGE_Entero_Sf101_NC_027398(13),PHAGE_Salmon_HK620_NC_002730(13),PHAGE_Entero_IME10_NC_019501(8),PHAGE_Entero_HK633_NC_019719(8),PHAGE_Entero_UAB_Phi20_NC_031019(8),PHAGE_Entero_HK544_NC_019767(7),PHAGE_Entero_HK446_NC_019714(6),PHAGE_Endosy_APSE_1_NC_000935(5),PHAGE_Sodali_phiSG1_NC_007902(5),PHAGE_Bacter_APSE_2_NC_011551(5),PHAGE_Entero_lambda_NC_001416(5),PHAGE_…	8	0.3518	0.4764	PHAGE_Shigel_Sf6_NC_005344(19)
20B	8	24.3Kb	questionable	70)	virion,recombinase,transposase,integrase	Contig_56_110.797:118661-142981	0	28	13	15	1	0	no	10	PHAGE_Acinet_vB_AbaM_ME3_NC_041884(3),PHAGE_Bacill_Shanette_NC_028983(2),PHAGE_Bacill_JL_NC_028982(2),PHAGE_Salmon_SJ46_NC_031129(2),PHAGE_Mycoba_Shipwreck_NC_031261(1),PHAGE_Gordon_Smoothie_NC_030696(1),PHAGE_Pseudo_phiPsa374_NC_023601(1),PHAGE_Mycoba_Charlie_NC_023729(1),PHAGE_Erwini_vB_EamM_ChrisDB_NC_031126(1),PHAGE_Burkho_KS14_NC_015273(1),PHAGE_Erwini_vB_EamM_Asesino_NC_031107(1),PHAGE_Erwi…	4	0.1071	0.5338	PHAGE_Acinet_vB_AbaM_ME3_NC_041884(3)
20B	6	15.9Kb	questionable	75)	integrase,head	Contig_51_104.343:17231-33130	0	10	7	3	1	0	yes	1	PHAGE_Entero_P4_NC_001609(7),PHAGE_Entero_186_NC_001317(1),PHAGE_Escher_P2_NC_041848(1),PHAGE_Entero_N15_NC_001901(1),PHAGE_Loktan_pCB2051_A_NC_020853(1),PHAGE_Yersin_PY54_NC_005069(1),PHAGE_Ralsto_RSY1_NC_025115(1),PHAGE_Entero_PsP3_NC_005340(1),PHAGE_Stenot_S1_NC_011589(1),PHAGE_Yersin_L_413C_NC_004745(1),PHAGE_Burkho_KL3_NC_015266(1)	7	0.7	0.4775	PHAGE_Entero_P4_NC_001609(7)
46B	4	11.1Kb	questionable	75)	integrase,head	Contig_25_65.8865:24637-35746	0	10	8	2	1	0	yes	2	PHAGE_Entero_P4_NC_001609(7),PHAGE_Entero_N15_NC_001901(1),PHAGE_Erwini_ENT90_NC_019932(1),PHAGE_Serrat_Eta_NC_021563(1),PHAGE_Ralsto_RSY1_NC_025115(1),PHAGE_Salmon_SP_004_NC_021774(1),PHAGE_Rueger_DSS3_P1_NC_025428(1),PHAGE_Klebsi_phiKO2_NC_005857(1),PHAGE_Shewan_1/41_NC_025458(1),PHAGE_Stenot_S1_NC_011589(1),PHAGE_Entero_WPhi_NC_005056(1),PHAGE_Proteu_VB_PmiS_Isfahan_NC_041925(1),PHAGE_Entero_m…	7	0.7	0.4727	PHAGE_Entero_P4_NC_001609(7)
55B	7	11.1Kb	questionable	75)	integrase,head	Contig_53_62.398:24630-35739	0	10	8	2	1	0	yes	2	PHAGE_Entero_P4_NC_001609(7),PHAGE_Entero_N15_NC_001901(1),PHAGE_Erwini_ENT90_NC_019932(1),PHAGE_Serrat_Eta_NC_021563(1),PHAGE_Ralsto_RSY1_NC_025115(1),PHAGE_Salmon_SP_004_NC_021774(1),PHAGE_Rueger_DSS3_P1_NC_025428(1),PHAGE_Klebsi_phiKO2_NC_005857(1),PHAGE_Shewan_1/41_NC_025458(1),PHAGE_Stenot_S1_NC_011589(1),PHAGE_Entero_WPhi_NC_005056(1),PHAGE_Proteu_VB_PmiS_Isfahan_NC_041925(1),PHAGE_Entero_m…	7	0.7	0.4727	PHAGE_Entero_P4_NC_001609(7)
55C	3	11.1Kb	questionable	75)	integrase,head	Contig_29_64.2694:24637-35746	0	10	8	2	1	0	yes	2	PHAGE_Entero_P4_NC_001609(7),PHAGE_Entero_N15_NC_001901(1),PHAGE_Erwini_ENT90_NC_019932(1),PHAGE_Serrat_Eta_NC_021563(1),PHAGE_Ralsto_RSY1_NC_025115(1),PHAGE_Salmon_SP_004_NC_021774(1),PHAGE_Rueger_DSS3_P1_NC_025428(1),PHAGE_Klebsi_phiKO2_NC_005857(1),PHAGE_Shewan_1/41_NC_025458(1),PHAGE_Stenot_S1_NC_011589(1),PHAGE_Entero_WPhi_NC_005056(1),PHAGE_Proteu_VB_PmiS_Isfahan_NC_041925(1),PHAGE_Entero_m…	7	0.7	0.4727	PHAGE_Entero_P4_NC_001609(7)
1	7	23.9Kb	questionable	80)	plate,recombinase,tail,envelope,lysin	Contig_78_115.644:58053-82035	0	29	20	9	1	0	yes	14	PHAGE_Salmon_118970_sal3_NC_031940(6),PHAGE_Entero_mEp460_NC_019716(5),PHAGE_Entero_lambda_NC_001416(4),PHAGE_Entero_HK629_NC_019711(4),PHAGE_Entero_mEp237_NC_019704(3),PHAGE_Entero_933W_NC_000924(3),PHAGE_Entero_HK630_NC_019723(3),PHAGE_Entero_DE3_NC_042057(2),PHAGE_Entero_BP_4795_NC_004813(2),PHAGE_Stx2_c_86_NC_008464(2),PHAGE_Entero_YYZ_2008_NC_011356(2),PHAGE_Escher_D108_NC_013594(1),PHAGE_St…	5	0.2068	0.4541	PHAGE_Salmon_118970_sal3_NC_031940(6)
2	5	15.8Kb	questionable	80)	tail,terminase,envelope,lysis,lysin,integrase	Contig_89_84.0893:3278-19169	0	17	15	2	1	0	yes	9	PHAGE_Entero_lambda_NC_001416(6),PHAGE_Entero_HK629_NC_019711(6),PHAGE_Entero_HK630_NC_019723(5),PHAGE_Entero_DE3_NC_042057(4),PHAGE_Entero_mEp460_NC_019716(4),PHAGE_Entero_SfV_NC_003444(3),PHAGE_Entero_cdtI_NC_009514(3),PHAGE_Entero_933W_NC_000924(2),PHAGE_Shigel_SfIV_NC_022749(2),PHAGE_Entero_SfI_NC_027339(2),PHAGE_Entero_YYZ_2008_NC_011356(2),PHAGE_Entero_BP_4795_NC_004813(2),PHAGE_Entero_VT2p…	6	0.3529	0.455	PHAGE_Entero_lambda_NC_001416(6)
2	6	36Kb	questionable	80)	plate,protease,head,tail,lysin,integrase	Contig_114_65.7441:37142-73149	2	32	19	13	1	0	yes	14	PHAGE_Entero_mEp460_NC_019716(6),PHAGE_Salmon_118970_sal3_NC_031940(4),PHAGE_Entero_BP_4795_NC_004813(3),PHAGE_Salmon_Fels_1_NC_010391(3),PHAGE_Entero_YYZ_2008_NC_011356(3),PHAGE_Entero_DE3_NC_042057(2),PHAGE_Entero_lambda_NC_001416(2),PHAGE_Entero_HK629_NC_019711(2),PHAGE_Entero_VT2phi_272_NC_028656(2),PHAGE_Prochl_P_TIM68_NC_028955(2),PHAGE_Shigel_POCJ13_NC_025434(2),PHAGE_Stx2_c_86_NC_008464(2…	6	0.1875	0.4595	PHAGE_Entero_mEp460_NC_019716(6)
69C	4	22.1Kb	questionable	80)	terminase,portal,coat,head,injection,tail,integrase	Contig_94_53.2084:51-22207	1	24	22	2	1	0	no	8	PHAGE_Entero_Sf101_NC_027398(13),PHAGE_Shigel_Sf6_NC_005344(11),PHAGE_Salmon_HK620_NC_002730(11),PHAGE_Entero_IME10_NC_019501(4),PHAGE_Ralsto_RSK1_NC_022915(4),PHAGE_Salmon_SEN22_NC_028696(4),PHAGE_Endosy_APSE_1_NC_000935(3),PHAGE_Sodali_phiSG1_NC_007902(3),PHAGE_Salmon_vB_SemP_Emek_NC_018275(3),PHAGE_Entero_UAB_Phi20_NC_031019(3),PHAGE_Salmon_epsilon34_NC_011976(3),PHAGE_Escher_RCS47_NC_042128(2…	13	0.5416	0.4728	PHAGE_Entero_Sf101_NC_027398(13)
21A	4	19.1Kb	questionable	85)	head,integrase	Contig_25_116.469:120161-139306	0	12	9	3	1	0	yes	2	PHAGE_Entero_P4_NC_001609(8),PHAGE_Loktan_pCB2051_A_NC_020853(1),PHAGE_Entero_N15_NC_001901(1),PHAGE_Ralsto_RSY1_NC_025115(1),PHAGE_Serrat_Eta_NC_021563(1),PHAGE_Erwini_phiEt88_NC_015295(1),PHAGE_Shewan_1/41_NC_025458(1),PHAGE_Stenot_S1_NC_011589(1),PHAGE_Yersin_L_413C_NC_004745(1),PHAGE_Entero_186_NC_001317(1),PHAGE_Escher_P2_NC_041848(1),PHAGE_Proteu_VB_PmiS_Isfahan_NC_041925(1),PHAGE_Yersin_PY…	8	0.6666	0.4601	PHAGE_Entero_P4_NC_001609(8)
21B	4	19.1Kb	questionable	85)	head,integrase	Contig_26_96.8758:120161-139306	0	12	9	3	1	0	yes	2	PHAGE_Entero_P4_NC_001609(8),PHAGE_Loktan_pCB2051_A_NC_020853(1),PHAGE_Entero_N15_NC_001901(1),PHAGE_Ralsto_RSY1_NC_025115(1),PHAGE_Serrat_Eta_NC_021563(1),PHAGE_Erwini_phiEt88_NC_015295(1),PHAGE_Shewan_1/41_NC_025458(1),PHAGE_Stenot_S1_NC_011589(1),PHAGE_Yersin_L_413C_NC_004745(1),PHAGE_Entero_186_NC_001317(1),PHAGE_Escher_P2_NC_041848(1),PHAGE_Proteu_VB_PmiS_Isfahan_NC_041925(1),PHAGE_Yersin_PY…	8	0.6666	0.4601	PHAGE_Entero_P4_NC_001609(8)
77C	5	33.7Kb	questionable	87)	tail	Contig_43_49.7826:47380-81173	0	49	38	11	1	0	no	7	PHAGE_Burkho_BcepMu_NC_005882(31),PHAGE_Burkho_phiE255_NC_009237(30),PHAGE_Pseudo_B3_NC_006548(14),PHAGE_Pseudo_JBD67_NC_042135(10),PHAGE_Pseudo_vB_PaeS_PM105_NC_028667(9),PHAGE_Pseudo_JBD18_NC_027986(8),PHAGE_Pseudo_JBD25_NC_027992(7),PHAGE_Rhizob_RR1_B_NC_021557(6),PHAGE_Escher_D108_NC_013594(3),PHAGE_Vibrio_X29_NC_024369(3),PHAGE_Entero_SfMu_NC_027382(3),PHAGE_Ralsto_RSA1_NC_009382(2),PHAGE_Bu…	31	0.6326	0.544	PHAGE_Burkho_BcepMu_NC_005882(31)
143B	4	19.6Kb	questionable	90)	tail,plate,envelope,lysis,lysin,integrase	Contig_12_69.4473:6263-25950	0	16	14	2	1	0	yes	9	PHAGE_Salmon_118970_sal3_NC_031940(5),PHAGE_Entero_lambda_NC_001416(4),PHAGE_Entero_HK629_NC_019711(4),PHAGE_Entero_HK630_NC_019723(4),PHAGE_Entero_DE3_NC_042057(3),PHAGE_Entero_VT2phi_272_NC_028656(2),PHAGE_Shigel_POCJ13_NC_025434(2),PHAGE_Entero_933W_NC_000924(2),PHAGE_Entero_SfI_NC_027339(2),PHAGE_Entero_cdtI_NC_009514(2),PHAGE_Salmon_SEN22_NC_028696(2),PHAGE_Shigel_Stx_NC_029120(2),PHAGE_Esch…	5	0.3125	0.4533	PHAGE_Salmon_118970_sal3_NC_031940(5)

## Sheet: 3-processed_phage_rearrange
Strain	REGION	REGION_LENGTH	COMPLETENESS	score)	SPECIFIC_KEYWORD	REGION_POSITION	TRNA_NUM	TOTAL_PROTEIN_NUM	PHAGE_HIT_PROTEIN_NUM	HYPOTHETICAL_PROTEIN_NUM	PHAGE+HYPO_PROTEIN_PERCENTAGE	BACTERIAL_PROTEIN_NUM	ATT_SITE_SHOWUP	PHAGE_SPECIES_NUM	MOST_COMMON_PHAGE_NAME(hit_genes_count)	FIRST_MOST_COMMON_PHAGE_NUM	FIRST_MOST_COMMON_PHAGE_PERCENTAGE	GC_PERCENTAGE	MOST_COMMON_PHAGE_NAME(hit_genes_count)
1	1	7.4Kb	incomplete	30)	head,integrase	Contig_24_141.063:4369-11789	0	13	10	3	1	0	yes	4	PHAGE_Entero_SfI_NC_027339(6),PHAGE_Entero_BP_4795_NC_004813(5),PHAGE_Escher_PA28_NC_041935(5),PHAGE_Entero_933W_NC_000924(4),PHAGE_Entero_lambda_NC_001416(4),PHAGE_Entero_DE3_NC_042057(3),PHAGE_Stx2_vB_EcoP_24B_NC_027984(2),PHAGE_Entero_VT2_Sakai_NC_000902(2),PHAGE_Erwini_phiEt88_NC_015295(1),PHAGE_Shigel_SfIV_NC_022749(1),PHAGE_Salmon_118970_sal4_NC_030919(1),PHAGE_Entero_SfV_NC_003444(1),PHAGE…	6	0.4615	0.458	PHAGE_Entero_SfI_NC_027339(6)
1	5	12.7Kb	incomplete	40)	integrase,capsid	Contig_65_135.039:82091-94793	0	13	8	5	1	0	yes	7	PHAGE_Vibrio_8_NC_022747(2),PHAGE_Entero_P88_NC_026014(2),PHAGE_Vibrio_K139_NC_003313(2),PHAGE_Aeromo_phiO18P_NC_009542(2),PHAGE_Entero_P4_NC_001609(1),PHAGE_Entero_P1_NC_005856(1),PHAGE_Escher_pro147_NC_028896(1),PHAGE_Ralsto_RSY1_NC_025115(1),PHAGE_Escher_PA2_NC_028449(1),PHAGE_Escher_RCS47_NC_042128(1),PHAGE_Pseudo_phi3_NC_030940(1),PHAGE_Salmon_SEN5_NC_028701(1),PHAGE_Entero_mEpX1_NC_019709(1…	2	0.1538	0.466	PHAGE_Vibrio_8_NC_022747(2)
1	4	24.3Kb	incomplete	50)	terminase,lysin	Contig_55_131.062:21685-46044	2	42	26	16	1	0	no	16	PHAGE_Stx2_II_NC_004914(6),PHAGE_Entero_mEp237_NC_019704(5),PHAGE_Shigel_POCJ13_NC_025434(4),PHAGE_Entero_VT2_Sakai_NC_000902(4),PHAGE_Escher_HK639_NC_016158(4),PHAGE_Entero_Min27_NC_010237(4),PHAGE_Shigel_Stx_NC_029120(4),PHAGE_Escher_TL_2011b_NC_019445(3),PHAGE_Salmon_SPN3UB_NC_019545(3),PHAGE_Phage_Gifsy_2_NC_010393(3),PHAGE_Entero_phiP27_NC_003356(3),PHAGE_Entero_933W_NC_000924(3),PHAGE_Esche…	5	0.1428	0.4693	PHAGE_Stx2_II_NC_004914(6)
1	6	19.8Kb	incomplete	50)	lysin,protease,integrase	Contig_73_136.823:894-20740	3	31	27	4	1	0	no	12	PHAGE_Entero_phiP27_NC_003356(15),PHAGE_Entero_SfV_NC_003444(4),PHAGE_Salmon_118970_sal3_NC_031940(4),PHAGE_Entero_mEp390_NC_019721(3),PHAGE_Entero_BP_4795_NC_004813(3),PHAGE_Shigel_POCJ13_NC_025434(3),PHAGE_Entero_YYZ_2008_NC_011356(3),PHAGE_Entero_mEp460_NC_019716(3),PHAGE_Entero_cdtI_NC_009514(3),PHAGE_Entero_UAB_Phi20_NC_031019(3),PHAGE_Shigel_Stx_NC_029120(3),PHAGE_Salmon_SP_076_NC_021782(2)…	15	0.4838	0.4638	PHAGE_Entero_phiP27_NC_003356(15)
1	2	11.5Kb	incomplete	60)	tail,terminase,capsid	Contig_29_232.448:1013-12607	0	16	16	0	1	0	no	5	PHAGE_Aeromo_phiO18P_NC_009542(13),PHAGE_Pasteu_F108_NC_008193(11),PHAGE_Haemop_HP2_NC_003315(11),PHAGE_Haemop_HP1_NC_001697(8),PHAGE_Pseudo_phi3_NC_030940(7),PHAGE_Vibrio_K139_NC_003313(7),PHAGE_Vibrio_8_NC_022747(6),PHAGE_Salmon_SEN1_NC_029003(1),PHAGE_Vibrio_pYD21_A_NC_020846(1),PHAGE_Salmon_SP_004_NC_021774(1),PHAGE_Entero_186_NC_001317(1),PHAGE_Pseudo_119X_NC_007807(1),PHAGE_Pseudo_PaP2_NC_0…	11	0.8125	0.5462	PHAGE_Aeromo_phiO18P_NC_009542(13)
2	2	22.6Kb	incomplete	20)	integrase	Contig_35_67.9101:23323-45985	0	26	20	6	1	0	yes	10	PHAGE_Phage_Gifsy_2_NC_010393(7),PHAGE_Salmon_SPN3UB_NC_019545(6),PHAGE_Shigel_POCJ13_NC_025434(5),PHAGE_Shigel_Stx_NC_029120(5),PHAGE_Phage_Gifsy_1_NC_010392(4),PHAGE_Entero_mEp237_NC_019704(4),PHAGE_Entero_Min27_NC_010237(3),PHAGE_Pectob_ZF40_NC_019522(3),PHAGE_Stx2_II_NC_004914(3),PHAGE_Escher_HK639_NC_016158(2),PHAGE_Entero_HK225_NC_019717(2),PHAGE_Salmon_SEN34_NC_028699(2),PHAGE_Entero_933W_…	7	0.2692	0.4736	PHAGE_Phage_Gifsy_2_NC_010393(7)
3	6	26Kb	incomplete	20)	integrase	Contig_80_62.4156:23189-49201	0	27	20	7	1	0	yes	13	PHAGE_Entero_mEp237_NC_019704(5),PHAGE_Escher_HK639_NC_016158(4),PHAGE_Shigel_POCJ13_NC_025434(4),PHAGE_Entero_Min27_NC_010237(3),PHAGE_Phage_Gifsy_2_NC_010393(3),PHAGE_Stx2_II_NC_004914(3),PHAGE_Shigel_Stx_NC_029120(3),PHAGE_Entero_Tyrion_NC_031077(2),PHAGE_Erwini_phiEt88_NC_015295(2),PHAGE_Escher_TL_2011b_NC_019445(2),PHAGE_Entero_phi80_NC_021190(2),PHAGE_Phage_Gifsy_1_NC_010392(2),PHAGE_Pectob…	5	0.1851	0.4851	PHAGE_Entero_mEp237_NC_019704(5)
3	1	15.9Kb	incomplete	30)	tail,integrase	Contig_33_72.4586:395-16350	0	16	10	6	1	0	yes	8	PHAGE_Escher_HK639_NC_016158(2),PHAGE_Escher_Av_05_NC_025830(2),PHAGE_Entero_BP_4795_NC_004813(2),PHAGE_Entero_phiP27_NC_003356(2),PHAGE_Shigel_POCJ13_NC_025434(2),PHAGE_Entero_YYZ_2008_NC_011356(2),PHAGE_Shigel_Stx_NC_029120(2),PHAGE_Entero_Tyrion_NC_031077(1),PHAGE_Erwini_phiEt88_NC_015295(1),PHAGE_Entero_Min27_NC_010237(1),PHAGE_Entero_lambda_NC_001416(1),PHAGE_Haemop_Aaphi23_NC_004827(1),PHAG…	2	0.125	0.4663	PHAGE_Escher_HK639_NC_016158(2)
3	7	20.2Kb	incomplete	30)	integrase,tail	Contig_81_62.8688:98144-118440	0	17	13	4	1	0	yes	10	PHAGE_Entero_BP_4795_NC_004813(4),PHAGE_Entero_SfI_NC_027339(4),PHAGE_Entero_lambda_NC_001416(3),PHAGE_Stx2_II_NC_004914(2),PHAGE_Entero_VT2_Sakai_NC_000902(2),PHAGE_Escher_PA28_NC_041935(2),PHAGE_Entero_DE3_NC_042057(1),PHAGE_Acinet_Acj61_NC_014661(1),PHAGE_Burkho_Bcep22_NC_005262(1),PHAGE_Vibrio_KVP40_NC_005083(1),PHAGE_Stx2_vB_EcoP_24B_NC_027984(1),PHAGE_Entero_mEp235_NC_019708(1),PHAGE_Haemop…	4	0.2352	0.4631	PHAGE_Entero_BP_4795_NC_004813(4)
3	3	5.2Kb	incomplete	40)	tail,transposase	Contig_75_70.4942:113295-118518	0	8	7	1	1	0	no	4	PHAGE_Entero_DE3_NC_042057(4),PHAGE_Entero_HK630_NC_019723(4),PHAGE_Entero_lambda_NC_001416(4),PHAGE_Entero_HK629_NC_019711(4),PHAGE_Entero_N15_NC_001901(2),PHAGE_Entero_cdtI_NC_009514(1),PHAGE_Mycoba_MoMoMixon_NC_023733(1),PHAGE_Mycoba_ArcherS7_NC_021348(1),PHAGE_Mycoba_Lukilu_NC_041901(1),PHAGE_Shigel_SfIV_NC_022749(1),PHAGE_Mycoba_Alice_NC_028986(1),PHAGE_Mycoba_Bxz1_NC_004687(1),PHAGE_Entero_…	4	0.5	0.5369	PHAGE_Entero_DE3_NC_042057(4)
3	4	8.5Kb	incomplete	40)	envelope,tail,lysin	Contig_77_67.7706:514-9033	0	17	12	5	1	0	no	7	PHAGE_Entero_mEp460_NC_019716(5),PHAGE_Entero_933W_NC_000924(3),PHAGE_Salmon_118970_sal3_NC_031940(3),PHAGE_Entero_BP_4795_NC_004813(2),PHAGE_Stx2_c_86_NC_008464(2),PHAGE_Entero_YYZ_2008_NC_011356(2),PHAGE_Entero_DE3_NC_042057(1),PHAGE_Stx2_vB_EcoP_24B_NC_027984(1),PHAGE_Entero_Min27_NC_010237(1),PHAGE_Escher_PA2_NC_028449(1),PHAGE_Shigel_SfIV_NC_022749(1),PHAGE_Vibrio_VBP47_NC_020848(1),PHAGE_En…	5	0.2941	0.4305	PHAGE_Entero_mEp460_NC_019716(5)
3	5	16Kb	incomplete	40)	lysin,head,integrase	Contig_78_73.1611:514-16607	0	17	16	1	1	0	yes	10	PHAGE_Entero_lambda_NC_001416(7),PHAGE_Entero_HK630_NC_019723(7),PHAGE_Entero_DE3_NC_042057(6),PHAGE_Entero_BP_4795_NC_004813(4),PHAGE_Entero_HK629_NC_019711(3),PHAGE_Escher_PA28_NC_041935(3),PHAGE_Salmon_118970_sal4_NC_030919(2),PHAGE_Entero_HK106_NC_019768(2),PHAGE_Stx2_c_1717_NC_011357(2),PHAGE_Entero_mEp237_NC_019704(2),PHAGE_Entero_933W_NC_000924(2),PHAGE_Entero_YYZ_2008_NC_011356(2),PHAGE_E…	5	0.4117	0.4717	PHAGE_Entero_lambda_NC_001416(7)
3	8	15.2Kb	incomplete	60)	integrase,tail,flippase	Contig_87_78.2318:56572-71797	0	21	21	0	1	0	yes	5	PHAGE_Entero_SfV_NC_003444(17),PHAGE_Shigel_SfIV_NC_022749(16),PHAGE_Shigel_SfII_NC_021857(12),PHAGE_Entero_cdtI_NC_009514(10),PHAGE_Entero_mEp460_NC_019716(9),PHAGE_Entero_SfI_NC_027339(7),PHAGE_Salmon_ST64B_NC_004313(4),PHAGE_Salmon_SPN9CC_NC_017985(2),PHAGE_Salmon_118970_sal3_NC_031940(2),PHAGE_Oenoco_phiS13_NC_023560(1),PHAGE_Entero_c_1_NC_019706(1),PHAGE_Pseudo_PAJU2_NC_011373(1),PHAGE_Oenoc…	17	0.8095	0.4348	PHAGE_Entero_SfV_NC_003444(17)
4	2	24.6Kb	incomplete	50)	transposase,integrase,head	Contig_31_66.5839:899-25498	0	13	10	3	1	0	yes	5	PHAGE_Entero_P4_NC_001609(6),PHAGE_Acidia_6_NC_010152(1),PHAGE_Erwini_ENT90_NC_019932(1),PHAGE_Acidia_9_NC_010537(1),PHAGE_Salmon_SP_004_NC_021774(1),PHAGE_Ralsto_RSY1_NC_025115(1),PHAGE_Serrat_Eta_NC_021563(1),PHAGE_Rueger_DSS3_P1_NC_025428(1),PHAGE_Shewan_1/41_NC_025458(1),PHAGE_Stenot_S1_NC_011589(1),PHAGE_Entero_WPhi_NC_005056(1),PHAGE_Entero_SfV_NC_003444(1),PHAGE_Salmon_118970_sal3_NC_03194…	6	0.4615	0.4739	PHAGE_Entero_P4_NC_001609(6)
5	3	24.6Kb	incomplete	50)	transposase,integrase,head	Contig_30_92.5509:899-25498	0	13	10	3	1	0	yes	5	PHAGE_Entero_P4_NC_001609(6),PHAGE_Acidia_6_NC_010152(1),PHAGE_Erwini_ENT90_NC_019932(1),PHAGE_Acidia_9_NC_010537(1),PHAGE_Salmon_SP_004_NC_021774(1),PHAGE_Ralsto_RSY1_NC_025115(1),PHAGE_Serrat_Eta_NC_021563(1),PHAGE_Rueger_DSS3_P1_NC_025428(1),PHAGE_Shewan_1/41_NC_025458(1),PHAGE_Stenot_S1_NC_011589(1),PHAGE_Entero_WPhi_NC_005056(1),PHAGE_Entero_SfV_NC_003444(1),PHAGE_Salmon_118970_sal3_NC_03194…	6	0.4615	0.4739	PHAGE_Entero_P4_NC_001609(6)
6	4	13.3Kb	incomplete	10)	NA	Contig_120_78.937:537-13872	0	22	22	0	1	0	no	8	PHAGE_Entero_mEp460_NC_019716(14),PHAGE_Entero_cdtI_NC_009514(14),PHAGE_Entero_SfV_NC_003444(13),PHAGE_Shigel_SfIV_NC_022749(10),PHAGE_Shigel_SfII_NC_021857(9),PHAGE_Salmon_ST64B_NC_004313(6),PHAGE_Shigel_Ss_VASD_NC_028685(6),PHAGE_Salmon_118970_sal3_NC_031940(4),PHAGE_Escher_PA2_NC_028449(3),PHAGE_Entero_VT2phi_272_NC_028656(3),PHAGE_Entero_c_1_NC_019706(2),PHAGE_Entero_YYZ_2008_NC_011356(2),PHA…	13	0.6363	0.497	PHAGE_Entero_mEp460_NC_019716(14)
6	6	11.1Kb	incomplete	10)	NA	Contig_138_83.2935:5499-16658	0	22	22	0	1	0	no	9	PHAGE_Entero_933W_NC_000924(9),PHAGE_Entero_BP_4795_NC_004813(9),PHAGE_Escher_PA28_NC_041935(9),PHAGE_Entero_DE3_NC_042057(7),PHAGE_Stx2_vB_EcoP_24B_NC_027984(7),PHAGE_Entero_mEp235_NC_019708(5),PHAGE_Stx2_c_86_NC_008464(5),PHAGE_Entero_lambda_NC_001416(5),PHAGE_Stx2_II_NC_004914(5),PHAGE_Entero_VT2_Sakai_NC_000902(5),PHAGE_Entero_HK629_NC_019711(4),PHAGE_Entero_mEpX1_NC_019709(3),PHAGE_Entero_Sf…	8	0.409	0.4703	PHAGE_Entero_933W_NC_000924(9)
6	7	14.8Kb	incomplete	10)	NA	Contig_140_82.9376:184-15060	0	27	19	8	1	0	no	10	PHAGE_Entero_BP_4795_NC_004813(9),PHAGE_Entero_933W_NC_000924(6),PHAGE_Entero_SfI_NC_027339(5),PHAGE_Escher_PA28_NC_041935(5),PHAGE_Escher_HK639_NC_016158(4),PHAGE_Stx2_vB_EcoP_24B_NC_027984(4),PHAGE_Entero_mEp237_NC_019704(4),PHAGE_Entero_HK225_NC_019717(3),PHAGE_Salmon_SEN34_NC_028699(3),PHAGE_Stx2_c_86_NC_008464(3),PHAGE_Entero_YYZ_2008_NC_011356(3),PHAGE_Entero_DE3_NC_042057(2),PHAGE_Erwini_p…	9	0.3333	0.4562	PHAGE_Entero_BP_4795_NC_004813(9)
6	1	3.1Kb	incomplete	30)	tail	Contig_40_103.649:2-3167	0	7	6	1	1	0	no	3	PHAGE_Entero_cdtI_NC_009514(4),PHAGE_Entero_mEp460_NC_019716(1),PHAGE_Entero_933W_NC_000924(1),PHAGE_Stx2_vB_EcoP_24B_NC_027984(1),PHAGE_Pseudo_H66_NC_042342(1),PHAGE_Entero_Min27_NC_010237(1),PHAGE_Entero_VT2_Sakai_NC_000902(1),PHAGE_Entero_HK630_NC_019723(1),PHAGE_Entero_lambda_NC_001416(1),PHAGE_Stx2_II_NC_004914(1),PHAGE_Entero_HK629_NC_019711(1),PHAGE_Burkho_BcepIL02_NC_012743(1),PHAGE_Burkh…	4	0.5714	0.4154	PHAGE_Entero_cdtI_NC_009514(4)
6	8	12.4Kb	incomplete	30)	integrase,head	Contig_162_85.1049:70106-82538	0	10	8	2	1	0	yes	3	PHAGE_Entero_P4_NC_001609(6),PHAGE_Strept_858_NC_010353(1),PHAGE_Strept_YMC_2011_NC_018285(1),PHAGE_Entero_N15_NC_001901(1),PHAGE_Loktan_pCB2051_A_NC_020853(1),PHAGE_Shigel_Sf6_NC_005344(1),PHAGE_Ralsto_RSY1_NC_025115(1),PHAGE_Erwini_phiEt88_NC_015295(1),PHAGE_Stenot_S1_NC_011589(1),PHAGE_Yersin_L_413C_NC_004745(1),PHAGE_Escher_P2_NC_041848(1),PHAGE_Entero_186_NC_001317(1),PHAGE_Yersin_PY54_NC_00…	6	0.6	0.4734	PHAGE_Entero_P4_NC_001609(6)
6	3	11.8Kb	incomplete	60)	transposase	Contig_112_68.1654:10338-22224	0	16	8	8	1	0	no	4	PHAGE_Stx2_c_1717_NC_011357(3),PHAGE_Pseudo_MD8_NC_031091(1),PHAGE_Clostr_phiCD38_2_NC_015568(1),PHAGE_Clostr_phiCD111_NC_028905(1),PHAGE_Clostr_phiCD146_NC_028958(1),PHAGE_Escher_PA2_NC_028449(1),PHAGE_Escher_phi191_NC_028660(1),PHAGE_Acinet_vB_AbaM_ME3_NC_041884(1),PHAGE_Escher_P13374_NC_018846(1),PHAGE_Entero_BP_4795_NC_004813(1),PHAGE_Entero_VT2phi_272_NC_028656(1),PHAGE_Escher_TL_2011c_NC_01…	5	0.1875	0.5024	PHAGE_Stx2_c_1717_NC_011357(3)
7	5	12.6Kb	incomplete	40)	integrase,capsid	Contig_40_85.2346:381597-394291	0	12	7	5	1	0	yes	6	PHAGE_Vibrio_8_NC_022747(2),PHAGE_Vibrio_K139_NC_003313(2),PHAGE_Aeromo_phiO18P_NC_009542(2),PHAGE_Entero_P1_NC_005856(1),PHAGE_Escher_pro147_NC_028896(1),PHAGE_Ralsto_RSY1_NC_025115(1),PHAGE_Escher_PA2_NC_028449(1),PHAGE_Escher_RCS47_NC_042128(1),PHAGE_Pseudo_phi3_NC_030940(1),PHAGE_Salmon_SEN5_NC_028701(1),PHAGE_Entero_VT2phi_272_NC_028656(1),PHAGE_Haemop_HP2_NC_003315(1),PHAGE_Burkho_phi52237_…	2	0.1666	0.4601	PHAGE_Vibrio_8_NC_022747(2)
7	7	30.6Kb	incomplete	40)	plate,integrase	Contig_68_77.598:98684-129287	0	14	10	4	1	0	yes	9	PHAGE_Entero_YYZ_2008_NC_011356(2),PHAGE_Entero_BP_4795_NC_004813(2),PHAGE_Salmon_118970_sal3_NC_031940(2),PHAGE_Salmon_Fels_1_NC_010391(2),PHAGE_Entero_UAB_Phi20_NC_031019(2),PHAGE_Entero_DE3_NC_042057(1),PHAGE_Entero_P22_NC_002371(1),PHAGE_Phage_Gifsy_2_NC_010393(1),PHAGE_Salmon_ST64B_NC_004313(1),PHAGE_Entero_933W_NC_000924(1),PHAGE_Staphy_96_NC_007057(1),PHAGE_Erwini_PEp14_NC_016767(1),PHAGE_…	2	0.1428	0.4733	PHAGE_Entero_YYZ_2008_NC_011356(2)
8	3	16Kb	incomplete	20)	integrase	Contig_38_62.2166:613-16690	0	21	19	2	1	0	yes	14	PHAGE_Entero_BP_4795_NC_004813(6),PHAGE_Escher_PA28_NC_041935(6),PHAGE_Entero_SfI_NC_027339(5),PHAGE_Escher_HK639_NC_016158(4),PHAGE_Entero_DE3_NC_042057(3),PHAGE_Stx2_vB_EcoP_24B_NC_027984(3),PHAGE_Entero_lambda_NC_001416(3),PHAGE_Salmon_BTP1_NC_042346(3),PHAGE_Entero_933W_NC_000924(3),PHAGE_Entero_mEp237_NC_019704(2),PHAGE_Entero_HK225_NC_019717(2),PHAGE_Salmon_SEN34_NC_028699(2),PHAGE_Stx2_c_8…	5	0.2857	0.4537	PHAGE_Entero_BP_4795_NC_004813(6)
8	7	12.6Kb	incomplete	40)	virion	Contig_78_76.4568:60023-72721	0	17	10	7	1	0	no	7	PHAGE_Acinet_vB_AbaM_ME3_NC_041884(3),PHAGE_Bacill_Shanette_NC_028983(2),PHAGE_Bacill_JL_NC_028982(2),PHAGE_Gordon_Smoothie_NC_030696(1),PHAGE_Bacill_Pookie_NC_027394(1),PHAGE_Pseudo_phiPsa374_NC_023601(1),PHAGE_Erwini_vB_EamM_ChrisDB_NC_031126(1),PHAGE_Klebsi_phiKO2_NC_005857(1),PHAGE_Burkho_KS14_NC_015273(1),PHAGE_Erwini_vB_EamM_Asesino_NC_031107(1),PHAGE_Erwini_vB_EamM_Caitlin_NC_031120(1),PHA…	4	0.1764	0.4987	PHAGE_Acinet_vB_AbaM_ME3_NC_041884(3)
8	5	28Kb	incomplete	50)	tail,lysin,head	Contig_55_62.3297:295173-323201	0	29	28	1	1	0	no	8	PHAGE_Entero_DE3_NC_042057(19),PHAGE_Entero_lambda_NC_001416(19),PHAGE_Entero_HK629_NC_019711(19),PHAGE_Entero_HK630_NC_019723(19),PHAGE_Entero_mEp237_NC_019704(6),PHAGE_Entero_mEp460_NC_019716(5),PHAGE_Entero_cdtI_NC_009514(5),PHAGE_Entero_YYZ_2008_NC_011356(4),PHAGE_Entero_BP_4795_NC_004813(4),PHAGE_Entero_phi80_NC_021190(3),PHAGE_Stx2_c_1717_NC_011357(3),PHAGE_Entero_HK225_NC_019717(3),PHAGE_E…	19	0.6551	0.5364	PHAGE_Entero_DE3_NC_042057(19)
9	3	9.3Kb	incomplete	20)	integrase	Contig_62_75.0769:1102-10498	0	14	11	3	1	0	no	7	PHAGE_Entero_933W_NC_000924(4),PHAGE_Escher_HK639_NC_016158(3),PHAGE_Entero_BP_4795_NC_004813(3),PHAGE_Entero_SfI_NC_027339(3),PHAGE_Entero_DE3_NC_042057(2),PHAGE_Salmon_SE1_NC_011802(2),PHAGE_Entero_lambda_NC_001416(2),PHAGE_Entero_phi80_NC_021190(2),PHAGE_Entero_mEp237_NC_019704(2),PHAGE_Salmon_BTP1_NC_042346(2),PHAGE_Entero_HK225_NC_019717(2),PHAGE_Salmon_SEN34_NC_028699(2),PHAGE_Salmon_ST160_…	4	0.2857	0.4325	PHAGE_Entero_933W_NC_000924(4)
9	2	5.5Kb	incomplete	30)	transposase	Contig_37_89.8125:6-5508	0	8	6	2	1	0	no	5	PHAGE_Bacill_G_NC_023719(2),PHAGE_Pseudo_pYD6_A_NC_020849(1),PHAGE_Cellul_phi14:2_NC_021806(1),PHAGE_Escher_PA2_NC_028449(1),PHAGE_Escher_phi191_NC_028660(1),PHAGE_Burkho_BcepC6B_NC_005887(1),PHAGE_Shigel_SfIV_NC_022749(1),PHAGE_Lactoc_bIL312_NC_002671(1),PHAGE_Escher_P13374_NC_018846(1),PHAGE_Vibrio_VBP47_NC_020848(1),PHAGE_Vibrio_VBP32_NC_020868(1),PHAGE_Escher_TL_2011c_NC_019442(1),PHAGE_Enter…	2	0.25	0.4748	PHAGE_Bacill_G_NC_023719(2)
9	4	26Kb	incomplete	30)	integrase,tail	Contig_71_72.1552:259555-285605	1	9	9	0	1	0	yes	5	PHAGE_Salmon_SPN9CC_NC_017985(4),PHAGE_Shigel_Sf6_NC_005344(3),PHAGE_Entero_Sf101_NC_027398(2),PHAGE_Salmon_HK620_NC_002730(2),PHAGE_Shigel_SfIV_NC_022749(2),PHAGE_Entero_SfV_NC_003444(2),PHAGE_Entero_SfI_NC_027339(2),PHAGE_Salmon_ST160_NC_014900(2),PHAGE_Entero_ST104_NC_005841(2),PHAGE_Shigel_SfII_NC_021857(2),PHAGE_Salmon_ST64T_NC_004348(2),PHAGE_Entero_P22_NC_002371(1),PHAGE_Salmon_SE1_NC_0118…	4	0.4444	0.4304	PHAGE_Salmon_SPN9CC_NC_017985(4)
9	1	13.4Kb	incomplete	50)	lysin,tail,envelope,capsid	Contig_21_63.2665:415935-429379	0	21	16	5	1	0	no	8	PHAGE_Entero_mEp460_NC_019716(5),PHAGE_Entero_DE3_NC_042057(4),PHAGE_Entero_lambda_NC_001416(4),PHAGE_Entero_HK629_NC_019711(4),PHAGE_Entero_HK630_NC_019723(4),PHAGE_Entero_933W_NC_000924(3),PHAGE_Salmon_118970_sal3_NC_031940(3),PHAGE_Entero_phi80_NC_021190(2),PHAGE_Entero_BP_4795_NC_004813(2),PHAGE_Entero_mEp237_NC_019704(2),PHAGE_Entero_N15_NC_001901(2),PHAGE_Stx2_c_86_NC_008464(2),PHAGE_Entero…	5	0.238	0.4753	PHAGE_Entero_mEp460_NC_019716(5)
10	4	16.3Kb	incomplete	30)	head,lysis	Contig_62_66.1883:65862-82245	0	16	14	2	1	0	yes	7	PHAGE_Entero_lambda_NC_001416(8),PHAGE_Entero_HK630_NC_019723(6),PHAGE_Entero_DE3_NC_042057(5),PHAGE_Entero_BP_4795_NC_004813(5),PHAGE_Entero_933W_NC_000924(3),PHAGE_Entero_SfI_NC_027339(3),PHAGE_Escher_PA28_NC_041935(3),PHAGE_Salmon_118970_sal4_NC_030919(2),PHAGE_Entero_HK106_NC_019768(2),PHAGE_Entero_HK629_NC_019711(2),PHAGE_Entero_HK140_NC_019710(2),PHAGE_Entero_cdtI_NC_009514(2),PHAGE_Salmon_…	8	0.5	0.4766	PHAGE_Entero_lambda_NC_001416(8)
10	3	27.6Kb	incomplete	40)	integrase,tail	Contig_48_57.0465:39304-66918	0	15	13	2	1	0	yes	3	PHAGE_Salmon_Fels_2_NC_010463(11),PHAGE_Salmon_RE_2010_NC_019488(9),PHAGE_Salmon_SEN1_NC_029003(7),PHAGE_Entero_PsP3_NC_005340(7),PHAGE_Entero_186_NC_001317(5),PHAGE_Erwini_ENT90_NC_019932(2),PHAGE_Entero_P2_NC_001895(2),PHAGE_Entero_fiAA91_ss_NC_022750(2),PHAGE_Cronob_vB_CsaM_GAP32_NC_019401(1),PHAGE_Erwini_Ea9_2_NC_023579(1),PHAGE_Pectob_CBB_NC_041878(1),PHAGE_Cronob_CR9_NC_023717(1),PHAGE_Ente…	11	0.7333	0.4999	PHAGE_Salmon_Fels_2_NC_010463(11)
10	5	6.7Kb	incomplete	40)	integrase,transposase	Contig_68_142.351:1-6776	0	15	7	8	1	0	no	6	PHAGE_Entero_P1_NC_005856(4),PHAGE_Escher_RCS47_NC_042128(4),PHAGE_Salmon_SJ46_NC_031129(3),PHAGE_Shigel_Sf6_NC_005344(1),PHAGE_Spirop_SkV1_CR2_3x_NC_009987(1),PHAGE_Shigel_SfII_NC_021857(1),PHAGE_Gordon_Nymphadora_NC_031061(1),PHAGE_Shigel_SfIV_NC_022749(1),PHAGE_Spirop_1_C74_NC_003793(1),PHAGE_Mycoba_Squirty_NC_026588(1),PHAGE_Gordon_Attis_NC_041883(1),PHAGE_Brevib_Jenst_NC_028805(1)	2	0.2666	0.4968	PHAGE_Entero_P1_NC_005856(4)
10	7	15.6Kb	incomplete	60)	plate,tail,envelope,lysin	Contig_110_51.7663:37536-53175	0	25	17	8	1	0	no	12	PHAGE_Salmon_118970_sal3_NC_031940(5),PHAGE_Entero_mEp460_NC_019716(5),PHAGE_Entero_lambda_NC_001416(4),PHAGE_Entero_HK630_NC_019723(4),PHAGE_Entero_DE3_NC_042057(3),PHAGE_Entero_HK629_NC_019711(3),PHAGE_Entero_BP_4795_NC_004813(2),PHAGE_Stx2_c_86_NC_008464(2),PHAGE_Entero_YYZ_2008_NC_011356(2),PHAGE_Entero_cdtI_NC_009514(2),PHAGE_Escher_D108_NC_013594(1),PHAGE_Stx2_vB_EcoP_24B_NC_027984(1),PHAGE…	5	0.2	0.4495	PHAGE_Salmon_118970_sal3_NC_031940(5)
111A	5	15.5Kb	incomplete	30)	integrase,capsid	Contig_52_67.1313:13222-28767	0	14	11	3	1	0	yes	3	PHAGE_Salmon_RE_2010_NC_019488(9),PHAGE_Salmon_Fels_2_NC_010463(9),PHAGE_Salmon_SEN1_NC_029003(6),PHAGE_Entero_PsP3_NC_005340(6),PHAGE_Entero_186_NC_001317(5),PHAGE_Ralsto_RSA1_NC_009382(1),PHAGE_Escher_P2_NC_041848(1),PHAGE_Erwini_Ea9_2_NC_023579(1),PHAGE_Erwini_ENT90_NC_019932(1),PHAGE_Entero_P88_NC_026014(1),PHAGE_Ralsto_RSY1_NC_025115(1),PHAGE_Pasteu_F108_NC_008193(1),PHAGE_Erwini_vB_EamP_Fro…	9	0.6428	0.4637	PHAGE_Salmon_RE_2010_NC_019488(9)
111A	4	19.8Kb	incomplete	50)	head,envelope,integrase	Contig_45_79.7382:1902-21749	0	22	16	6	1	0	yes	12	PHAGE_Entero_lambda_NC_001416(4),PHAGE_Entero_BP_4795_NC_004813(4),PHAGE_Entero_933W_NC_000924(4),PHAGE_Entero_SfI_NC_027339(4),PHAGE_Entero_DE3_NC_042057(3),PHAGE_Entero_HK629_NC_019711(3),PHAGE_Stx2_c_1717_NC_011357(3),PHAGE_Entero_YYZ_2008_NC_011356(3),PHAGE_Salmon_SEN22_NC_028696(3),PHAGE_Entero_HK630_NC_019723(3),PHAGE_Stx2_vB_EcoP_24B_NC_027984(2),PHAGE_Entero_VT2phi_272_NC_028656(2),PHAGE_…	4	0.1818	0.4526	PHAGE_Entero_lambda_NC_001416(4)
111A	6	25.2Kb	incomplete	50)	tail,head,capsid	Contig_102_74.8065:13849-39106	0	34	31	3	1	0	no	17	PHAGE_Entero_Sf101_NC_027398(11),PHAGE_Salmon_HK620_NC_002730(10),PHAGE_Shigel_Sf6_NC_005344(8),PHAGE_Salmon_SEN22_NC_028696(7),PHAGE_Salmon_vB_SemP_Emek_NC_018275(5),PHAGE_Salmon_118970_sal4_NC_030919(4),PHAGE_Entero_IME10_NC_019501(4),PHAGE_Stx2_c_1717_NC_011357(4),PHAGE_Entero_c_1_NC_019706(4),PHAGE_Entero_UAB_Phi20_NC_031019(4),PHAGE_Salmon_epsilon34_NC_011976(4),PHAGE_Bacter_APSE_2_NC_011551…	10	0.3235	0.4596	PHAGE_Entero_Sf101_NC_027398(11)
111B	4	15.5Kb	incomplete	30)	integrase,capsid	Contig_54_77.4992:13222-28767	0	14	11	3	1	0	yes	3	PHAGE_Salmon_RE_2010_NC_019488(9),PHAGE_Salmon_Fels_2_NC_010463(9),PHAGE_Salmon_SEN1_NC_029003(6),PHAGE_Entero_PsP3_NC_005340(6),PHAGE_Entero_186_NC_001317(5),PHAGE_Ralsto_RSA1_NC_009382(1),PHAGE_Escher_P2_NC_041848(1),PHAGE_Erwini_Ea9_2_NC_023579(1),PHAGE_Erwini_ENT90_NC_019932(1),PHAGE_Entero_P88_NC_026014(1),PHAGE_Ralsto_RSY1_NC_025115(1),PHAGE_Pasteu_F108_NC_008193(1),PHAGE_Erwini_vB_EamP_Fro…	9	0.6428	0.4637	PHAGE_Salmon_RE_2010_NC_019488(9)
111B	3	19.8Kb	incomplete	50)	head,envelope,integrase	Contig_47_89.7704:1902-21749	0	22	16	6	1	0	yes	12	PHAGE_Entero_lambda_NC_001416(4),PHAGE_Entero_BP_4795_NC_004813(4),PHAGE_Entero_933W_NC_000924(4),PHAGE_Entero_SfI_NC_027339(4),PHAGE_Entero_DE3_NC_042057(3),PHAGE_Entero_HK629_NC_019711(3),PHAGE_Stx2_c_1717_NC_011357(3),PHAGE_Entero_YYZ_2008_NC_011356(3),PHAGE_Salmon_SEN22_NC_028696(3),PHAGE_Entero_HK630_NC_019723(3),PHAGE_Stx2_vB_EcoP_24B_NC_027984(2),PHAGE_Entero_VT2phi_272_NC_028656(2),PHAGE_…	4	0.1818	0.4526	PHAGE_Entero_lambda_NC_001416(4)
111B	6	25.2Kb	incomplete	50)	tail,head,capsid	Contig_104_85.4595:13849-39106	0	34	31	3	1	0	no	17	PHAGE_Entero_Sf101_NC_027398(11),PHAGE_Salmon_HK620_NC_002730(10),PHAGE_Shigel_Sf6_NC_005344(8),PHAGE_Salmon_SEN22_NC_028696(7),PHAGE_Salmon_vB_SemP_Emek_NC_018275(5),PHAGE_Salmon_118970_sal4_NC_030919(4),PHAGE_Entero_IME10_NC_019501(4),PHAGE_Stx2_c_1717_NC_011357(4),PHAGE_Entero_c_1_NC_019706(4),PHAGE_Entero_UAB_Phi20_NC_031019(4),PHAGE_Salmon_epsilon34_NC_011976(4),PHAGE_Bacter_APSE_2_NC_011551…	10	0.3235	0.4596	PHAGE_Entero_Sf101_NC_027398(11)
115C	2	24.2Kb	incomplete	30)	tail	Contig_15_83.9302:15136-39402	0	23	23	0	1	0	no	6	PHAGE_Entero_lambda_NC_001416(19),PHAGE_Entero_DE3_NC_042057(18),PHAGE_Entero_HK630_NC_019723(18),PHAGE_Entero_HK629_NC_019711(17),PHAGE_Entero_phi80_NC_021190(4),PHAGE_Entero_mEp460_NC_019716(4),PHAGE_Entero_cdtI_NC_009514(4),PHAGE_Entero_N15_NC_001901(3),PHAGE_Salmon_118970_sal3_NC_031940(3),PHAGE_Entero_HK225_NC_019717(3),PHAGE_Entero_YYZ_2008_NC_011356(2),PHAGE_Entero_BP_4795_NC_004813(2),PHA…	18	0.826	0.5552	PHAGE_Entero_lambda_NC_001416(19)
115C	3	12.6Kb	incomplete	40)	integrase,capsid	Contig_17_69.429:182583-195276	0	12	7	5	1	0	yes	6	PHAGE_Vibrio_8_NC_022747(2),PHAGE_Vibrio_K139_NC_003313(2),PHAGE_Aeromo_phiO18P_NC_009542(2),PHAGE_Entero_P1_NC_005856(1),PHAGE_Escher_pro147_NC_028896(1),PHAGE_Ralsto_RSY1_NC_025115(1),PHAGE_Escher_PA2_NC_028449(1),PHAGE_Escher_RCS47_NC_042128(1),PHAGE_Pseudo_phi3_NC_030940(1),PHAGE_Salmon_SEN5_NC_028701(1),PHAGE_Entero_VT2phi_272_NC_028656(1),PHAGE_Haemop_HP2_NC_003315(1),PHAGE_Burkho_phi52237_…	2	0.1666	0.4599	PHAGE_Vibrio_8_NC_022747(2)
115C	6	26.1Kb	incomplete	40)	lysin,plate,integrase	Contig_49_66.361:1-26197	0	24	18	6	1	0	yes	14	PHAGE_Entero_Min27_NC_010237(4),PHAGE_Salmon_118970_sal3_NC_031940(4),PHAGE_Stx2_vB_EcoP_24B_NC_027984(3),PHAGE_Entero_phiP27_NC_003356(3),PHAGE_Shigel_POCJ13_NC_025434(3),PHAGE_Entero_933W_NC_000924(3),PHAGE_Shigel_Stx_NC_029120(3),PHAGE_Escher_HK639_NC_016158(2),PHAGE_Entero_HK022_NC_002166(2),PHAGE_Entero_mEp390_NC_019721(2),PHAGE_Escher_HK75_NC_016160(2),PHAGE_Salmon_ST64B_NC_004313(1),PHAGE_…	3	0.1666	0.4759	PHAGE_Entero_Min27_NC_010237(4)
115C	4	27.1Kb	incomplete	50)	integrase,lysin,envelope,head	Contig_26_75.703:198193-225333	0	27	25	2	1	0	yes	9	PHAGE_Entero_mEp460_NC_019716(15),PHAGE_Shigel_SfII_NC_021857(14),PHAGE_Entero_SfV_NC_003444(12),PHAGE_Entero_cdtI_NC_009514(12),PHAGE_Shigel_SfIV_NC_022749(11),PHAGE_Salmon_ST64B_NC_004313(5),PHAGE_Salmon_118970_sal3_NC_031940(5),PHAGE_Entero_HK629_NC_019711(4),PHAGE_Entero_HK630_NC_019723(4),PHAGE_Entero_DE3_NC_042057(3),PHAGE_Entero_lambda_NC_001416(3),PHAGE_Entero_VT2phi_272_NC_028656(2),PHAG…	15	0.5555	0.4735	PHAGE_Entero_mEp460_NC_019716(15)
143B	2	28.6Kb	incomplete	30)	integrase,plate	Contig_6_55.0385:207586-236214	0	14	9	5	1	0	yes	7	PHAGE_Phage_Gifsy_2_NC_010393(2),PHAGE_Entero_YYZ_2008_NC_011356(2),PHAGE_Salmon_118970_sal3_NC_031940(2),PHAGE_Entero_BP_4795_NC_004813(2),PHAGE_Salmon_Fels_1_NC_010391(2),PHAGE_Shigel_Stx_NC_029120(2),PHAGE_Shigel_POCJ13_NC_025434(2),PHAGE_Salmon_ST64B_NC_004313(1),PHAGE_Entero_933W_NC_000924(1),PHAGE_Staphy_96_NC_007057(1),PHAGE_Erwini_PEp14_NC_016767(1),PHAGE_Shigel_SfIV_NC_022749(1),PHAGE_Sh…	2	0.1428	0.4743	PHAGE_Phage_Gifsy_2_NC_010393(2)
143B	5	11.3Kb	incomplete	30)	tail	Contig_31_54.6596:64361-75710	1	17	11	6	1	0	no	6	PHAGE_Entero_DE3_NC_042057(4),PHAGE_Entero_lambda_NC_001416(4),PHAGE_Entero_HK630_NC_019723(4),PHAGE_Entero_phiP27_NC_003356(4),PHAGE_Entero_HK629_NC_019711(3),PHAGE_Entero_mEp390_NC_019721(2),PHAGE_Entero_mEp237_NC_019704(2),PHAGE_Escher_HK639_NC_016158(1),PHAGE_Escher_Av_05_NC_025830(1),PHAGE_Erwini_phiEa2809_NC_027340(1),PHAGE_Salmon_SKML_39_NC_019910(1),PHAGE_Entero_Phieco32_NC_010324(1),PHAG…	4	0.2352	0.4547	PHAGE_Entero_DE3_NC_042057(4)
143B	6	43Kb	incomplete	30)	integrase	Contig_31_54.6596:63925-106997	0	16	13	3	1	0	yes	10	PHAGE_Shigel_POCJ13_NC_025434(3),PHAGE_Phage_Gifsy_2_NC_010393(3),PHAGE_Shigel_Stx_NC_029120(3),PHAGE_Escher_HK639_NC_016158(2),PHAGE_Phage_Gifsy_1_NC_010392(2),PHAGE_Cronob_phiES15_NC_018454(2),PHAGE_Salmon_SPN3UB_NC_019545(2),PHAGE_Salmon_SEN34_NC_028699(2),PHAGE_Entero_Tyrion_NC_031077(1),PHAGE_Phormi_MIS_PhV1A_NC_029032(1),PHAGE_Entero_Min27_NC_010237(1),PHAGE_Erwini_phiEt88_NC_015295(1),PHAG…	3	0.1875	0.4599	PHAGE_Shigel_POCJ13_NC_025434(3)
143B	9	16.6Kb	incomplete	30)	integrase,tail	Contig_40_65.5201:41431-58077	0	18	16	2	1	0	yes	6	PHAGE_Entero_SfV_NC_003444(11),PHAGE_Shigel_SfIV_NC_022749(10),PHAGE_Entero_mEp460_NC_019716(10),PHAGE_Entero_cdtI_NC_009514(9),PHAGE_Shigel_SfII_NC_021857(8),PHAGE_Salmon_ST64B_NC_004313(2),PHAGE_Entero_lambda_NC_001416(2),PHAGE_Entero_mEp390_NC_019721(2),PHAGE_Entero_SfI_NC_027339(2),PHAGE_Salmon_118970_sal3_NC_031940(2),PHAGE_Entero_phiP27_NC_003356(2),PHAGE_Bacter_APSE_2_NC_011551(1),PHAGE_En…	11	0.6111	0.4237	PHAGE_Entero_SfV_NC_003444(11)
143B	8	14.3Kb	incomplete	50)	integrase,recombinase,portal,tail	Contig_38_61.2566:35666-49977	0	21	19	2	1	0	yes	8	PHAGE_Entero_P88_NC_026014(12),PHAGE_Salmon_SEN5_NC_028701(5),PHAGE_Salmon_SEN4_NC_029015(4),PHAGE_Pasteu_F108_NC_008193(2),PHAGE_Haemop_HP2_NC_003315(2),PHAGE_Aeromo_phiO18P_NC_009542(2),PHAGE_Salmon_RE_2010_NC_019488(2),PHAGE_Ralsto_RSA1_NC_009382(1),PHAGE_Salmon_SP_004_NC_021774(1),PHAGE_Escher_PA2_NC_028449(1),PHAGE_Entero_WPhi_NC_005056(1),PHAGE_Yersin_L_413C_NC_004745(1),PHAGE_Burkho_KS10_N…	11	0.5714	0.4832	PHAGE_Entero_P88_NC_026014(12)
143B	7	26.8Kb	incomplete	60)	integrase,tail	Contig_35_57.8796:20881-47699	0	10	8	2	1	0	yes	3	PHAGE_Salmon_Fels_2_NC_010463(6),PHAGE_Salmon_RE_2010_NC_019488(4),PHAGE_Salmon_SEN1_NC_029003(3),PHAGE_Salmon_SP_004_NC_021774(2),PHAGE_Entero_WPhi_NC_005056(2),PHAGE_Entero_186_NC_001317(2),PHAGE_Entero_PsP3_NC_005340(2),PHAGE_Cronob_vB_CsaM_GAP32_NC_019401(1),PHAGE_Erwini_ENT90_NC_019932(1),PHAGE_Pectob_CBB_NC_041878(1),PHAGE_Cronob_CR9_NC_023717(1),PHAGE_Salmon_SEN5_NC_028701(1),PHAGE_Pasteu_…	6	0.6	0.5067	PHAGE_Salmon_Fels_2_NC_010463(6)
19A	2	12.8Kb	incomplete	30)	integrase,head	Contig_18_75.9995:14078-26903	0	13	7	6	1	0	yes	5	PHAGE_Entero_P4_NC_001609(3),PHAGE_Salmon_vB_SemP_Emek_NC_018275(2),PHAGE_Salmon_g341c_NC_013059(2),PHAGE_Escher_vB_EcoM_ep3_NC_025430(1),PHAGE_Acidia_virus_NC_029316(1),PHAGE_Salmon_SP_004_NC_021774(1),PHAGE_Serrat_Eta_NC_021563(1),PHAGE_Erwini_phiEt88_NC_015295(1),PHAGE_Shewan_1/41_NC_025458(1),PHAGE_Entero_WPhi_NC_005056(1),PHAGE_Entero_186_NC_001317(1),PHAGE_Entero_IME10_NC_019501(1),PHAGE_Es…	3	0.2307	0.4575	PHAGE_Entero_P4_NC_001609(3)
20A	4	28.3Kb	incomplete	30)	tail	Contig_33_51.9852:94833-123210	0	30	27	3	1	0	no	7	PHAGE_Entero_DE3_NC_042057(20),PHAGE_Entero_lambda_NC_001416(20),PHAGE_Entero_HK629_NC_019711(20),PHAGE_Entero_HK630_NC_019723(19),PHAGE_Entero_mEp237_NC_019704(5),PHAGE_Entero_phi80_NC_021190(3),PHAGE_Entero_phiP27_NC_003356(3),PHAGE_Entero_HK225_NC_019717(3),PHAGE_Entero_mEp460_NC_019716(3),PHAGE_Entero_mEp390_NC_019721(2),PHAGE_Entero_N15_NC_001901(2),PHAGE_Entero_cdtI_NC_009514(2),PHAGE_Esche…	20	0.6666	0.54	PHAGE_Entero_DE3_NC_042057(20)
20A	5	13.3Kb	incomplete	30)	head,integrase	Contig_39_62.3527:44-13394	0	15	12	3	1	0	yes	11	PHAGE_Entero_BP_4795_NC_004813(4),PHAGE_Entero_933W_NC_000924(3),PHAGE_Stx2_vB_EcoP_24B_NC_027984(2),PHAGE_Entero_lambda_NC_001416(2),PHAGE_Salmon_118970_sal4_NC_030919(2),PHAGE_Stx2_c_1717_NC_011357(2),PHAGE_Entero_mEp237_NC_019704(2),PHAGE_Entero_HK225_NC_019717(2),PHAGE_Shigel_POCJ13_NC_025434(2),PHAGE_Entero_YYZ_2008_NC_011356(2),PHAGE_Entero_SfI_NC_027339(2),PHAGE_Salmon_SEN22_NC_028696(2),P…	2	0.2666	0.4525	PHAGE_Entero_BP_4795_NC_004813(4)
20A	6	15.1Kb	incomplete	30)	integrase,head	Contig_45_68.8113:17231-32402	0	8	6	2	1	0	yes	1	PHAGE_Entero_P4_NC_001609(6),PHAGE_Entero_186_NC_001317(1),PHAGE_Escher_P2_NC_041848(1),PHAGE_Entero_N15_NC_001901(1),PHAGE_Loktan_pCB2051_A_NC_020853(1),PHAGE_Yersin_PY54_NC_005069(1),PHAGE_Ralsto_RSY1_NC_025115(1),PHAGE_Entero_PsP3_NC_005340(1),PHAGE_Stenot_S1_NC_011589(1),PHAGE_Yersin_L_413C_NC_004745(1),PHAGE_Burkho_KL3_NC_015266(1)	6	0.75	0.4739	PHAGE_Entero_P4_NC_001609(6)
20A	7	6Kb	incomplete	30)	head,integrase	Contig_49_68.5319:484-6535	0	8	7	1	1	0	yes	2	PHAGE_Entero_P4_NC_001609(6),PHAGE_Entero_186_NC_001317(1),PHAGE_Escher_P2_NC_041848(1),PHAGE_Loktan_pCB2051_A_NC_020853(1),PHAGE_Entero_N15_NC_001901(1),PHAGE_Yersin_PY54_NC_005069(1),PHAGE_Escher_pro147_NC_028896(1),PHAGE_Ralsto_RSY1_NC_025115(1),PHAGE_Entero_PsP3_NC_005340(1),PHAGE_Stenot_S1_NC_011589(1),PHAGE_Yersin_L_413C_NC_004745(1),PHAGE_Salmon_118970_sal3_NC_031940(1),PHAGE_Burkho_KL3_NC…	6	0.75	0.4696	PHAGE_Entero_P4_NC_001609(6)
20A	1	17.2Kb	incomplete	50)	integrase,capsid,head,protease	Contig_13_56.2813:170787-188049	0	18	9	9	1	0	yes	7	PHAGE_Entero_DE3_NC_042057(3),PHAGE_Entero_P4_NC_001609(2),PHAGE_Phage_Gifsy_1_NC_010392(2),PHAGE_Entero_EFRM31_NC_015270(1),PHAGE_Entero_N15_NC_001901(1),PHAGE_Entero_vB_EfaS_AL3_NC_042126(1),PHAGE_Staphy_PVL_NC_002321(1),PHAGE_Staphy_B166_NC_028859(1),PHAGE_Pseudo_F10_NC_007805(1),PHAGE_Staphy_23MRA_NC_028775(1),PHAGE_Staphy_JS01_NC_021773(1),PHAGE_Entero_lambda_NC_001416(1),PHAGE_Stenot_S1_NC_…	2	0.1666	0.4944	PHAGE_Entero_DE3_NC_042057(3)
20A	9	86.1Kb	incomplete	50)	plate,recombinase	Contig_54_82.3884:667-86825	4	110	78	32	1	0	no	22	PHAGE_Escher_RCS47_NC_042128(54),PHAGE_Salmon_SJ46_NC_031129(51),PHAGE_Entero_P1_NC_005856(51),PHAGE_Escher_phiV10_NC_007804(4),PHAGE_Vibrio_12A4_NC_021068(3),PHAGE_Klebsi_phiKO2_NC_005857(3),PHAGE_Escher_Av_05_NC_025830(2),PHAGE_Sodali_phiSG1_NC_007902(2),PHAGE_Entero_N15_NC_001901(2),PHAGE_Erwini_PEp14_NC_016767(2),PHAGE_Stx2_II_NC_004914(2),PHAGE_Entero_P88_NC_026014(2),PHAGE_Escher_PA28_NC_04…	52	0.4909	0.4716	PHAGE_Escher_RCS47_NC_042128(54)
20A	3	8.6Kb	incomplete	60)	lysin,head,tail,transposase	Contig_22_55.2374:3-8658	0	11	10	1	1	0	no	6	PHAGE_Entero_HK629_NC_019711(6),PHAGE_Entero_DE3_NC_042057(5),PHAGE_Entero_HK630_NC_019723(5),PHAGE_Entero_lambda_NC_001416(5),PHAGE_Entero_cdtI_NC_009514(2),PHAGE_Stx2_c_1717_NC_011357(2),PHAGE_Entero_mEp460_NC_019716(1),PHAGE_Salmon_RE_2010_NC_019488(1),PHAGE_Salmon_vB_SemP_Emek_NC_018275(1),PHAGE_Entero_933W_NC_000924(1),PHAGE_Salmon_SEN22_NC_028696(1),PHAGE_Shigel_SfIV_NC_022749(1),PHAGE_Esch…	5	0.5454	0.4548	PHAGE_Entero_HK629_NC_019711(6)
20B	1	12.8Kb	incomplete	30)	head,integrase	Contig_3_94.5337:32-12913	0	14	11	3	1	0	yes	11	PHAGE_Entero_BP_4795_NC_004813(3),PHAGE_Entero_933W_NC_000924(3),PHAGE_Stx2_vB_EcoP_24B_NC_027984(2),PHAGE_Entero_lambda_NC_001416(2),PHAGE_Salmon_118970_sal4_NC_030919(2),PHAGE_Stx2_c_1717_NC_011357(2),PHAGE_Entero_mEp237_NC_019704(2),PHAGE_Entero_HK225_NC_019717(2),PHAGE_Entero_SfI_NC_027339(2),PHAGE_Salmon_SEN22_NC_028696(2),PHAGE_Entero_DE3_NC_042057(1),PHAGE_Acinet_Acj61_NC_014661(1),PHAGE_B…	1	0.2142	0.454	PHAGE_Entero_BP_4795_NC_004813(3)
20B	4	28.3Kb	incomplete	30)	tail	Contig_36_78.7866:94833-123210	0	30	27	3	1	0	no	7	PHAGE_Entero_DE3_NC_042057(20),PHAGE_Entero_lambda_NC_001416(20),PHAGE_Entero_HK629_NC_019711(20),PHAGE_Entero_HK630_NC_019723(19),PHAGE_Entero_mEp237_NC_019704(5),PHAGE_Entero_phi80_NC_021190(3),PHAGE_Entero_phiP27_NC_003356(3),PHAGE_Entero_HK225_NC_019717(3),PHAGE_Entero_mEp460_NC_019716(3),PHAGE_Entero_mEp390_NC_019721(2),PHAGE_Entero_N15_NC_001901(2),PHAGE_Entero_cdtI_NC_009514(2),PHAGE_Esche…	20	0.6666	0.54	PHAGE_Entero_DE3_NC_042057(20)
20B	7	17.2Kb	incomplete	50)	integrase,capsid,head,protease	Contig_54_82.9062:170792-188054	0	18	9	9	1	0	yes	7	PHAGE_Entero_DE3_NC_042057(3),PHAGE_Entero_P4_NC_001609(2),PHAGE_Phage_Gifsy_1_NC_010392(2),PHAGE_Entero_EFRM31_NC_015270(1),PHAGE_Entero_N15_NC_001901(1),PHAGE_Entero_vB_EfaS_AL3_NC_042126(1),PHAGE_Staphy_PVL_NC_002321(1),PHAGE_Staphy_B166_NC_028859(1),PHAGE_Pseudo_F10_NC_007805(1),PHAGE_Staphy_23MRA_NC_028775(1),PHAGE_Staphy_JS01_NC_021773(1),PHAGE_Entero_lambda_NC_001416(1),PHAGE_Stenot_S1_NC_…	2	0.1666	0.4944	PHAGE_Entero_DE3_NC_042057(3)
20B	9	86.1Kb	incomplete	50)	plate,recombinase	Contig_58_124.891:667-86825	4	110	78	32	1	0	no	22	PHAGE_Escher_RCS47_NC_042128(54),PHAGE_Salmon_SJ46_NC_031129(51),PHAGE_Entero_P1_NC_005856(51),PHAGE_Escher_phiV10_NC_007804(4),PHAGE_Vibrio_12A4_NC_021068(3),PHAGE_Klebsi_phiKO2_NC_005857(3),PHAGE_Escher_Av_05_NC_025830(2),PHAGE_Sodali_phiSG1_NC_007902(2),PHAGE_Entero_N15_NC_001901(2),PHAGE_Erwini_PEp14_NC_016767(2),PHAGE_Stx2_II_NC_004914(2),PHAGE_Entero_P88_NC_026014(2),PHAGE_Escher_PA28_NC_04…	52	0.4909	0.4716	PHAGE_Escher_RCS47_NC_042128(54)
20B	3	8.6Kb	incomplete	60)	lysin,head,tail,transposase	Contig_21_84.1667:3-8658	0	11	10	1	1	0	no	6	PHAGE_Entero_HK629_NC_019711(6),PHAGE_Entero_DE3_NC_042057(5),PHAGE_Entero_HK630_NC_019723(5),PHAGE_Entero_lambda_NC_001416(5),PHAGE_Entero_cdtI_NC_009514(2),PHAGE_Stx2_c_1717_NC_011357(2),PHAGE_Entero_mEp460_NC_019716(1),PHAGE_Salmon_RE_2010_NC_019488(1),PHAGE_Salmon_vB_SemP_Emek_NC_018275(1),PHAGE_Entero_933W_NC_000924(1),PHAGE_Salmon_SEN22_NC_028696(1),PHAGE_Shigel_SfIV_NC_022749(1),PHAGE_Esch…	5	0.5454	0.4548	PHAGE_Entero_HK629_NC_019711(6)
21A	1	18.6Kb	incomplete	20)	integrase	Contig_10_97.7503:3412-22013	0	14	14	0	1	0	yes	7	PHAGE_Entero_BP_4795_NC_004813(8),PHAGE_Entero_933W_NC_000924(6),PHAGE_Entero_SfI_NC_027339(6),PHAGE_Escher_PA28_NC_041935(5),PHAGE_Escher_HK639_NC_016158(4),PHAGE_Stx2_vB_EcoP_24B_NC_027984(4),PHAGE_Stx2_c_86_NC_008464(3),PHAGE_Entero_DE3_NC_042057(2),PHAGE_Entero_lambda_NC_001416(2),PHAGE_Entero_YYZ_2008_NC_011356(2),PHAGE_Salmon_ST160_NC_014900(2),PHAGE_Stx2_c_1717_NC_011357(2),PHAGE_Entero_mE…	8	0.5714	0.4804	PHAGE_Entero_BP_4795_NC_004813(8)
21A	6	29Kb	incomplete	50)	tail,head,integrase,lysin	Contig_45_103.722:1-29078	0	39	31	8	1	0	yes	10	PHAGE_Entero_DE3_NC_042057(19),PHAGE_Entero_lambda_NC_001416(19),PHAGE_Entero_HK629_NC_019711(19),PHAGE_Entero_HK630_NC_019723(19),PHAGE_Entero_phi80_NC_021190(5),PHAGE_Entero_mEp237_NC_019704(5),PHAGE_Entero_HK225_NC_019717(5),PHAGE_Entero_mEp460_NC_019716(4),PHAGE_Entero_cdtI_NC_009514(4),PHAGE_Entero_P4_NC_001609(2),PHAGE_Phage_Gifsy_1_NC_010392(2),PHAGE_Entero_N15_NC_001901(2),PHAGE_Entero_Sf…	21	0.4871	0.5118	PHAGE_Entero_DE3_NC_042057(19)
21B	1	18.6Kb	incomplete	20)	integrase	Contig_8_81.1007:3412-22013	0	14	14	0	1	0	yes	7	PHAGE_Entero_BP_4795_NC_004813(8),PHAGE_Entero_933W_NC_000924(6),PHAGE_Entero_SfI_NC_027339(6),PHAGE_Escher_PA28_NC_041935(5),PHAGE_Escher_HK639_NC_016158(4),PHAGE_Stx2_vB_EcoP_24B_NC_027984(4),PHAGE_Stx2_c_86_NC_008464(3),PHAGE_Entero_DE3_NC_042057(2),PHAGE_Entero_lambda_NC_001416(2),PHAGE_Entero_YYZ_2008_NC_011356(2),PHAGE_Salmon_ST160_NC_014900(2),PHAGE_Stx2_c_1717_NC_011357(2),PHAGE_Entero_mE…	8	0.5714	0.4804	PHAGE_Entero_BP_4795_NC_004813(8)
21B	6	27.1Kb	incomplete	40)	head,integrase,lysin	Contig_58_83.3694:586-27779	0	36	28	8	1	0	yes	9	PHAGE_Entero_DE3_NC_042057(17),PHAGE_Entero_lambda_NC_001416(17),PHAGE_Entero_HK629_NC_019711(17),PHAGE_Entero_HK630_NC_019723(17),PHAGE_Entero_phi80_NC_021190(5),PHAGE_Entero_mEp237_NC_019704(5),PHAGE_Entero_HK225_NC_019717(5),PHAGE_Entero_cdtI_NC_009514(3),PHAGE_Entero_P4_NC_001609(2),PHAGE_Phage_Gifsy_1_NC_010392(2),PHAGE_Entero_N15_NC_001901(2),PHAGE_Entero_SfI_NC_027339(2),PHAGE_Entero_mEpX1…	19	0.4722	0.5078	PHAGE_Entero_DE3_NC_042057(17)
46B	3	16Kb	incomplete	30)	integrase,plate	Contig_21_56.1121:225798-241870	0	20	12	8	1	0	yes	10	PHAGE_Entero_YYZ_2008_NC_011356(2),PHAGE_Salmon_118970_sal3_NC_031940(2),PHAGE_Entero_BP_4795_NC_004813(2),PHAGE_Salmon_Fels_1_NC_010391(2),PHAGE_Pectob_ZF40_NC_019522(2),PHAGE_Entero_P22_NC_002371(1),PHAGE_Salmon_ST64B_NC_004313(1),PHAGE_Phage_Gifsy_2_NC_010393(1),PHAGE_Gordon_Nymphadora_NC_031061(1),PHAGE_Entero_933W_NC_000924(1),PHAGE_Entero_Min27_NC_010237(1),PHAGE_Staphy_96_NC_007057(1),PHAG…	2	0.1	0.4595	PHAGE_Entero_YYZ_2008_NC_011356(2)
46B	8	16.6Kb	incomplete	30)	tail,lysin	Contig_32_55.4531:658-17274	0	22	19	3	1	0	no	5	PHAGE_Entero_DE3_NC_042057(14),PHAGE_Entero_HK630_NC_019723(14),PHAGE_Entero_lambda_NC_001416(14),PHAGE_Entero_HK629_NC_019711(14),PHAGE_Entero_N15_NC_001901(4),PHAGE_Entero_mEp237_NC_019704(4),PHAGE_Entero_HK225_NC_019717(4),PHAGE_Entero_BP_4795_NC_004813(2),PHAGE_Entero_phi80_NC_021190(2),PHAGE_Entero_mEp460_NC_019716(1),PHAGE_Pseudo_pYD6_A_NC_020849(1),PHAGE_Pseudo_phiPSA1_NC_024365(1),PHAGE_E…	15	0.6363	0.5326	PHAGE_Entero_DE3_NC_042057(14)
46B	5	19.1Kb	incomplete	40)	integrase	Contig_29_73.77:701-19830	0	25	10	15	1	0	yes	5	PHAGE_Entero_P4_NC_001609(6),PHAGE_Mycoba_32HC_NC_023602(1),PHAGE_Idioma_1N2_2_NC_025439(1),PHAGE_Bacill_BtCS33_NC_018085(1),PHAGE_Salmon_SP_004_NC_021774(1),PHAGE_Ralsto_RSY1_NC_025115(1),PHAGE_Serrat_Eta_NC_021563(1),PHAGE_Rueger_DSS3_P1_NC_025428(1),PHAGE_Stx2_c_86_NC_008464(1),PHAGE_Klebsi_phiKO2_NC_005857(1),PHAGE_Strept_SM1_NC_004996(1),PHAGE_Thermu_P2345_NC_009803(1),PHAGE_Stenot_S1_NC_011…	6	0.24	0.4336	PHAGE_Entero_P4_NC_001609(6)
46B	1	16.9Kb	incomplete	50)	tail,transposase	Contig_6_78.0176:1-16914	0	21	17	4	1	0	no	6	PHAGE_Entero_P1_NC_005856(12),PHAGE_Escher_RCS47_NC_042128(12),PHAGE_Salmon_SJ46_NC_031129(11),PHAGE_Escher_pro483_NC_028943(3),PHAGE_Escher_P2_NC_041848(2),PHAGE_Bacter_APSE_2_NC_011551(1),PHAGE_Escher_D108_NC_013594(1),PHAGE_Erwini_ENT90_NC_019932(1),PHAGE_Salmon_SP_004_NC_021774(1),PHAGE_Aeromo_vB_AsaM_56_NC_019527(1),PHAGE_Shigel_SfIV_NC_022749(1),PHAGE_Entero_Mu_NC_000929(1),PHAGE_Endosy_APS…	12	0.5714	0.4817	PHAGE_Entero_P1_NC_005856(12)
55B	2	16Kb	incomplete	30)	integrase,plate	Contig_25_52.5645:225798-241870	0	20	12	8	1	0	yes	10	PHAGE_Entero_YYZ_2008_NC_011356(2),PHAGE_Salmon_118970_sal3_NC_031940(2),PHAGE_Entero_BP_4795_NC_004813(2),PHAGE_Salmon_Fels_1_NC_010391(2),PHAGE_Pectob_ZF40_NC_019522(2),PHAGE_Entero_P22_NC_002371(1),PHAGE_Salmon_ST64B_NC_004313(1),PHAGE_Phage_Gifsy_2_NC_010393(1),PHAGE_Gordon_Nymphadora_NC_031061(1),PHAGE_Entero_933W_NC_000924(1),PHAGE_Entero_Min27_NC_010237(1),PHAGE_Staphy_96_NC_007057(1),PHAG…	2	0.1	0.4595	PHAGE_Entero_YYZ_2008_NC_011356(2)
55B	6	16.6Kb	incomplete	30)	tail,lysin	Contig_36_52.2191:658-17274	0	22	19	3	1	0	no	5	PHAGE_Entero_DE3_NC_042057(14),PHAGE_Entero_HK630_NC_019723(14),PHAGE_Entero_lambda_NC_001416(14),PHAGE_Entero_HK629_NC_019711(14),PHAGE_Entero_N15_NC_001901(4),PHAGE_Entero_mEp237_NC_019704(4),PHAGE_Entero_HK225_NC_019717(4),PHAGE_Entero_BP_4795_NC_004813(2),PHAGE_Entero_phi80_NC_021190(2),PHAGE_Entero_mEp460_NC_019716(1),PHAGE_Pseudo_pYD6_A_NC_020849(1),PHAGE_Pseudo_phiPSA1_NC_024365(1),PHAGE_E…	15	0.6363	0.5326	PHAGE_Entero_DE3_NC_042057(14)
55B	3	19.1Kb	incomplete	40)	integrase	Contig_33_68.5439:701-19830	0	25	10	15	1	0	yes	5	PHAGE_Entero_P4_NC_001609(6),PHAGE_Mycoba_32HC_NC_023602(1),PHAGE_Idioma_1N2_2_NC_025439(1),PHAGE_Bacill_BtCS33_NC_018085(1),PHAGE_Salmon_SP_004_NC_021774(1),PHAGE_Ralsto_RSY1_NC_025115(1),PHAGE_Serrat_Eta_NC_021563(1),PHAGE_Rueger_DSS3_P1_NC_025428(1),PHAGE_Stx2_c_86_NC_008464(1),PHAGE_Klebsi_phiKO2_NC_005857(1),PHAGE_Strept_SM1_NC_004996(1),PHAGE_Thermu_P2345_NC_009803(1),PHAGE_Stenot_S1_NC_011…	6	0.24	0.4336	PHAGE_Entero_P4_NC_001609(6)
55B	1	16.9Kb	incomplete	50)	tail,transposase	Contig_10_76.3703:1-16914	0	21	17	4	1	0	no	6	PHAGE_Entero_P1_NC_005856(12),PHAGE_Escher_RCS47_NC_042128(12),PHAGE_Salmon_SJ46_NC_031129(11),PHAGE_Escher_pro483_NC_028943(3),PHAGE_Escher_P2_NC_041848(2),PHAGE_Bacter_APSE_2_NC_011551(1),PHAGE_Escher_D108_NC_013594(1),PHAGE_Erwini_ENT90_NC_019932(1),PHAGE_Salmon_SP_004_NC_021774(1),PHAGE_Aeromo_vB_AsaM_56_NC_019527(1),PHAGE_Shigel_SfIV_NC_022749(1),PHAGE_Entero_Mu_NC_000929(1),PHAGE_Endosy_APS…	12	0.5714	0.4817	PHAGE_Entero_P1_NC_005856(12)
55C	2	16Kb	incomplete	30)	integrase,plate	Contig_24_55.5222:225798-241870	0	20	12	8	1	0	yes	10	PHAGE_Entero_YYZ_2008_NC_011356(2),PHAGE_Salmon_118970_sal3_NC_031940(2),PHAGE_Entero_BP_4795_NC_004813(2),PHAGE_Salmon_Fels_1_NC_010391(2),PHAGE_Pectob_ZF40_NC_019522(2),PHAGE_Entero_P22_NC_002371(1),PHAGE_Salmon_ST64B_NC_004313(1),PHAGE_Phage_Gifsy_2_NC_010393(1),PHAGE_Gordon_Nymphadora_NC_031061(1),PHAGE_Entero_933W_NC_000924(1),PHAGE_Entero_Min27_NC_010237(1),PHAGE_Staphy_96_NC_007057(1),PHAG…	2	0.1	0.4595	PHAGE_Entero_YYZ_2008_NC_011356(2)
55C	7	16.6Kb	incomplete	30)	tail,lysin	Contig_35_54.3148:658-17274	0	22	19	3	1	0	no	5	PHAGE_Entero_DE3_NC_042057(14),PHAGE_Entero_HK630_NC_019723(14),PHAGE_Entero_lambda_NC_001416(14),PHAGE_Entero_HK629_NC_019711(14),PHAGE_Entero_N15_NC_001901(4),PHAGE_Entero_mEp237_NC_019704(4),PHAGE_Entero_HK225_NC_019717(4),PHAGE_Entero_BP_4795_NC_004813(2),PHAGE_Entero_phi80_NC_021190(2),PHAGE_Entero_mEp460_NC_019716(1),PHAGE_Pseudo_pYD6_A_NC_020849(1),PHAGE_Pseudo_phiPSA1_NC_024365(1),PHAGE_E…	15	0.6363	0.5326	PHAGE_Entero_DE3_NC_042057(14)
55C	4	19.1Kb	incomplete	40)	integrase	Contig_32_70.009:701-19830	0	25	10	15	1	0	yes	5	PHAGE_Entero_P4_NC_001609(6),PHAGE_Mycoba_32HC_NC_023602(1),PHAGE_Idioma_1N2_2_NC_025439(1),PHAGE_Bacill_BtCS33_NC_018085(1),PHAGE_Salmon_SP_004_NC_021774(1),PHAGE_Ralsto_RSY1_NC_025115(1),PHAGE_Serrat_Eta_NC_021563(1),PHAGE_Rueger_DSS3_P1_NC_025428(1),PHAGE_Stx2_c_86_NC_008464(1),PHAGE_Klebsi_phiKO2_NC_005857(1),PHAGE_Strept_SM1_NC_004996(1),PHAGE_Thermu_P2345_NC_009803(1),PHAGE_Stenot_S1_NC_011…	6	0.24	0.4336	PHAGE_Entero_P4_NC_001609(6)
55C	1	18.6Kb	incomplete	60)	tail,transposase	Contig_7_82.5713:1-18682	0	21	18	3	1	0	no	6	PHAGE_Entero_P1_NC_005856(12),PHAGE_Escher_RCS47_NC_042128(12),PHAGE_Salmon_SJ46_NC_031129(12),PHAGE_Escher_pro483_NC_028943(3),PHAGE_Escher_P2_NC_041848(2),PHAGE_Escher_D108_NC_013594(1),PHAGE_Erwini_ENT90_NC_019932(1),PHAGE_Entero_c_1_NC_019706(1),PHAGE_Salmon_SP_004_NC_021774(1),PHAGE_Aeromo_vB_AsaM_56_NC_019527(1),PHAGE_Shigel_SfIV_NC_022749(1),PHAGE_Entero_mEp213_NC_019720(1),PHAGE_Edward_MS…	12	0.5714	0.4977	PHAGE_Entero_P1_NC_005856(12)
69C	7	27.9Kb	incomplete	30)	plate,integrase	Contig_160_45.8056:19930-47840	0	13	10	3	1	0	yes	9	PHAGE_Entero_933W_NC_000924(3),PHAGE_Stx2_vB_EcoP_24B_NC_027984(2),PHAGE_Entero_Min27_NC_010237(2),PHAGE_Entero_YYZ_2008_NC_011356(2),PHAGE_Entero_BP_4795_NC_004813(2),PHAGE_Salmon_118970_sal3_NC_031940(2),PHAGE_Salmon_Fels_1_NC_010391(2),PHAGE_Escher_HK75_NC_016160(2),PHAGE_Entero_phiP27_NC_003356(2),PHAGE_Shigel_POCJ13_NC_025434(2),PHAGE_Shigel_Stx_NC_029120(2),PHAGE_Escher_HK639_NC_016158(1),P…	2	0.2307	0.4593	PHAGE_Entero_933W_NC_000924(3)
69C	1	7.3Kb	incomplete	60)	tail,capsid,integrase	Contig_63_48.7668:110645-117948	0	9	9	0	1	0	yes	2	PHAGE_Salmon_Fels_2_NC_010463(8),PHAGE_Salmon_RE_2010_NC_019488(6),PHAGE_Salmon_SEN1_NC_029003(4),PHAGE_Entero_186_NC_001317(3),PHAGE_Entero_PsP3_NC_005340(3),PHAGE_Erwini_ENT90_NC_019932(2),PHAGE_Burkho_KL3_NC_015266(2),PHAGE_Aeromo_phiO18P_NC_009542(1),PHAGE_Entero_P2_NC_001895(1),PHAGE_Salmon_SEN5_NC_028701(1),PHAGE_Pasteu_F108_NC_008193(1),PHAGE_Entero_fiAA91_ss_NC_022750(1),PHAGE_Haemop_HP2_…	8	0.8888	0.4949	PHAGE_Salmon_Fels_2_NC_010463(8)
69C	6	18.1Kb	incomplete	60)	plate,tail,envelope,lysin	Contig_160_45.8056:4358-22466	0	27	19	8	1	0	no	14	PHAGE_Salmon_118970_sal3_NC_031940(6),PHAGE_Entero_mEp460_NC_019716(5),PHAGE_Entero_lambda_NC_001416(3),PHAGE_Entero_HK629_NC_019711(3),PHAGE_Entero_933W_NC_000924(3),PHAGE_Entero_HK630_NC_019723(3),PHAGE_Entero_DE3_NC_042057(2),PHAGE_Entero_BP_4795_NC_004813(2),PHAGE_Stx2_c_86_NC_008464(2),PHAGE_Entero_YYZ_2008_NC_011356(2),PHAGE_Escher_D108_NC_013594(1),PHAGE_Stx2_vB_EcoP_24B_NC_027984(1),PHAGE…	5	0.2222	0.4503	PHAGE_Salmon_118970_sal3_NC_031940(6)
77C	6	12.2Kb	incomplete	40)	tail,integrase	Contig_44_57.2879:8166-20403	0	9	9	0	1	0	yes	5	PHAGE_Shigel_SfIV_NC_022749(5),PHAGE_Entero_SfV_NC_003444(5),PHAGE_Entero_mEp460_NC_019716(5),PHAGE_Entero_cdtI_NC_009514(4),PHAGE_Shigel_SfII_NC_021857(3),PHAGE_Salmon_ST64B_NC_004313(2),PHAGE_Entero_lambda_NC_001416(2),PHAGE_Entero_HK629_NC_019711(2),PHAGE_Salmon_118970_sal3_NC_031940(2),PHAGE_Salmon_RE_2010_NC_019488(1),PHAGE_Escher_ST0_NC_041990(1),PHAGE_Salmon_SEN22_NC_028696(1),PHAGE_Entero…	5	0.5555	0.4203	PHAGE_Shigel_SfIV_NC_022749(5)
77C	7	25.2Kb	incomplete	40)	head,lysin,integrase	Contig_58_60.9571:1-25212	0	20	18	2	1	0	yes	7	PHAGE_Entero_DE3_NC_042057(12),PHAGE_Entero_lambda_NC_001416(12),PHAGE_Entero_HK629_NC_019711(8),PHAGE_Entero_HK630_NC_019723(7),PHAGE_Stx2_c_1717_NC_011357(5),PHAGE_Entero_mEp460_NC_019716(4),PHAGE_Entero_SfI_NC_027339(3),PHAGE_Entero_YYZ_2008_NC_011356(3),PHAGE_Entero_BP_4795_NC_004813(3),PHAGE_Entero_cdtI_NC_009514(3),PHAGE_Entero_Sf101_NC_027398(2),PHAGE_Stx2_II_NC_004914(2),PHAGE_Entero_VT2_…	12	0.6	0.4818	PHAGE_Entero_DE3_NC_042057(12)
77C	1	22.5Kb	incomplete	50)	terminase,portal,recombinase,integrase	Contig_11_64.7345:1-22588	0	24	18	6	1	0	yes	3	PHAGE_Entero_P88_NC_026014(15),PHAGE_Salmon_SEN5_NC_028701(4),PHAGE_Salmon_SEN4_NC_029015(4),PHAGE_Entero_P2_NC_001895(2),PHAGE_Escher_pro483_NC_028943(2),PHAGE_Escher_3_NC_041863(1),PHAGE_Ralsto_RSA1_NC_009382(1),PHAGE_Escher_Av_05_NC_025830(1),PHAGE_Erwini_ENT90_NC_019932(1),PHAGE_Entero_c_1_NC_019706(1),PHAGE_Escher_pro147_NC_028896(1),PHAGE_Salmon_RE_2010_NC_019488(1),PHAGE_Ralsto_RSY1_NC_025…	15	0.625	0.5071	PHAGE_Entero_P88_NC_026014(15)
77C	4	27.2Kb	incomplete	60)	terminase,portal,plate,recombinase,integrase	Contig_41_51.3847:1-27253	0	24	17	7	1	0	yes	4	PHAGE_Entero_P88_NC_026014(13),PHAGE_Salmon_SEN5_NC_028701(5),PHAGE_Salmon_SEN4_NC_029015(5),PHAGE_Escher_Av_05_NC_025830(2),PHAGE_Ralsto_RSY1_NC_025115(2),PHAGE_Escher_P2_NC_041848(2),PHAGE_Ralsto_RSA1_NC_009382(1),PHAGE_Erwini_ENT90_NC_019932(1),PHAGE_Entero_c_1_NC_019706(1),PHAGE_Salmon_RE_2010_NC_019488(1),PHAGE_Entero_933W_NC_000924(1),PHAGE_Salmon_SP_004_NC_021774(1),PHAGE_Escher_PA2_NC_028…	13	0.5416	0.5135	PHAGE_Entero_P88_NC_026014(13)
1	3	22.7Kb	intact	120)	tail,plate,integrase	Contig_41_111.812:247007-269786	0	33	24	9	1	0	yes	6	PHAGE_Entero_P88_NC_026014(19),PHAGE_Salmon_SEN4_NC_029015(7),PHAGE_Salmon_SEN5_NC_028701(7),PHAGE_Entero_WPhi_NC_005056(4),PHAGE_Entero_fiAA91_ss_NC_022750(4),PHAGE_Escher_D108_NC_013594(3),PHAGE_Salmon_SP_004_NC_021774(3),PHAGE_Entero_Mu_NC_000929(3),PHAGE_Yersin_L_413C_NC_004745(3),PHAGE_Salmon_RE_2010_NC_019488(3),PHAGE_Salmon_Fels_2_NC_010463(3),PHAGE_Escher_pro483_NC_028943(3),PHAGE_Escher_…	19	0.5757	0.4989	PHAGE_Entero_P88_NC_026014(19)
2	7	16Kb	intact	110)	integrase,plate,tail	Contig_115_79.4372:48422-64496	0	18	17	1	1	0	yes	7	PHAGE_Entero_P88_NC_026014(10),PHAGE_Salmon_SEN5_NC_028701(8),PHAGE_Salmon_SEN4_NC_029015(7),PHAGE_Yersin_L_413C_NC_004745(3),PHAGE_Entero_WPhi_NC_005056(3),PHAGE_Entero_fiAA91_ss_NC_022750(3),PHAGE_Salmon_RE_2010_NC_019488(3),PHAGE_Salmon_Fels_2_NC_010463(3),PHAGE_Escher_pro483_NC_028943(3),PHAGE_Salmon_SP_004_NC_021774(2),PHAGE_Entero_PsP3_NC_005340(2),PHAGE_Burkho_KS14_NC_015273(2),PHAGE_Esche…	10	0.5555	0.496	PHAGE_Entero_P88_NC_026014(10)
2	1	49.3Kb	intact	130)	tail,plate,head,portal,terminase,integrase	Contig_4_88.2838:446-49790	2	56	50	6	1	0	yes	18	PHAGE_Salmon_SEN34_NC_028699(22),PHAGE_Entero_SfI_NC_027339(14),PHAGE_Stx2_II_NC_004914(8),PHAGE_Entero_VT2_Sakai_NC_000902(8),PHAGE_Stx2_c_1717_NC_011357(7),PHAGE_Entero_lambda_NC_001416(6),PHAGE_Entero_BP_4795_NC_004813(6),PHAGE_Psychr_pOW20_A_NC_020841(5),PHAGE_Haemop_Aaphi23_NC_004827(5),PHAGE_Escher_PA28_NC_041935(5),PHAGE_Escher_phage_NC_004913(5),PHAGE_Aggreg_S1249_NC_013597(5),PHAGE_Enter…	22	0.3928	0.4996	PHAGE_Salmon_SEN34_NC_028699(22)
2	4	37.4Kb	intact	150)	integrase,portal,terminase,capsid,head,tail,lysin,plate	Contig_86_73.5281:35667-73139	0	49	42	7	1	0	yes	7	PHAGE_Entero_P88_NC_026014(35),PHAGE_Salmon_SEN5_NC_028701(15),PHAGE_Salmon_SEN4_NC_029015(14),PHAGE_Salmon_RE_2010_NC_019488(7),PHAGE_Salmon_Fels_2_NC_010463(7),PHAGE_Erwini_ENT90_NC_019932(5),PHAGE_Escher_D108_NC_013594(4),PHAGE_Entero_Mu_NC_000929(4),PHAGE_Entero_WPhi_NC_005056(4),PHAGE_Burkho_KS5_NC_015265(4),PHAGE_Ralsto_RSA1_NC_009382(3),PHAGE_Escher_RCS47_NC_042128(3),PHAGE_Yersin_L_413C_N…	35	0.7142	0.5094	PHAGE_Entero_P88_NC_026014(35)
3	2	27.1Kb	intact	140)	tail,terminase,capsid,portal,integrase	Contig_75_70.4942:7297-34488	0	34	26	8	1	0	yes	3	PHAGE_Salmon_Fels_2_NC_010463(24),PHAGE_Salmon_RE_2010_NC_019488(21),PHAGE_Erwini_ENT90_NC_019932(10),PHAGE_Salmon_SEN1_NC_029003(9),PHAGE_Entero_186_NC_001317(9),PHAGE_Entero_PsP3_NC_005340(8),PHAGE_Ralsto_RSY1_NC_025115(3),PHAGE_Salmon_SP_004_NC_021774(3),PHAGE_Ralsto_RSA1_NC_009382(2),PHAGE_Entero_WPhi_NC_005056(2),PHAGE_Escher_pro483_NC_028943(2),PHAGE_Mannhe_vB_MhS_587AP2_NC_028743(1),PHAGE_…	24	0.7058	0.4962	PHAGE_Salmon_Fels_2_NC_010463(24)
4	1	13.5Kb	intact	110)	transposase,tail,terminase,envelope,lysis,lysin,head	Contig_28_58.0909:90330-103867	0	20	15	5	1	0	no	8	PHAGE_Entero_lambda_NC_001416(8),PHAGE_Entero_HK629_NC_019711(8),PHAGE_Entero_HK630_NC_019723(7),PHAGE_Entero_DE3_NC_042057(6),PHAGE_Entero_phi80_NC_021190(2),PHAGE_Entero_mEp237_NC_019704(2),PHAGE_Entero_SfI_NC_027339(2),PHAGE_Entero_cdtI_NC_009514(2),PHAGE_Salmon_SEN22_NC_028696(2),PHAGE_Erwini_phiEt88_NC_015295(1),PHAGE_Shigel_SfIV_NC_022749(1),PHAGE_Salmon_118970_sal4_NC_030919(1),PHAGE_Enter…	8	0.4	0.4445	PHAGE_Entero_lambda_NC_001416(8)
4	3	24.2Kb	intact	150)	portal,terminase,capsid,tail,lysis,lysin,plate	Contig_68_52.793:1071-25277	0	31	28	3	1	0	no	3	PHAGE_Salmon_Fels_2_NC_010463(25),PHAGE_Salmon_RE_2010_NC_019488(23),PHAGE_Erwini_ENT90_NC_019932(11),PHAGE_Escher_pro483_NC_028943(6),PHAGE_Entero_186_NC_001317(5),PHAGE_Salmon_SP_004_NC_021774(4),PHAGE_Burkho_KS14_NC_015273(4),PHAGE_Burkho_KS5_NC_015265(4),PHAGE_Salmon_SEN1_NC_029003(3),PHAGE_Ralsto_RSY1_NC_025115(3),PHAGE_Salmon_SEN5_NC_028701(3),PHAGE_Ralsto_RSA1_NC_009382(2),PHAGE_Entero_HK9…	25	0.8064	0.5329	PHAGE_Salmon_Fels_2_NC_010463(25)
4	5	36.5Kb	intact	150)	integrase,recombinase,portal,terminase,capsid,head,tail,lysin,plate	Contig_80_54.544:132885-169475	0	52	47	5	1	0	yes	5	PHAGE_Entero_P88_NC_026014(39),PHAGE_Salmon_SEN5_NC_028701(19),PHAGE_Salmon_SEN4_NC_029015(17),PHAGE_Salmon_SP_004_NC_021774(6),PHAGE_Salmon_Fels_2_NC_010463(6),PHAGE_Ralsto_RSA1_NC_009382(5),PHAGE_Escher_RCS47_NC_042128(5),PHAGE_Yersin_L_413C_NC_004745(5),PHAGE_Erwini_ENT90_NC_019932(5),PHAGE_Salmon_RE_2010_NC_019488(5),PHAGE_Entero_Mu_NC_000929(4),PHAGE_Entero_WPhi_NC_005056(4),PHAGE_Entero_fiA…	41	0.75	0.5211	PHAGE_Entero_P88_NC_026014(39)
5	2	13.5Kb	intact	110)	transposase,tail,terminase,envelope,lysis,lysin,head	Contig_26_76.9063:90330-103867	0	20	15	5	1	0	no	8	PHAGE_Entero_lambda_NC_001416(8),PHAGE_Entero_HK629_NC_019711(8),PHAGE_Entero_HK630_NC_019723(7),PHAGE_Entero_DE3_NC_042057(6),PHAGE_Entero_phi80_NC_021190(2),PHAGE_Entero_mEp237_NC_019704(2),PHAGE_Entero_SfI_NC_027339(2),PHAGE_Entero_cdtI_NC_009514(2),PHAGE_Salmon_SEN22_NC_028696(2),PHAGE_Erwini_phiEt88_NC_015295(1),PHAGE_Shigel_SfIV_NC_022749(1),PHAGE_Salmon_118970_sal4_NC_030919(1),PHAGE_Enter…	8	0.4	0.4445	PHAGE_Entero_lambda_NC_001416(8)
5	1	36.5Kb	intact	150)	integrase,recombinase,portal,terminase,capsid,head,tail,lysin,plate	Contig_8_73.3099:132817-169407	0	53	47	6	1	0	yes	5	PHAGE_Entero_P88_NC_026014(40),PHAGE_Salmon_SEN5_NC_028701(19),PHAGE_Salmon_SEN4_NC_029015(17),PHAGE_Salmon_SP_004_NC_021774(6),PHAGE_Salmon_Fels_2_NC_010463(6),PHAGE_Ralsto_RSA1_NC_009382(5),PHAGE_Entero_WPhi_NC_005056(5),PHAGE_Yersin_L_413C_NC_004745(5),PHAGE_Erwini_ENT90_NC_019932(5),PHAGE_Salmon_RE_2010_NC_019488(5),PHAGE_Escher_D108_NC_013594(4),PHAGE_Escher_RCS47_NC_042128(4),PHAGE_Entero_f…	41	0.7547	0.5211	PHAGE_Entero_P88_NC_026014(40)
5	4	14.3Kb	intact	150)	capsid,terminase,head,tail,lysis,plate	Contig_67_72.6392:1071-15443	0	20	18	2	1	0	no	2	PHAGE_Salmon_RE_2010_NC_019488(17),PHAGE_Salmon_Fels_2_NC_010463(17),PHAGE_Erwini_ENT90_NC_019932(10),PHAGE_Burkho_KS5_NC_015265(4),PHAGE_Entero_186_NC_001317(3),PHAGE_Ralsto_RSA1_NC_009382(2),PHAGE_Salmon_SEN1_NC_029003(2),PHAGE_Ralsto_RSY1_NC_025115(2),PHAGE_Burkho_KS14_NC_015273(2),PHAGE_Salmon_SEN5_NC_028701(2),PHAGE_Entero_PsP3_NC_005340(2),PHAGE_Pseudo_phiCTX_NC_003278(2),PHAGE_Escher_pro48…	17	0.85	0.5338	PHAGE_Salmon_RE_2010_NC_019488(17)
6	2	42.5Kb	intact	150)	tail,plate,lysin,head,terminase,capsid,portal,recombinase,integrase	Contig_91_56.0772:117972-160537	0	47	41	6	1	0	yes	9	PHAGE_Entero_P88_NC_026014(33),PHAGE_Salmon_SEN5_NC_028701(18),PHAGE_Salmon_SEN4_NC_029015(17),PHAGE_Entero_fiAA91_ss_NC_022750(6),PHAGE_Salmon_RE_2010_NC_019488(6),PHAGE_Salmon_Fels_2_NC_010463(6),PHAGE_Erwini_ENT90_NC_019932(4),PHAGE_Ralsto_RSY1_NC_025115(4),PHAGE_Salmon_SP_004_NC_021774(3),PHAGE_Entero_WPhi_NC_005056(3),PHAGE_Yersin_L_413C_NC_004745(3),PHAGE_Entero_PsP3_NC_005340(3),PHAGE_Burk…	33	0.7021	0.5216	PHAGE_Entero_P88_NC_026014(33)
6	5	38.7Kb	intact	150)	plate,tail,fiber,protease,portal,terminase,head,envelope,lysin	Contig_125_75.8718:4278-43019	0	45	38	7	1	0	no	13	PHAGE_Entero_mEp460_NC_019716(24),PHAGE_Entero_cdtI_NC_009514(20),PHAGE_Salmon_Fels_1_NC_010391(9),PHAGE_Phage_Gifsy_2_NC_010393(9),PHAGE_Phage_Gifsy_1_NC_010392(8),PHAGE_Entero_c_1_NC_019706(8),PHAGE_Entero_lambda_NC_001416(7),PHAGE_Entero_DE3_NC_042057(6),PHAGE_Entero_mEp213_NC_019720(6),PHAGE_Salmon_118970_sal3_NC_031940(6),PHAGE_Entero_HK630_NC_019723(5),PHAGE_Entero_HK629_NC_019711(4),PHAGE_…	24	0.5333	0.4994	PHAGE_Entero_mEp460_NC_019716(24)
7	1	26.9Kb	intact	150)	integrase,portal,terminase,capsid,tail,lysis,lysin,plate	Contig_11_88.917:30148-57113	0	37	33	4	1	0	yes	5	PHAGE_Salmon_Fels_2_NC_010463(28),PHAGE_Salmon_RE_2010_NC_019488(26),PHAGE_Erwini_ENT90_NC_019932(12),PHAGE_Entero_PsP3_NC_005340(10),PHAGE_Salmon_SEN1_NC_029003(9),PHAGE_Entero_186_NC_001317(8),PHAGE_Burkho_KS5_NC_015265(4),PHAGE_Ralsto_RSA1_NC_009382(2),PHAGE_Lactob_Lj965_NC_005355(2),PHAGE_Salmon_SP_004_NC_021774(2),PHAGE_Pseudo_phiCTX_NC_003278(2),PHAGE_Ralsto_RSY1_NC_025115(2),PHAGE_Burkho_K…	28	0.7567	0.4852	PHAGE_Salmon_Fels_2_NC_010463(28)
7	3	40.7Kb	intact	150)	integrase,recombinase,portal,terminase,capsid,tail	Contig_24_91.1765:29747-70482	0	49	41	8	1	0	yes	12	PHAGE_Haemop_HP2_NC_003315(17),PHAGE_Aeromo_phiO18P_NC_009542(17),PHAGE_Haemop_HP1_NC_001697(13),PHAGE_Pasteu_F108_NC_008193(12),PHAGE_Vibrio_K139_NC_003313(12),PHAGE_Entero_P88_NC_026014(11),PHAGE_Vibrio_8_NC_022747(9),PHAGE_Pseudo_phi3_NC_030940(6),PHAGE_Escher_Av_05_NC_025830(3),PHAGE_Entero_phiP27_NC_003356(3),PHAGE_Entero_P2_NC_001895(3),PHAGE_Entero_PsP3_NC_005340(2),PHAGE_Salmon_SEN4_NC_02…	17	0.3469	0.5084	PHAGE_Haemop_HP2_NC_003315(17)
7	4	46.6Kb	intact	150)	integrase,plate,lysin,envelope,terminase,head,portal,capsid,tail	Contig_28_79.2143:88090-134741	0	65	52	13	1	0	yes	23	PHAGE_Phage_Gifsy_1_NC_010392(16),PHAGE_Entero_cdtI_NC_009514(15),PHAGE_Entero_DE3_NC_042057(13),PHAGE_Entero_mEp460_NC_019716(13),PHAGE_Entero_lambda_NC_001416(13),PHAGE_Entero_HK629_NC_019711(11),PHAGE_Entero_HK630_NC_019723(9),PHAGE_Phage_Gifsy_2_NC_010393(7),PHAGE_Salmon_Fels_1_NC_010391(7),PHAGE_Entero_mEp237_NC_019704(7),PHAGE_Entero_phi80_NC_021190(6),PHAGE_Shigel_POCJ13_NC_025434(5),PHAGE…	16	0.2461	0.4979	PHAGE_Phage_Gifsy_1_NC_010392(16)
7	2	13.1Kb	intact	96)	integrase,head	Contig_24_91.1765:1830-14942	0	13	10	3	1	0	yes	1	PHAGE_Entero_P4_NC_001609(9),PHAGE_Loktan_pCB2051_A_NC_020853(1),PHAGE_Entero_N15_NC_001901(1),PHAGE_Ralsto_RSY1_NC_025115(1),PHAGE_Serrat_Eta_NC_021563(1),PHAGE_Klebsi_phiKO2_NC_005857(1),PHAGE_Stenot_S1_NC_011589(1),PHAGE_Shewan_1/41_NC_025458(1),PHAGE_Yersin_L_413C_NC_004745(1),PHAGE_Salmon_118970_sal3_NC_031940(1),PHAGE_Escher_P2_NC_041848(1),PHAGE_Entero_186_NC_001317(1),PHAGE_Proteu_VB_PmiS…	10	0.6923	0.4715	PHAGE_Entero_P4_NC_001609(9)
8	6	40.1Kb	intact	120)	tail,plate,head,portal,terminase,lysis,lysin	Contig_73_66.1438:234110-274236	0	50	41	9	1	0	no	13	PHAGE_Salmon_SEN34_NC_028699(23),PHAGE_Endosy_APSE_1_NC_000935(8),PHAGE_Bacter_APSE_2_NC_011551(8),PHAGE_Psychr_pOW20_A_NC_020841(5),PHAGE_Haemop_Aaphi23_NC_004827(5),PHAGE_Xylell_Xfas53_NC_013599(4),PHAGE_Bordet_BPP_1_NC_005357(4),PHAGE_Shigel_SfIV_NC_022749(4),PHAGE_Aggreg_S1249_NC_013597(4),PHAGE_Burkho_BcepC6B_NC_005887(3),PHAGE_Klebsi_JD001_NC_020204(3),PHAGE_Entero_SfV_NC_003444(2),PHAGE_Bd…	23	0.46	0.4896	PHAGE_Salmon_SEN34_NC_028699(23)
8	1	34.4Kb	intact	150)	integrase,portal,terminase,capsid,tail,lysis,lysin,plate	Contig_12_64.677:30432-64860	0	44	39	5	1	0	yes	4	PHAGE_Salmon_Fels_2_NC_010463(36),PHAGE_Salmon_RE_2010_NC_019488(33),PHAGE_Erwini_ENT90_NC_019932(13),PHAGE_Entero_186_NC_001317(11),PHAGE_Entero_PsP3_NC_005340(10),PHAGE_Salmon_SEN1_NC_029003(10),PHAGE_Salmon_SP_004_NC_021774(5),PHAGE_Burkho_KS14_NC_015273(4),PHAGE_Entero_WPhi_NC_005056(3),PHAGE_Ralsto_RSY1_NC_025115(3),PHAGE_Burkho_KS5_NC_015265(3),PHAGE_Salmon_SEN5_NC_028701(3),PHAGE_Escher_pr…	36	0.8181	0.5121	PHAGE_Salmon_Fels_2_NC_010463(36)
8	2	37.4Kb	intact	150)	integrase,portal,terminase,capsid,head,tail,lysin,plate	Contig_13_64.5575:71204-108679	0	49	43	6	1	0	yes	7	PHAGE_Entero_P88_NC_026014(36),PHAGE_Salmon_SEN5_NC_028701(16),PHAGE_Salmon_SEN4_NC_029015(15),PHAGE_Salmon_RE_2010_NC_019488(7),PHAGE_Salmon_Fels_2_NC_010463(7),PHAGE_Entero_WPhi_NC_005056(5),PHAGE_Erwini_ENT90_NC_019932(5),PHAGE_Ralsto_RSY1_NC_025115(5),PHAGE_Escher_D108_NC_013594(4),PHAGE_Entero_Mu_NC_000929(4),PHAGE_Ralsto_RSA1_NC_009382(3),PHAGE_Escher_RCS47_NC_042128(3),PHAGE_Yersin_L_413C_…	36	0.7346	0.5082	PHAGE_Entero_P88_NC_026014(36)
8	4	56.8Kb	intact	150)	tail,protease,portal,terminase,lysin,plate	Contig_38_62.2166:156286-213088	0	60	47	13	1	0	yes	22	PHAGE_Entero_cdtI_NC_009514(21),PHAGE_Entero_mEp460_NC_019716(19),PHAGE_Phage_Gifsy_1_NC_010392(9),PHAGE_Phage_Gifsy_2_NC_010393(9),PHAGE_Salmon_Fels_1_NC_010391(9),PHAGE_Entero_c_1_NC_019706(9),PHAGE_Entero_mEp213_NC_019720(6),PHAGE_Salmon_118970_sal3_NC_031940(6),PHAGE_Entero_phiP27_NC_003356(5),PHAGE_Entero_DE3_NC_042057(4),PHAGE_Entero_lambda_NC_001416(4),PHAGE_Entero_933W_NC_000924(4),PHAGE_…	21	0.35	0.5137	PHAGE_Entero_cdtI_NC_009514(21)
10	1	43.1Kb	intact	150)	integrase,tail,capsid,portal,terminase,lysis,plate	Contig_4_77.1889:77905-121062	0	61	55	6	1	0	yes	13	PHAGE_Entero_SfV_NC_003444(34),PHAGE_Shigel_SfII_NC_021857(28),PHAGE_Salmon_118970_sal3_NC_031940(26),PHAGE_Shigel_SfIV_NC_022749(21),PHAGE_Entero_mEp460_NC_019716(19),PHAGE_Entero_SfI_NC_027339(17),PHAGE_Salmon_ST64B_NC_004313(10),PHAGE_Entero_cdtI_NC_009514(10),PHAGE_Entero_phiP27_NC_003356(5),PHAGE_Entero_mEp235_NC_019708(2),PHAGE_Pseudo_H66_NC_042342(2),PHAGE_Entero_Sf101_NC_027398(2),PHAGE_E…	34	0.5573	0.5058	PHAGE_Entero_SfV_NC_003444(34)
10	2	50.7Kb	intact	150)	tail,plate,capsid,head,portal,terminase,lysin,recombinase,integrase	Contig_28_51.4059:160999-211749	1	66	49	17	1	0	yes	22	PHAGE_Entero_mEp237_NC_019704(22),PHAGE_Entero_HK225_NC_019717(13),PHAGE_Salmon_SPN3UB_NC_019545(10),PHAGE_Salmon_SEN34_NC_028699(10),PHAGE_Phage_Gifsy_1_NC_010392(9),PHAGE_Entero_SfV_NC_003444(8),PHAGE_Entero_phi80_NC_021190(8),PHAGE_Phage_Gifsy_2_NC_010393(8),PHAGE_Salmon_118970_sal3_NC_031940(8),PHAGE_Salmon_ST64B_NC_004313(5),PHAGE_Entero_SfI_NC_027339(5),PHAGE_Shigel_SfII_NC_021857(4),PHAGE_…	22	0.3333	0.5046	PHAGE_Entero_mEp237_NC_019704(22)
10	6	31.7Kb	intact	150)	tail,plate,lysis,head,terminase,capsid,integrase	Contig_78_67.7603:1-31769	0	46	39	7	1	0	yes	6	PHAGE_Salmon_RE_2010_NC_019488(28),PHAGE_Salmon_Fels_2_NC_010463(27),PHAGE_Erwini_ENT90_NC_019932(11),PHAGE_Entero_186_NC_001317(10),PHAGE_Entero_PsP3_NC_005340(9),PHAGE_Salmon_SEN1_NC_029003(9),PHAGE_Entero_P4_NC_001609(7),PHAGE_Burkho_KS5_NC_015265(4),PHAGE_Salmon_SP_004_NC_021774(3),PHAGE_Ralsto_RSY1_NC_025115(3),PHAGE_Ralsto_RSA1_NC_009382(2),PHAGE_Pseudo_phiCTX_NC_003278(2),PHAGE_Entero_fiAA…	28	0.6086	0.5131	PHAGE_Salmon_RE_2010_NC_019488(28)
111A	1	32.9Kb	intact	100)	tail,plate,head,portal,terminase	Contig_14_76.3993:1-32938	2	50	43	7	1	0	no	17	PHAGE_Salmon_SEN34_NC_028699(21),PHAGE_Entero_Sf101_NC_027398(6),PHAGE_Entero_c_1_NC_019706(6),PHAGE_Entero_mEp234_NC_019715(5),PHAGE_Salmon_HK620_NC_002730(5),PHAGE_Entero_mEp213_NC_019720(5),PHAGE_Entero_HK446_NC_019714(5),PHAGE_Entero_HK140_NC_019710(5),PHAGE_Entero_HK633_NC_019719(5),PHAGE_Psychr_pOW20_A_NC_020841(4),PHAGE_Entero_mEp235_NC_019708(4),PHAGE_Entero_HK544_NC_019767(4),PHAGE_Enter…	21	0.42	0.4937	PHAGE_Salmon_SEN34_NC_028699(21)
111A	2	37.5Kb	intact	150)	integrase,recombinase,portal,terminase,capsid,head,tail,lysin,plate	Contig_15_65.9488:11616-49160	0	50	46	4	1	0	yes	9	PHAGE_Entero_P88_NC_026014(36),PHAGE_Salmon_SEN4_NC_029015(15),PHAGE_Salmon_SEN5_NC_028701(15),PHAGE_Salmon_RE_2010_NC_019488(7),PHAGE_Entero_WPhi_NC_005056(5),PHAGE_Salmon_Fels_2_NC_010463(5),PHAGE_Escher_D108_NC_013594(4),PHAGE_Salmon_SP_004_NC_021774(4),PHAGE_Erwini_ENT90_NC_019932(4),PHAGE_Ralsto_RSA1_NC_009382(3),PHAGE_Escher_RCS47_NC_042128(3),PHAGE_Yersin_L_413C_NC_004745(3),PHAGE_Entero_P…	37	0.72	0.5183	PHAGE_Entero_P88_NC_026014(36)
111B	5	33Kb	intact	100)	tail,plate,head,portal,terminase	Contig_97_87.9862:289-33352	2	50	43	7	1	0	no	17	PHAGE_Salmon_SEN34_NC_028699(21),PHAGE_Entero_Sf101_NC_027398(6),PHAGE_Entero_c_1_NC_019706(6),PHAGE_Entero_mEp234_NC_019715(5),PHAGE_Salmon_HK620_NC_002730(5),PHAGE_Entero_mEp213_NC_019720(5),PHAGE_Entero_HK446_NC_019714(5),PHAGE_Entero_HK140_NC_019710(5),PHAGE_Entero_HK633_NC_019719(5),PHAGE_Psychr_pOW20_A_NC_020841(4),PHAGE_Entero_mEp235_NC_019708(4),PHAGE_Entero_HK544_NC_019767(4),PHAGE_Enter…	21	0.42	0.4933	PHAGE_Salmon_SEN34_NC_028699(21)
111B	1	37.5Kb	intact	150)	integrase,recombinase,portal,terminase,capsid,head,tail,lysin,plate	Contig_15_75.8629:11616-49160	0	50	46	4	1	0	yes	9	PHAGE_Entero_P88_NC_026014(36),PHAGE_Salmon_SEN4_NC_029015(15),PHAGE_Salmon_SEN5_NC_028701(15),PHAGE_Salmon_RE_2010_NC_019488(7),PHAGE_Entero_WPhi_NC_005056(5),PHAGE_Salmon_Fels_2_NC_010463(5),PHAGE_Escher_D108_NC_013594(4),PHAGE_Salmon_SP_004_NC_021774(4),PHAGE_Erwini_ENT90_NC_019932(4),PHAGE_Ralsto_RSA1_NC_009382(3),PHAGE_Escher_RCS47_NC_042128(3),PHAGE_Yersin_L_413C_NC_004745(3),PHAGE_Entero_P…	37	0.72	0.5183	PHAGE_Entero_P88_NC_026014(36)
115C	5	40.2Kb	intact	130)	lysin,lysis,terminase,portal,head,tail,plate	Contig_34_72.187:566-40848	0	54	44	10	1	0	no	15	PHAGE_Salmon_SEN34_NC_028699(24),PHAGE_Endosy_APSE_1_NC_000935(8),PHAGE_Bacter_APSE_2_NC_011551(8),PHAGE_Psychr_pOW20_A_NC_020841(5),PHAGE_Haemop_Aaphi23_NC_004827(5),PHAGE_Shigel_SfIV_NC_022749(5),PHAGE_Xylell_Xfas53_NC_013599(4),PHAGE_Bordet_BPP_1_NC_005357(4),PHAGE_Aggreg_S1249_NC_013597(4),PHAGE_Burkho_BcepC6B_NC_005887(3),PHAGE_Entero_SfV_NC_003444(3),PHAGE_Escher_P2_NC_041848(3),PHAGE_Shige…	24	0.4444	0.4883	PHAGE_Salmon_SEN34_NC_028699(24)
115C	1	47.2Kb	intact	150)	integrase,tail,capsid,portal,terminase,lysin	Contig_7_85.271:142959-190169	0	49	42	7	1	0	yes	11	PHAGE_Entero_SfV_NC_003444(31),PHAGE_Shigel_SfII_NC_021857(25),PHAGE_Shigel_SfIV_NC_022749(21),PHAGE_Salmon_118970_sal3_NC_031940(19),PHAGE_Entero_SfI_NC_027339(16),PHAGE_Salmon_ST64B_NC_004313(12),PHAGE_Entero_mEp460_NC_019716(11),PHAGE_Entero_cdtI_NC_009514(8),PHAGE_Entero_phiP27_NC_003356(6),PHAGE_Entero_HK633_NC_019719(2),PHAGE_Rhizob_16_3_NC_011103(2),PHAGE_Escher_HK639_NC_016158(1),PHAGE_Sa…	31	0.6326	0.5064	PHAGE_Entero_SfV_NC_003444(31)
115C	7	33.4Kb	intact	150)	terminase,head,portal,integrase,capsid,tail	Contig_80_66.7853:651-34063	0	38	31	7	1	0	yes	11	PHAGE_Phage_Gifsy_1_NC_010392(15),PHAGE_Entero_DE3_NC_042057(12),PHAGE_Entero_lambda_NC_001416(11),PHAGE_Entero_cdtI_NC_009514(11),PHAGE_Entero_HK629_NC_019711(10),PHAGE_Entero_mEp460_NC_019716(10),PHAGE_Entero_HK630_NC_019723(8),PHAGE_Salmon_Fels_1_NC_010391(7),PHAGE_Entero_phi80_NC_021190(6),PHAGE_Entero_mEp237_NC_019704(5),PHAGE_Entero_HK225_NC_019717(5),PHAGE_Phage_Gifsy_2_NC_010393(5),PHAGE_…	17	0.3947	0.5237	PHAGE_Phage_Gifsy_1_NC_010392(15)
143B	3	19.5Kb	intact	100)	lysin,tail,envelope,head,terminase,fiber,plate	Contig_6_55.0385:229998-249505	0	30	21	9	1	0	no	14	PHAGE_Salmon_118970_sal3_NC_031940(6),PHAGE_Entero_mEp460_NC_019716(6),PHAGE_Entero_lambda_NC_001416(4),PHAGE_Entero_HK629_NC_019711(4),PHAGE_Phage_Gifsy_2_NC_010393(3),PHAGE_Entero_933W_NC_000924(3),PHAGE_Entero_cdtI_NC_009514(3),PHAGE_Entero_HK630_NC_019723(3),PHAGE_Entero_DE3_NC_042057(2),PHAGE_Entero_c_1_NC_019706(2),PHAGE_Entero_mEp213_NC_019720(2),PHAGE_Stx2_c_86_NC_008464(2),PHAGE_Escher_D…	6	0.2	0.4501	PHAGE_Salmon_118970_sal3_NC_031940(6)
143B	1	37.3Kb	intact	150)	tail,plate,terminase,portal,recombinase,integrase	Contig_6_55.0385:42716-80085	0	38	27	11	1	0	yes	6	PHAGE_Entero_P88_NC_026014(22),PHAGE_Salmon_SEN5_NC_028701(11),PHAGE_Salmon_SEN4_NC_029015(10),PHAGE_Erwini_ENT90_NC_019932(5),PHAGE_Salmon_RE_2010_NC_019488(5),PHAGE_Salmon_Fels_2_NC_010463(5),PHAGE_Salmon_SP_004_NC_021774(4),PHAGE_Yersin_L_413C_NC_004745(3),PHAGE_Entero_WPhi_NC_005056(3),PHAGE_Entero_PsP3_NC_005340(3),PHAGE_Entero_fiAA91_ss_NC_022750(3),PHAGE_Ralsto_RSA1_NC_009382(2),PHAGE_Rals…	21	0.5789	0.5075	PHAGE_Entero_P88_NC_026014(22)
19A	4	41.8Kb	intact	130)	integrase,tail,injection,head,coat,portal,terminase,lysin	Contig_37_67.9275:78523-120342	3	59	55	4	1	0	yes	30	PHAGE_Entero_Sf101_NC_027398(23),PHAGE_Shigel_Sf6_NC_005344(18),PHAGE_Salmon_HK620_NC_002730(13),PHAGE_Salmon_118970_sal4_NC_030919(8),PHAGE_Salmon_epsilon34_NC_011976(8),PHAGE_Salmon_103203_sal5_NC_031946(7),PHAGE_Entero_UAB_Phi20_NC_031019(7),PHAGE_Salmon_SEN22_NC_028696(7),PHAGE_Entero_IME10_NC_019501(6),PHAGE_Entero_HK446_NC_019714(6),PHAGE_Entero_HK544_NC_019767(6),PHAGE_Stx2_c_1717_NC_01135…	23	0.3898	0.4699	PHAGE_Entero_Sf101_NC_027398(23)
19A	1	32.9Kb	intact	150)	tail,plate,lysin,capsid,terminase,integrase	Contig_15_67.7815:104835-137775	0	44	41	3	1	0	yes	10	PHAGE_Escher_pro483_NC_028943(27),PHAGE_Entero_fiAA91_ss_NC_022750(26),PHAGE_Entero_P2_NC_001895(24),PHAGE_Yersin_L_413C_NC_004745(23),PHAGE_Escher_P2_NC_041848(22),PHAGE_Entero_WPhi_NC_005056(21),PHAGE_Escher_pro147_NC_028896(19),PHAGE_Salmon_SP_004_NC_021774(4),PHAGE_Salmon_SEN5_NC_028701(3),PHAGE_Salmon_SEN4_NC_029015(3),PHAGE_Clostr_c_st_NC_007581(2),PHAGE_Erwini_ENT90_NC_019932(1),PHAGE_Ente…	26	0.6136	0.5239	PHAGE_Escher_pro483_NC_028943(27)
19A	3	22.4Kb	intact	150)	tail,plate,lysis,head,terminase,capsid,integrase	Contig_35_72.336:1039-23464	0	31	29	2	1	0	yes	3	PHAGE_Salmon_RE_2010_NC_019488(27),PHAGE_Salmon_Fels_2_NC_010463(27),PHAGE_Erwini_ENT90_NC_019932(12),PHAGE_Entero_186_NC_001317(10),PHAGE_Entero_PsP3_NC_005340(10),PHAGE_Salmon_SEN1_NC_029003(8),PHAGE_Burkho_KS5_NC_015265(4),PHAGE_Burkho_KS14_NC_015273(3),PHAGE_Pseudo_phiCTX_NC_003278(3),PHAGE_Ralsto_RSA1_NC_009382(2),PHAGE_Ralsto_RSY1_NC_025115(2),PHAGE_Salmon_SP_004_NC_021774(2),PHAGE_Salmon_S…	27	0.8709	0.5119	PHAGE_Salmon_RE_2010_NC_019488(27)
20B	5	42.7Kb	intact	150)	envelope,tail,plate,head,capsid,portal,terminase,lysin,integrase	Contig_36_78.7866:332815-375598	0	56	50	6	1	0	yes	11	PHAGE_Shigel_SfII_NC_021857(36),PHAGE_Shigel_SfIV_NC_022749(32),PHAGE_Entero_SfV_NC_003444(31),PHAGE_Entero_SfI_NC_027339(23),PHAGE_Salmon_118970_sal3_NC_031940(19),PHAGE_Salmon_ST64B_NC_004313(14),PHAGE_Entero_mEp460_NC_019716(11),PHAGE_Entero_cdtI_NC_009514(9),PHAGE_Entero_phiP27_NC_003356(6),PHAGE_Entero_HK106_NC_019768(3),PHAGE_Escher_pro483_NC_028943(3),PHAGE_Bacter_APSE_2_NC_011551(1),PHAGE…	37	0.6428	0.4881	PHAGE_Shigel_SfII_NC_021857(36)
21A	7	37.9Kb	intact	120)	integrase,terminase,portal,head,coat,tail	Contig_57_81.1575:30509-68475	0	48	40	8	1	0	yes	27	PHAGE_Pseudo_phiPSA1_NC_024365(7),PHAGE_Escher_HK639_NC_016158(7),PHAGE_Shigel_POCJ13_NC_025434(6),PHAGE_Entero_933W_NC_000924(6),PHAGE_Acinet_vB_AbaS_TRS1_NC_031098(5),PHAGE_Phage_Gifsy_2_NC_010393(5),PHAGE_Entero_lambda_NC_001416(5),PHAGE_Pseudo_PS_1_NC_029066(5),PHAGE_Shigel_Stx_NC_029120(5),PHAGE_Phage_Gifsy_1_NC_010392(4),PHAGE_Pseudo_YMC11/02/R656_NC_028657(4),PHAGE_Entero_Min27_NC_010237(4…	7	0.1458	0.4564	PHAGE_Pseudo_phiPSA1_NC_024365(7)
21A	2	46Kb	intact	150)	tail,coat,head,portal,terminase,lysin,recombinase,plate,integrase	Contig_15_77.3514:64112-110151	0	65	56	9	1	0	no	23	PHAGE_Entero_phi80_NC_021190(11),PHAGE_Entero_ES18_NC_006949(11),PHAGE_Salmon_vB_SosS_Oslo_NC_018279(11),PHAGE_Cronob_ENT47670_NC_019927(10),PHAGE_Escher_HK639_NC_016158(10),PHAGE_Salmon_SPN3UB_NC_019545(7),PHAGE_Salmon_IME207_NC_031924(7),PHAGE_Entero_HK225_NC_019717(6),PHAGE_Salmon_64795_sal3_NC_031918(6),PHAGE_Aeromo_pIS4_A_NC_042037(6),PHAGE_Pseudo_JBD44_NC_030929(5),PHAGE_Stx2_c_1717_NC_0113…	10	0.1692	0.5248	PHAGE_Entero_phi80_NC_021190(11)
21A	3	65.1Kb	intact	150)	integrase,plate,lysin,tail,head,terminase,portal,protease	Contig_23_77.6249:189448-254573	2	59	47	12	1	0	yes	23	PHAGE_Entero_mEp460_NC_019716(21),PHAGE_Entero_cdtI_NC_009514(19),PHAGE_Salmon_Fels_1_NC_010391(11),PHAGE_Phage_Gifsy_2_NC_010393(10),PHAGE_Phage_Gifsy_1_NC_010392(8),PHAGE_Entero_c_1_NC_019706(7),PHAGE_Salmon_118970_sal3_NC_031940(6),PHAGE_Entero_DE3_NC_042057(5),PHAGE_Entero_mEp213_NC_019720(5),PHAGE_Entero_BP_4795_NC_004813(5),PHAGE_Entero_YYZ_2008_NC_011356(4),PHAGE_Entero_lambda_NC_001416(4)…	21	0.3559	0.4801	PHAGE_Entero_mEp460_NC_019716(21)
21A	5	43.1Kb	intact	150)	tail,transposase,plate,lysin,capsid,terminase,portal,integrase	Contig_36_85.3464:81064-124253	0	45	40	5	1	0	yes	13	PHAGE_Escher_pro483_NC_028943(25),PHAGE_Entero_fiAA91_ss_NC_022750(24),PHAGE_Yersin_L_413C_NC_004745(22),PHAGE_Entero_P2_NC_001895(22),PHAGE_Escher_pro147_NC_028896(21),PHAGE_Escher_P2_NC_041848(20),PHAGE_Entero_WPhi_NC_005056(19),PHAGE_Salmon_SP_004_NC_021774(5),PHAGE_Salmon_SEN5_NC_028701(3),PHAGE_Salmon_SEN4_NC_029015(3),PHAGE_Salmon_SEN1_NC_029003(1),PHAGE_Escher_ECML_134_NC_025449(1),PHAGE_S…	24	0.5555	0.5161	PHAGE_Escher_pro483_NC_028943(25)
21B	7	37.9Kb	intact	120)	integrase,terminase,portal,head,coat,tail	Contig_59_67.4285:30509-68475	0	48	40	8	1	0	yes	27	PHAGE_Pseudo_phiPSA1_NC_024365(7),PHAGE_Escher_HK639_NC_016158(7),PHAGE_Shigel_POCJ13_NC_025434(6),PHAGE_Entero_933W_NC_000924(6),PHAGE_Acinet_vB_AbaS_TRS1_NC_031098(5),PHAGE_Phage_Gifsy_2_NC_010393(5),PHAGE_Entero_lambda_NC_001416(5),PHAGE_Pseudo_PS_1_NC_029066(5),PHAGE_Shigel_Stx_NC_029120(5),PHAGE_Phage_Gifsy_1_NC_010392(4),PHAGE_Pseudo_YMC11/02/R656_NC_028657(4),PHAGE_Entero_Min27_NC_010237(4…	7	0.1458	0.4564	PHAGE_Pseudo_phiPSA1_NC_024365(7)
21B	2	46Kb	intact	150)	tail,coat,head,portal,terminase,lysin,recombinase,plate,integrase	Contig_14_64.7379:64112-110151	0	65	56	9	1	0	no	23	PHAGE_Entero_phi80_NC_021190(11),PHAGE_Entero_ES18_NC_006949(11),PHAGE_Salmon_vB_SosS_Oslo_NC_018279(11),PHAGE_Cronob_ENT47670_NC_019927(10),PHAGE_Escher_HK639_NC_016158(10),PHAGE_Salmon_SPN3UB_NC_019545(7),PHAGE_Salmon_IME207_NC_031924(7),PHAGE_Entero_HK225_NC_019717(6),PHAGE_Salmon_64795_sal3_NC_031918(6),PHAGE_Aeromo_pIS4_A_NC_042037(6),PHAGE_Pseudo_JBD44_NC_030929(5),PHAGE_Stx2_c_1717_NC_0113…	10	0.1692	0.5248	PHAGE_Entero_phi80_NC_021190(11)
21B	3	65.1Kb	intact	150)	integrase,plate,lysin,tail,head,terminase,portal,protease	Contig_23_64.8244:189448-254573	2	59	47	12	1	0	yes	23	PHAGE_Entero_mEp460_NC_019716(21),PHAGE_Entero_cdtI_NC_009514(19),PHAGE_Salmon_Fels_1_NC_010391(11),PHAGE_Phage_Gifsy_2_NC_010393(10),PHAGE_Phage_Gifsy_1_NC_010392(8),PHAGE_Entero_c_1_NC_019706(7),PHAGE_Salmon_118970_sal3_NC_031940(6),PHAGE_Entero_DE3_NC_042057(5),PHAGE_Entero_mEp213_NC_019720(5),PHAGE_Entero_BP_4795_NC_004813(5),PHAGE_Entero_YYZ_2008_NC_011356(4),PHAGE_Entero_lambda_NC_001416(4)…	21	0.3559	0.4801	PHAGE_Entero_mEp460_NC_019716(21)
21B	5	43.1Kb	intact	150)	tail,transposase,plate,lysin,capsid,terminase,portal,integrase	Contig_37_70.045:81064-124253	0	45	40	5	1	0	yes	13	PHAGE_Escher_pro483_NC_028943(25),PHAGE_Entero_fiAA91_ss_NC_022750(24),PHAGE_Yersin_L_413C_NC_004745(22),PHAGE_Entero_P2_NC_001895(22),PHAGE_Escher_pro147_NC_028896(21),PHAGE_Escher_P2_NC_041848(20),PHAGE_Entero_WPhi_NC_005056(19),PHAGE_Salmon_SP_004_NC_021774(5),PHAGE_Salmon_SEN5_NC_028701(3),PHAGE_Salmon_SEN4_NC_029015(3),PHAGE_Salmon_SEN1_NC_029003(1),PHAGE_Escher_ECML_134_NC_025449(1),PHAGE_S…	24	0.5555	0.5161	PHAGE_Escher_pro483_NC_028943(25)
46B	2	4.6Kb	intact	100)	coat	Contig_18_117.484:1-4698	0	7	7	0	1	0	no	2	PHAGE_Entero_Ike_NC_002014(6),PHAGE_Entero_I2_2_NC_001332(6),PHAGE_Entero_fd_NC_025824(5),PHAGE_Entero_M13_NC_003287(5),PHAGE_Entero_If1_NC_001954(4)	6	0.8571	0.4142	PHAGE_Entero_Ike_NC_002014(6)
46B	6	82.2Kb	intact	102)	transposase	Contig_30_75.8094:2087-84329	3	100	88	12	1	0	no	6	PHAGE_Salmon_SJ46_NC_031129(77),PHAGE_Entero_P1_NC_005856(75),PHAGE_Escher_RCS47_NC_042128(69),PHAGE_Vibrio_12A4_NC_021068(3),PHAGE_Bacill_SP_15_NC_031245(2),PHAGE_Klebsi_phiKO2_NC_005857(2),PHAGE_Salmon_SSU5_NC_018843(2),PHAGE_Entero_933W_NC_000924(2),PHAGE_Yersin_PY54_NC_005069(2),PHAGE_Entero_DE3_NC_042057(1),PHAGE_Psychr_pOW20_A_NC_020841(1),PHAGE_Escher_Av_05_NC_025830(1),PHAGE_Mycoba_Llij_N…	76	0.77	0.4773	PHAGE_Salmon_SJ46_NC_031129(77)
46B	7	77.2Kb	intact	150)	tail,coat,head,portal,terminase,integrase,capsid,lysis	Contig_31_81.8128:663-77919	2	113	102	11	1	0	yes	42	PHAGE_Entero_SfI_NC_027339(33),PHAGE_Shigel_SfII_NC_021857(23),PHAGE_Shigel_SfIV_NC_022749(20),PHAGE_Entero_SfV_NC_003444(17),PHAGE_Salmon_118970_sal3_NC_031940(15),PHAGE_Entero_HK140_NC_019710(12),PHAGE_Entero_HK629_NC_019711(10),PHAGE_Escher_PA28_NC_041935(10),PHAGE_Salmon_ST64B_NC_004313(9),PHAGE_Entero_BP_4795_NC_004813(9),PHAGE_Entero_933W_NC_000924(9),PHAGE_Entero_mEpX1_NC_019709(8),PHAGE_E…	33	0.292	0.4862	PHAGE_Entero_SfI_NC_027339(33)
55B	4	82.2Kb	intact	102)	transposase	Contig_34_74.4444:2087-84329	3	100	88	12	1	0	no	6	PHAGE_Salmon_SJ46_NC_031129(77),PHAGE_Entero_P1_NC_005856(75),PHAGE_Escher_RCS47_NC_042128(69),PHAGE_Vibrio_12A4_NC_021068(3),PHAGE_Bacill_SP_15_NC_031245(2),PHAGE_Klebsi_phiKO2_NC_005857(2),PHAGE_Salmon_SSU5_NC_018843(2),PHAGE_Entero_933W_NC_000924(2),PHAGE_Yersin_PY54_NC_005069(2),PHAGE_Entero_DE3_NC_042057(1),PHAGE_Psychr_pOW20_A_NC_020841(1),PHAGE_Escher_Av_05_NC_025830(1),PHAGE_Mycoba_Llij_N…	76	0.77	0.4773	PHAGE_Salmon_SJ46_NC_031129(77)
55B	5	77.2Kb	intact	150)	tail,coat,head,portal,terminase,integrase,capsid,lysis	Contig_35_77.5701:663-77919	2	113	102	11	1	0	yes	42	PHAGE_Entero_SfI_NC_027339(33),PHAGE_Shigel_SfII_NC_021857(23),PHAGE_Shigel_SfIV_NC_022749(20),PHAGE_Entero_SfV_NC_003444(17),PHAGE_Salmon_118970_sal3_NC_031940(15),PHAGE_Entero_HK140_NC_019710(12),PHAGE_Entero_HK629_NC_019711(10),PHAGE_Escher_PA28_NC_041935(10),PHAGE_Salmon_ST64B_NC_004313(9),PHAGE_Entero_BP_4795_NC_004813(9),PHAGE_Entero_933W_NC_000924(9),PHAGE_Entero_mEpX1_NC_019709(8),PHAGE_E…	33	0.292	0.4862	PHAGE_Entero_SfI_NC_027339(33)
55C	5	82.2Kb	intact	102)	transposase	Contig_33_74.6399:2087-84329	3	100	88	12	1	0	no	6	PHAGE_Salmon_SJ46_NC_031129(77),PHAGE_Entero_P1_NC_005856(75),PHAGE_Escher_RCS47_NC_042128(69),PHAGE_Vibrio_12A4_NC_021068(3),PHAGE_Bacill_SP_15_NC_031245(2),PHAGE_Klebsi_phiKO2_NC_005857(2),PHAGE_Salmon_SSU5_NC_018843(2),PHAGE_Entero_933W_NC_000924(2),PHAGE_Yersin_PY54_NC_005069(2),PHAGE_Entero_DE3_NC_042057(1),PHAGE_Psychr_pOW20_A_NC_020841(1),PHAGE_Escher_Av_05_NC_025830(1),PHAGE_Mycoba_Llij_N…	76	0.77	0.4773	PHAGE_Salmon_SJ46_NC_031129(77)
55C	6	77.2Kb	intact	150)	tail,coat,head,portal,terminase,integrase,capsid,lysis	Contig_34_74.6197:663-77919	2	113	102	11	1	0	yes	42	PHAGE_Entero_SfI_NC_027339(33),PHAGE_Shigel_SfII_NC_021857(23),PHAGE_Shigel_SfIV_NC_022749(20),PHAGE_Entero_SfV_NC_003444(17),PHAGE_Salmon_118970_sal3_NC_031940(15),PHAGE_Entero_HK140_NC_019710(12),PHAGE_Entero_HK629_NC_019711(10),PHAGE_Escher_PA28_NC_041935(10),PHAGE_Salmon_ST64B_NC_004313(9),PHAGE_Entero_BP_4795_NC_004813(9),PHAGE_Entero_933W_NC_000924(9),PHAGE_Entero_mEpX1_NC_019709(8),PHAGE_E…	33	0.292	0.4862	PHAGE_Entero_SfI_NC_027339(33)
69C	3	12.2Kb	intact	100)	terminase,portal,head,capsid,tail	Contig_93_54.6014:110-12330	0	16	16	0	1	0	no	2	PHAGE_Shigel_SfII_NC_021857(15),PHAGE_Entero_SfI_NC_027339(15),PHAGE_Salmon_118970_sal3_NC_031940(12),PHAGE_Shigel_SfIV_NC_022749(11),PHAGE_Entero_SfV_NC_003444(9),PHAGE_Salmon_ST64B_NC_004313(8),PHAGE_Entero_phiP27_NC_003356(3),PHAGE_Burkho_KS14_NC_015273(1)	15	0.9375	0.5503	PHAGE_Shigel_SfII_NC_021857(15)
69C	8	29.8Kb	intact	120)	tail,plate,virion,head,portal,transposase	Contig_185_53.4244:1-29878	0	41	36	5	1	0	no	9	PHAGE_Vibrio_12B12_NC_021070(26),PHAGE_Escher_D108_NC_013594(20),PHAGE_Entero_SfMu_NC_027382(20),PHAGE_Entero_Mu_NC_000929(18),PHAGE_Rhodov_RS1_NC_020866(4),PHAGE_Pseudo_FHA0480_NC_041851(4),PHAGE_Ralsto_RS138_NC_029107(3),PHAGE_Entero_phiP27_NC_003356(3),PHAGE_Pseudo_JBD93_NC_030918(3),PHAGE_Rhodov_vB_RhkS_P1_NC_031059(3),PHAGE_Rhodob_RC1_NC_020839(2),PHAGE_Entero_SfV_NC_003444(2),PHAGE_Burkho_B…	26	0.6341	0.5297	PHAGE_Vibrio_12B12_NC_021070(26)
69C	5	34.8Kb	intact	130)	lysin,tail,transposase,terminase	Contig_134_45.8:1141-35958	0	59	48	11	1	0	no	15	PHAGE_Escher_HK639_NC_016158(26),PHAGE_Entero_HK225_NC_019717(12),PHAGE_Entero_mEp237_NC_019704(10),PHAGE_Edward_eiAU_NC_042029(8),PHAGE_Edward_eiAU_183_NC_023555(8),PHAGE_Cronob_phiES15_NC_018454(7),PHAGE_Salmon_SEN34_NC_028699(4),PHAGE_Pseudo_PS_1_NC_029066(4),PHAGE_Entero_phi80_NC_021190(3),PHAGE_Pseudo_YMC11/02/R656_NC_028657(3),PHAGE_Salmon_SPN3UB_NC_019545(3),PHAGE_Salmon_BTP1_NC_042346(3),…	26	0.4406	0.5227	PHAGE_Escher_HK639_NC_016158(26)
69C	2	22.1Kb	intact	150)	integrase,lysin,terminase,head,capsid,tail	Contig_73_43.8645:1553-23709	2	31	28	3	1	0	yes	8	PHAGE_Entero_mEp237_NC_019704(19),PHAGE_Entero_HK225_NC_019717(18),PHAGE_Entero_N15_NC_001901(17),PHAGE_Entero_DE3_NC_042057(15),PHAGE_Entero_phi80_NC_021190(15),PHAGE_Entero_lambda_NC_001416(6),PHAGE_Entero_c_1_NC_019706(4),PHAGE_Entero_HK629_NC_019711(2),PHAGE_Cronob_phiES15_NC_018454(2),PHAGE_Entero_mEp213_NC_019720(2),PHAGE_Entero_HK630_NC_019723(2),PHAGE_Entero_P22_NC_002371(1),PHAGE_Escher_…	19	0.6129	0.5292	PHAGE_Entero_mEp237_NC_019704(19)
69C	9	31.9Kb	intact	150)	tail,plate,head,terminase,capsid,portal,integrase	Contig_192_60.2243:21006-52982	0	47	38	9	1	0	yes	8	PHAGE_Salmon_SEN5_NC_028701(28),PHAGE_Salmon_SEN4_NC_029015(27),PHAGE_Entero_P88_NC_026014(11),PHAGE_Salmon_Fels_2_NC_010463(9),PHAGE_Erwini_ENT90_NC_019932(8),PHAGE_Salmon_RE_2010_NC_019488(7),PHAGE_Escher_P2_NC_041848(6),PHAGE_Entero_PsP3_NC_005340(5),PHAGE_Salmon_SEN1_NC_029003(5),PHAGE_Entero_186_NC_001317(5),PHAGE_Escher_pro483_NC_028943(5),PHAGE_Entero_WPhi_NC_005056(4),PHAGE_Entero_fiAA91_…	28	0.5957	0.5352	PHAGE_Salmon_SEN5_NC_028701(28)
77C	8	44.2Kb	intact	100)	tail,head,portal,terminase,lysin,integrase	Contig_80_51.2796:186452-230656	0	59	44	15	1	0	yes	22	PHAGE_Entero_HK629_NC_019711(17),PHAGE_Entero_lambda_NC_001416(17),PHAGE_Entero_DE3_NC_042057(16),PHAGE_Entero_HK630_NC_019723(15),PHAGE_Entero_HK225_NC_019717(8),PHAGE_Entero_N15_NC_001901(8),PHAGE_Phage_Gifsy_1_NC_010392(6),PHAGE_Entero_mEp460_NC_019716(6),PHAGE_Entero_cdtI_NC_009514(6),PHAGE_Entero_mEp237_NC_019704(6),PHAGE_Entero_phi80_NC_021190(5),PHAGE_Escher_PA2_NC_028449(3),PHAGE_Cronob_p…	16	0.2881	0.5088	PHAGE_Entero_HK629_NC_019711(17)
77C	2	43.9Kb	intact	120)	plate,terminase,head,envelope,tail,lysin,integrase	Contig_38_50.8853:90672-134661	0	45	29	16	1	0	yes	21	PHAGE_Salmon_118970_sal3_NC_031940(8),PHAGE_Entero_mEp460_NC_019716(6),PHAGE_Entero_cdtI_NC_009514(5),PHAGE_Entero_c_1_NC_019706(4),PHAGE_Phage_Gifsy_2_NC_010393(4),PHAGE_Entero_SfV_NC_003444(3),PHAGE_Entero_BP_4795_NC_004813(3),PHAGE_Salmon_Fels_1_NC_010391(3),PHAGE_Shigel_POCJ13_NC_025434(3),PHAGE_Entero_933W_NC_000924(3),PHAGE_Entero_YYZ_2008_NC_011356(3),PHAGE_Mannhe_vB_MhS_587AP2_NC_028743(2…	6	0.1777	0.4504	PHAGE_Salmon_118970_sal3_NC_031940(8)
77C	3	21.3Kb	intact	150)	tail,plate,lysin,capsid,terminase,integrase	Contig_39_64.0829:1-21367	0	32	30	2	1	0	yes	5	PHAGE_Entero_fiAA91_ss_NC_022750(25),PHAGE_Yersin_L_413C_NC_004745(20),PHAGE_Escher_P2_NC_041848(18),PHAGE_Escher_pro483_NC_028943(18),PHAGE_Entero_P2_NC_001895(17),PHAGE_Entero_WPhi_NC_005056(17),PHAGE_Escher_pro147_NC_028896(16),PHAGE_Salmon_SP_004_NC_021774(5),PHAGE_Entero_cdtI_NC_009514(2),PHAGE_Bacter_APSE_2_NC_011551(1),PHAGE_Salmon_SEN5_NC_028701(1)	25	0.7812	0.5243	PHAGE_Entero_fiAA91_ss_NC_022750(25)
1	8	27.7Kb	questionable	70)	plate,capsid,terminase,portal,integrase	Contig_89_130:1-27711	0	24	19	5	1	0	yes	3	PHAGE_Salmon_Fels_2_NC_010463(17),PHAGE_Salmon_RE_2010_NC_019488(16),PHAGE_Erwini_ENT90_NC_019932(7),PHAGE_Entero_PsP3_NC_005340(7),PHAGE_Salmon_SEN1_NC_029003(6),PHAGE_Entero_186_NC_001317(6),PHAGE_Ralsto_RSA1_NC_009382(2),PHAGE_Ralsto_RSY1_NC_025115(2),PHAGE_Escher_P2_NC_041848(2),PHAGE_Erwini_Ea9_2_NC_023579(1),PHAGE_Burkho_KS14_NC_015273(1),PHAGE_Salmon_SEN5_NC_028701(1),PHAGE_Entero_WPhi_NC_…	17	0.7083	0.492	PHAGE_Salmon_Fels_2_NC_010463(17)
1	7	23.9Kb	questionable	80)	plate,recombinase,tail,envelope,lysin	Contig_78_115.644:58053-82035	0	29	20	9	1	0	yes	14	PHAGE_Salmon_118970_sal3_NC_031940(6),PHAGE_Entero_mEp460_NC_019716(5),PHAGE_Entero_lambda_NC_001416(4),PHAGE_Entero_HK629_NC_019711(4),PHAGE_Entero_mEp237_NC_019704(3),PHAGE_Entero_933W_NC_000924(3),PHAGE_Entero_HK630_NC_019723(3),PHAGE_Entero_DE3_NC_042057(2),PHAGE_Entero_BP_4795_NC_004813(2),PHAGE_Stx2_c_86_NC_008464(2),PHAGE_Entero_YYZ_2008_NC_011356(2),PHAGE_Escher_D108_NC_013594(1),PHAGE_St…	5	0.2068	0.4541	PHAGE_Salmon_118970_sal3_NC_031940(6)
2	3	18.5Kb	questionable	70)	integrase,portal,tail	Contig_73_74.8007:30335-48850	0	23	19	4	1	0	yes	4	PHAGE_Salmon_Fels_2_NC_010463(16),PHAGE_Salmon_RE_2010_NC_019488(15),PHAGE_Salmon_SEN1_NC_029003(8),PHAGE_Entero_PsP3_NC_005340(8),PHAGE_Entero_186_NC_001317(7),PHAGE_Erwini_ENT90_NC_019932(4),PHAGE_Ralsto_RSA1_NC_009382(2),PHAGE_Salmon_SP_004_NC_021774(2),PHAGE_Burkho_KS14_NC_015273(2),PHAGE_Entero_WPhi_NC_005056(2),PHAGE_Erwini_Ea9_2_NC_023579(1),PHAGE_Ralsto_RSY1_NC_025115(1),PHAGE_Salmon_SEN5…	16	0.6956	0.4701	PHAGE_Salmon_Fels_2_NC_010463(16)
2	5	15.8Kb	questionable	80)	tail,terminase,envelope,lysis,lysin,integrase	Contig_89_84.0893:3278-19169	0	17	15	2	1	0	yes	9	PHAGE_Entero_lambda_NC_001416(6),PHAGE_Entero_HK629_NC_019711(6),PHAGE_Entero_HK630_NC_019723(5),PHAGE_Entero_DE3_NC_042057(4),PHAGE_Entero_mEp460_NC_019716(4),PHAGE_Entero_SfV_NC_003444(3),PHAGE_Entero_cdtI_NC_009514(3),PHAGE_Entero_933W_NC_000924(2),PHAGE_Shigel_SfIV_NC_022749(2),PHAGE_Entero_SfI_NC_027339(2),PHAGE_Entero_YYZ_2008_NC_011356(2),PHAGE_Entero_BP_4795_NC_004813(2),PHAGE_Entero_VT2p…	6	0.3529	0.455	PHAGE_Entero_lambda_NC_001416(6)
2	6	36Kb	questionable	80)	plate,protease,head,tail,lysin,integrase	Contig_114_65.7441:37142-73149	2	32	19	13	1	0	yes	14	PHAGE_Entero_mEp460_NC_019716(6),PHAGE_Salmon_118970_sal3_NC_031940(4),PHAGE_Entero_BP_4795_NC_004813(3),PHAGE_Salmon_Fels_1_NC_010391(3),PHAGE_Entero_YYZ_2008_NC_011356(3),PHAGE_Entero_DE3_NC_042057(2),PHAGE_Entero_lambda_NC_001416(2),PHAGE_Entero_HK629_NC_019711(2),PHAGE_Entero_VT2phi_272_NC_028656(2),PHAGE_Prochl_P_TIM68_NC_028955(2),PHAGE_Shigel_POCJ13_NC_025434(2),PHAGE_Stx2_c_86_NC_008464(2…	6	0.1875	0.4595	PHAGE_Entero_mEp460_NC_019716(6)
4	4	17.3Kb	questionable	70)	plate,tail,envelope,lysin	Contig_79_50.6031:55714-73092	0	30	20	10	1	0	no	15	PHAGE_Salmon_118970_sal3_NC_031940(6),PHAGE_Entero_mEp460_NC_019716(5),PHAGE_Entero_lambda_NC_001416(4),PHAGE_Entero_HK629_NC_019711(4),PHAGE_Entero_933W_NC_000924(3),PHAGE_Entero_HK630_NC_019723(3),PHAGE_Entero_DE3_NC_042057(2),PHAGE_Entero_BP_4795_NC_004813(2),PHAGE_Entero_mEp237_NC_019704(2),PHAGE_Stx2_c_86_NC_008464(2),PHAGE_Entero_YYZ_2008_NC_011356(2),PHAGE_Escher_D108_NC_013594(1),PHAGE_St…	5	0.2	0.45	PHAGE_Salmon_118970_sal3_NC_031940(6)
5	5	17.3Kb	questionable	70)	plate,tail,envelope,lysin	Contig_82_65.297:55714-73092	0	30	20	10	1	0	no	15	PHAGE_Salmon_118970_sal3_NC_031940(6),PHAGE_Entero_mEp460_NC_019716(5),PHAGE_Entero_lambda_NC_001416(4),PHAGE_Entero_HK629_NC_019711(4),PHAGE_Entero_933W_NC_000924(3),PHAGE_Entero_HK630_NC_019723(3),PHAGE_Entero_DE3_NC_042057(2),PHAGE_Entero_BP_4795_NC_004813(2),PHAGE_Entero_mEp237_NC_019704(2),PHAGE_Stx2_c_86_NC_008464(2),PHAGE_Entero_YYZ_2008_NC_011356(2),PHAGE_Escher_D108_NC_013594(1),PHAGE_St…	5	0.2	0.45	PHAGE_Salmon_118970_sal3_NC_031940(6)
6	9	22.3Kb	questionable	70)	integrase,tail,head,capsid,portal	Contig_172_61.852:121186-143546	1	16	15	1	1	0	yes	8	PHAGE_Shigel_Sf6_NC_005344(11),PHAGE_Salmon_HK620_NC_002730(9),PHAGE_Entero_Sf101_NC_027398(6),PHAGE_Entero_IME10_NC_019501(5),PHAGE_Bacter_APSE_2_NC_011551(4),PHAGE_Endosy_APSE_1_NC_000935(4),PHAGE_Sodali_phiSG1_NC_007902(4),PHAGE_Salmon_ST160_NC_014900(3),PHAGE_Entero_UAB_Phi20_NC_031019(3),PHAGE_Salmon_SE1_NC_011802(2),PHAGE_Salmon_vB_SemP_Emek_NC_018275(2),PHAGE_Salmon_103203_sal5_NC_031946(2…	5	0.6875	0.4608	PHAGE_Shigel_Sf6_NC_005344(11)
7	6	39.1Kb	questionable	70)	tail,lysin	Contig_68_77.598:65728-104915	0	46	38	8	1	0	no	15	PHAGE_Entero_lambda_NC_001416(20),PHAGE_Entero_DE3_NC_042057(19),PHAGE_Entero_HK629_NC_019711(19),PHAGE_Entero_HK630_NC_019723(19),PHAGE_Entero_mEp460_NC_019716(8),PHAGE_Salmon_118970_sal3_NC_031940(6),PHAGE_Entero_cdtI_NC_009514(6),PHAGE_Entero_mEp237_NC_019704(5),PHAGE_Entero_BP_4795_NC_004813(4),PHAGE_Entero_YYZ_2008_NC_011356(4),PHAGE_Entero_phi80_NC_021190(3),PHAGE_Entero_HK225_NC_019717(3),…	19	0.4347	0.5131	PHAGE_Entero_lambda_NC_001416(20)
111A	3	25.6Kb	questionable	70)	tail,terminase,integrase	Contig_30_78.6618:107-25780	0	26	25	1	1	0	yes	6	PHAGE_Entero_SfV_NC_003444(19),PHAGE_Shigel_SfIV_NC_022749(15),PHAGE_Shigel_SfII_NC_021857(13),PHAGE_Salmon_118970_sal3_NC_031940(11),PHAGE_Entero_mEp460_NC_019716(11),PHAGE_Entero_cdtI_NC_009514(10),PHAGE_Salmon_ST64B_NC_004313(4),PHAGE_Entero_SfI_NC_027339(4),PHAGE_Entero_N15_NC_001901(2),PHAGE_Entero_c_1_NC_019706(2),PHAGE_Entero_HK97_NC_002167(1),PHAGE_Pseudo_PAJU2_NC_011373(1),PHAGE_Escher_v…	19	0.7307	0.4949	PHAGE_Entero_SfV_NC_003444(19)
111B	2	25.6Kb	questionable	70)	tail,terminase,integrase	Contig_33_89.7989:107-25780	0	26	25	1	1	0	yes	6	PHAGE_Entero_SfV_NC_003444(19),PHAGE_Shigel_SfIV_NC_022749(15),PHAGE_Shigel_SfII_NC_021857(13),PHAGE_Salmon_118970_sal3_NC_031940(11),PHAGE_Entero_mEp460_NC_019716(11),PHAGE_Entero_cdtI_NC_009514(10),PHAGE_Salmon_ST64B_NC_004313(4),PHAGE_Entero_SfI_NC_027339(4),PHAGE_Entero_N15_NC_001901(2),PHAGE_Entero_c_1_NC_019706(2),PHAGE_Entero_HK97_NC_002167(1),PHAGE_Pseudo_PAJU2_NC_011373(1),PHAGE_Escher_v…	19	0.7307	0.4949	PHAGE_Entero_SfV_NC_003444(19)
143B	4	19.6Kb	questionable	90)	tail,plate,envelope,lysis,lysin,integrase	Contig_12_69.4473:6263-25950	0	16	14	2	1	0	yes	9	PHAGE_Salmon_118970_sal3_NC_031940(5),PHAGE_Entero_lambda_NC_001416(4),PHAGE_Entero_HK629_NC_019711(4),PHAGE_Entero_HK630_NC_019723(4),PHAGE_Entero_DE3_NC_042057(3),PHAGE_Entero_VT2phi_272_NC_028656(2),PHAGE_Shigel_POCJ13_NC_025434(2),PHAGE_Entero_933W_NC_000924(2),PHAGE_Entero_SfI_NC_027339(2),PHAGE_Entero_cdtI_NC_009514(2),PHAGE_Salmon_SEN22_NC_028696(2),PHAGE_Shigel_Stx_NC_029120(2),PHAGE_Esch…	5	0.3125	0.4533	PHAGE_Salmon_118970_sal3_NC_031940(5)
19A	5	20.8Kb	questionable	70)	envelope,tail,lysin,plate,integrase	Contig_77_64.3033:188-21021	0	33	23	10	1	0	no	17	PHAGE_Salmon_118970_sal3_NC_031940(5),PHAGE_Entero_mEp460_NC_019716(5),PHAGE_Entero_BP_4795_NC_004813(3),PHAGE_Phage_Gifsy_2_NC_010393(3),PHAGE_Entero_933W_NC_000924(3),PHAGE_Entero_YYZ_2008_NC_011356(3),PHAGE_Entero_DE3_NC_042057(2),PHAGE_Shigel_SfIV_NC_022749(2),PHAGE_Entero_HK629_NC_019711(2),PHAGE_Salmon_Fels_1_NC_010391(2),PHAGE_Cronob_phiES15_NC_018454(2),PHAGE_Shigel_POCJ13_NC_025434(2),PH…	5	0.1515	0.4369	PHAGE_Salmon_118970_sal3_NC_031940(5)
20A	2	40.6Kb	questionable	70)	integrase,head,capsid,portal	Contig_13_56.2813:359525-400163	1	54	51	3	1	0	yes	28	PHAGE_Shigel_Sf6_NC_005344(19),PHAGE_Entero_Sf101_NC_027398(13),PHAGE_Salmon_HK620_NC_002730(13),PHAGE_Entero_IME10_NC_019501(8),PHAGE_Entero_HK633_NC_019719(8),PHAGE_Entero_UAB_Phi20_NC_031019(8),PHAGE_Entero_HK544_NC_019767(7),PHAGE_Entero_HK446_NC_019714(6),PHAGE_Endosy_APSE_1_NC_000935(5),PHAGE_Sodali_phiSG1_NC_007902(5),PHAGE_Bacter_APSE_2_NC_011551(5),PHAGE_Entero_lambda_NC_001416(5),PHAGE_…	8	0.3518	0.4764	PHAGE_Shigel_Sf6_NC_005344(19)
20A	8	24.3Kb	questionable	70)	virion,recombinase,transposase,integrase	Contig_51_73.2389:118661-142981	0	28	13	15	1	0	no	10	PHAGE_Acinet_vB_AbaM_ME3_NC_041884(3),PHAGE_Bacill_Shanette_NC_028983(2),PHAGE_Bacill_JL_NC_028982(2),PHAGE_Salmon_SJ46_NC_031129(2),PHAGE_Mycoba_Shipwreck_NC_031261(1),PHAGE_Gordon_Smoothie_NC_030696(1),PHAGE_Pseudo_phiPsa374_NC_023601(1),PHAGE_Mycoba_Charlie_NC_023729(1),PHAGE_Erwini_vB_EamM_ChrisDB_NC_031126(1),PHAGE_Burkho_KS14_NC_015273(1),PHAGE_Erwini_vB_EamM_Asesino_NC_031107(1),PHAGE_Erwi…	4	0.1071	0.5338	PHAGE_Acinet_vB_AbaM_ME3_NC_041884(3)
20B	2	40.6Kb	questionable	70)	integrase,head,capsid,portal	Contig_5_86.4381:160288-200926	1	54	51	3	1	0	yes	28	PHAGE_Shigel_Sf6_NC_005344(19),PHAGE_Entero_Sf101_NC_027398(13),PHAGE_Salmon_HK620_NC_002730(13),PHAGE_Entero_IME10_NC_019501(8),PHAGE_Entero_HK633_NC_019719(8),PHAGE_Entero_UAB_Phi20_NC_031019(8),PHAGE_Entero_HK544_NC_019767(7),PHAGE_Entero_HK446_NC_019714(6),PHAGE_Endosy_APSE_1_NC_000935(5),PHAGE_Sodali_phiSG1_NC_007902(5),PHAGE_Bacter_APSE_2_NC_011551(5),PHAGE_Entero_lambda_NC_001416(5),PHAGE_…	8	0.3518	0.4764	PHAGE_Shigel_Sf6_NC_005344(19)
20B	8	24.3Kb	questionable	70)	virion,recombinase,transposase,integrase	Contig_56_110.797:118661-142981	0	28	13	15	1	0	no	10	PHAGE_Acinet_vB_AbaM_ME3_NC_041884(3),PHAGE_Bacill_Shanette_NC_028983(2),PHAGE_Bacill_JL_NC_028982(2),PHAGE_Salmon_SJ46_NC_031129(2),PHAGE_Mycoba_Shipwreck_NC_031261(1),PHAGE_Gordon_Smoothie_NC_030696(1),PHAGE_Pseudo_phiPsa374_NC_023601(1),PHAGE_Mycoba_Charlie_NC_023729(1),PHAGE_Erwini_vB_EamM_ChrisDB_NC_031126(1),PHAGE_Burkho_KS14_NC_015273(1),PHAGE_Erwini_vB_EamM_Asesino_NC_031107(1),PHAGE_Erwi…	4	0.1071	0.5338	PHAGE_Acinet_vB_AbaM_ME3_NC_041884(3)
20B	6	15.9Kb	questionable	75)	integrase,head	Contig_51_104.343:17231-33130	0	10	7	3	1	0	yes	1	PHAGE_Entero_P4_NC_001609(7),PHAGE_Entero_186_NC_001317(1),PHAGE_Escher_P2_NC_041848(1),PHAGE_Entero_N15_NC_001901(1),PHAGE_Loktan_pCB2051_A_NC_020853(1),PHAGE_Yersin_PY54_NC_005069(1),PHAGE_Ralsto_RSY1_NC_025115(1),PHAGE_Entero_PsP3_NC_005340(1),PHAGE_Stenot_S1_NC_011589(1),PHAGE_Yersin_L_413C_NC_004745(1),PHAGE_Burkho_KL3_NC_015266(1)	7	0.7	0.4775	PHAGE_Entero_P4_NC_001609(7)
21A	4	19.1Kb	questionable	85)	head,integrase	Contig_25_116.469:120161-139306	0	12	9	3	1	0	yes	2	PHAGE_Entero_P4_NC_001609(8),PHAGE_Loktan_pCB2051_A_NC_020853(1),PHAGE_Entero_N15_NC_001901(1),PHAGE_Ralsto_RSY1_NC_025115(1),PHAGE_Serrat_Eta_NC_021563(1),PHAGE_Erwini_phiEt88_NC_015295(1),PHAGE_Shewan_1/41_NC_025458(1),PHAGE_Stenot_S1_NC_011589(1),PHAGE_Yersin_L_413C_NC_004745(1),PHAGE_Entero_186_NC_001317(1),PHAGE_Escher_P2_NC_041848(1),PHAGE_Proteu_VB_PmiS_Isfahan_NC_041925(1),PHAGE_Yersin_PY…	8	0.6666	0.4601	PHAGE_Entero_P4_NC_001609(8)
21B	4	19.1Kb	questionable	85)	head,integrase	Contig_26_96.8758:120161-139306	0	12	9	3	1	0	yes	2	PHAGE_Entero_P4_NC_001609(8),PHAGE_Loktan_pCB2051_A_NC_020853(1),PHAGE_Entero_N15_NC_001901(1),PHAGE_Ralsto_RSY1_NC_025115(1),PHAGE_Serrat_Eta_NC_021563(1),PHAGE_Erwini_phiEt88_NC_015295(1),PHAGE_Shewan_1/41_NC_025458(1),PHAGE_Stenot_S1_NC_011589(1),PHAGE_Yersin_L_413C_NC_004745(1),PHAGE_Entero_186_NC_001317(1),PHAGE_Escher_P2_NC_041848(1),PHAGE_Proteu_VB_PmiS_Isfahan_NC_041925(1),PHAGE_Yersin_PY…	8	0.6666	0.4601	PHAGE_Entero_P4_NC_001609(8)
46B	4	11.1Kb	questionable	75)	integrase,head	Contig_25_65.8865:24637-35746	0	10	8	2	1	0	yes	2	PHAGE_Entero_P4_NC_001609(7),PHAGE_Entero_N15_NC_001901(1),PHAGE_Erwini_ENT90_NC_019932(1),PHAGE_Serrat_Eta_NC_021563(1),PHAGE_Ralsto_RSY1_NC_025115(1),PHAGE_Salmon_SP_004_NC_021774(1),PHAGE_Rueger_DSS3_P1_NC_025428(1),PHAGE_Klebsi_phiKO2_NC_005857(1),PHAGE_Shewan_1/41_NC_025458(1),PHAGE_Stenot_S1_NC_011589(1),PHAGE_Entero_WPhi_NC_005056(1),PHAGE_Proteu_VB_PmiS_Isfahan_NC_041925(1),PHAGE_Entero_m…	7	0.7	0.4727	PHAGE_Entero_P4_NC_001609(7)
55B	7	11.1Kb	questionable	75)	integrase,head	Contig_53_62.398:24630-35739	0	10	8	2	1	0	yes	2	PHAGE_Entero_P4_NC_001609(7),PHAGE_Entero_N15_NC_001901(1),PHAGE_Erwini_ENT90_NC_019932(1),PHAGE_Serrat_Eta_NC_021563(1),PHAGE_Ralsto_RSY1_NC_025115(1),PHAGE_Salmon_SP_004_NC_021774(1),PHAGE_Rueger_DSS3_P1_NC_025428(1),PHAGE_Klebsi_phiKO2_NC_005857(1),PHAGE_Shewan_1/41_NC_025458(1),PHAGE_Stenot_S1_NC_011589(1),PHAGE_Entero_WPhi_NC_005056(1),PHAGE_Proteu_VB_PmiS_Isfahan_NC_041925(1),PHAGE_Entero_m…	7	0.7	0.4727	PHAGE_Entero_P4_NC_001609(7)
55C	3	11.1Kb	questionable	75)	integrase,head	Contig_29_64.2694:24637-35746	0	10	8	2	1	0	yes	2	PHAGE_Entero_P4_NC_001609(7),PHAGE_Entero_N15_NC_001901(1),PHAGE_Erwini_ENT90_NC_019932(1),PHAGE_Serrat_Eta_NC_021563(1),PHAGE_Ralsto_RSY1_NC_025115(1),PHAGE_Salmon_SP_004_NC_021774(1),PHAGE_Rueger_DSS3_P1_NC_025428(1),PHAGE_Klebsi_phiKO2_NC_005857(1),PHAGE_Shewan_1/41_NC_025458(1),PHAGE_Stenot_S1_NC_011589(1),PHAGE_Entero_WPhi_NC_005056(1),PHAGE_Proteu_VB_PmiS_Isfahan_NC_041925(1),PHAGE_Entero_m…	7	0.7	0.4727	PHAGE_Entero_P4_NC_001609(7)
69C	4	22.1Kb	questionable	80)	terminase,portal,coat,head,injection,tail,integrase	Contig_94_53.2084:51-22207	1	24	22	2	1	0	no	8	PHAGE_Entero_Sf101_NC_027398(13),PHAGE_Shigel_Sf6_NC_005344(11),PHAGE_Salmon_HK620_NC_002730(11),PHAGE_Entero_IME10_NC_019501(4),PHAGE_Ralsto_RSK1_NC_022915(4),PHAGE_Salmon_SEN22_NC_028696(4),PHAGE_Endosy_APSE_1_NC_000935(3),PHAGE_Sodali_phiSG1_NC_007902(3),PHAGE_Salmon_vB_SemP_Emek_NC_018275(3),PHAGE_Entero_UAB_Phi20_NC_031019(3),PHAGE_Salmon_epsilon34_NC_011976(3),PHAGE_Escher_RCS47_NC_042128(2…	13	0.5416	0.4728	PHAGE_Entero_Sf101_NC_027398(13)
77C	5	33.7Kb	questionable	87)	tail	Contig_43_49.7826:47380-81173	0	49	38	11	1	0	no	7	PHAGE_Burkho_BcepMu_NC_005882(31),PHAGE_Burkho_phiE255_NC_009237(30),PHAGE_Pseudo_B3_NC_006548(14),PHAGE_Pseudo_JBD67_NC_042135(10),PHAGE_Pseudo_vB_PaeS_PM105_NC_028667(9),PHAGE_Pseudo_JBD18_NC_027986(8),PHAGE_Pseudo_JBD25_NC_027992(7),PHAGE_Rhizob_RR1_B_NC_021557(6),PHAGE_Escher_D108_NC_013594(3),PHAGE_Vibrio_X29_NC_024369(3),PHAGE_Entero_SfMu_NC_027382(3),PHAGE_Ralsto_RSA1_NC_009382(2),PHAGE_Bu…	31	0.6326	0.544	PHAGE_Burkho_BcepMu_NC_005882(31)

## Sheet: 4-intact_only
Strain	REGION	REGION_LENGTH	COMPLETENESS	score)	SPECIFIC_KEYWORD	REGION_POSITION	TRNA_NUM	TOTAL_PROTEIN_NUM	PHAGE_HIT_PROTEIN_NUM	HYPOTHETICAL_PROTEIN_NUM	PHAGE+HYPO_PROTEIN_PERCENTAGE	BACTERIAL_PROTEIN_NUM	ATT_SITE_SHOWUP	PHAGE_SPECIES_NUM	MOST_COMMON_PHAGE_NAME(hit_genes_count)	FIRST_MOST_COMMON_PHAGE_NUM	FIRST_MOST_COMMON_PHAGE_PERCENTAGE	GC_PERCENTAGE	MOST_COMMON_PHAGE_NAME(hit_genes_count)
1	3	22.7Kb	intact	120)	tail,plate,integrase	Contig_41_111.812:247007-269786	0	33	24	9	1	0	yes	6	PHAGE_Entero_P88_NC_026014(19),PHAGE_Salmon_SEN4_NC_029015(7),PHAGE_Salmon_SEN5_NC_028701(7),PHAGE_Entero_WPhi_NC_005056(4),PHAGE_Entero_fiAA91_ss_NC_022750(4),PHAGE_Escher_D108_NC_013594(3),PHAGE_Salmon_SP_004_NC_021774(3),PHAGE_Entero_Mu_NC_000929(3),PHAGE_Yersin_L_413C_NC_004745(3),PHAGE_Salmon_RE_2010_NC_019488(3),PHAGE_Salmon_Fels_2_NC_010463(3),PHAGE_Escher_pro483_NC_028943(3),PHAGE_Escher_…	19	0.5757	0.4989	PHAGE_Entero_P88_NC_026014(19)
2	7	16Kb	intact	110)	integrase,plate,tail	Contig_115_79.4372:48422-64496	0	18	17	1	1	0	yes	7	PHAGE_Entero_P88_NC_026014(10),PHAGE_Salmon_SEN5_NC_028701(8),PHAGE_Salmon_SEN4_NC_029015(7),PHAGE_Yersin_L_413C_NC_004745(3),PHAGE_Entero_WPhi_NC_005056(3),PHAGE_Entero_fiAA91_ss_NC_022750(3),PHAGE_Salmon_RE_2010_NC_019488(3),PHAGE_Salmon_Fels_2_NC_010463(3),PHAGE_Escher_pro483_NC_028943(3),PHAGE_Salmon_SP_004_NC_021774(2),PHAGE_Entero_PsP3_NC_005340(2),PHAGE_Burkho_KS14_NC_015273(2),PHAGE_Esche…	10	0.5555	0.496	PHAGE_Entero_P88_NC_026014(10)
2	1	49.3Kb	intact	130)	tail,plate,head,portal,terminase,integrase	Contig_4_88.2838:446-49790	2	56	50	6	1	0	yes	18	PHAGE_Salmon_SEN34_NC_028699(22),PHAGE_Entero_SfI_NC_027339(14),PHAGE_Stx2_II_NC_004914(8),PHAGE_Entero_VT2_Sakai_NC_000902(8),PHAGE_Stx2_c_1717_NC_011357(7),PHAGE_Entero_lambda_NC_001416(6),PHAGE_Entero_BP_4795_NC_004813(6),PHAGE_Psychr_pOW20_A_NC_020841(5),PHAGE_Haemop_Aaphi23_NC_004827(5),PHAGE_Escher_PA28_NC_041935(5),PHAGE_Escher_phage_NC_004913(5),PHAGE_Aggreg_S1249_NC_013597(5),PHAGE_Enter…	22	0.3928	0.4996	PHAGE_Salmon_SEN34_NC_028699(22)
2	4	37.4Kb	intact	150)	integrase,portal,terminase,capsid,head,tail,lysin,plate	Contig_86_73.5281:35667-73139	0	49	42	7	1	0	yes	7	PHAGE_Entero_P88_NC_026014(35),PHAGE_Salmon_SEN5_NC_028701(15),PHAGE_Salmon_SEN4_NC_029015(14),PHAGE_Salmon_RE_2010_NC_019488(7),PHAGE_Salmon_Fels_2_NC_010463(7),PHAGE_Erwini_ENT90_NC_019932(5),PHAGE_Escher_D108_NC_013594(4),PHAGE_Entero_Mu_NC_000929(4),PHAGE_Entero_WPhi_NC_005056(4),PHAGE_Burkho_KS5_NC_015265(4),PHAGE_Ralsto_RSA1_NC_009382(3),PHAGE_Escher_RCS47_NC_042128(3),PHAGE_Yersin_L_413C_N…	35	0.7142	0.5094	PHAGE_Entero_P88_NC_026014(35)
3	2	27.1Kb	intact	140)	tail,terminase,capsid,portal,integrase	Contig_75_70.4942:7297-34488	0	34	26	8	1	0	yes	3	PHAGE_Salmon_Fels_2_NC_010463(24),PHAGE_Salmon_RE_2010_NC_019488(21),PHAGE_Erwini_ENT90_NC_019932(10),PHAGE_Salmon_SEN1_NC_029003(9),PHAGE_Entero_186_NC_001317(9),PHAGE_Entero_PsP3_NC_005340(8),PHAGE_Ralsto_RSY1_NC_025115(3),PHAGE_Salmon_SP_004_NC_021774(3),PHAGE_Ralsto_RSA1_NC_009382(2),PHAGE_Entero_WPhi_NC_005056(2),PHAGE_Escher_pro483_NC_028943(2),PHAGE_Mannhe_vB_MhS_587AP2_NC_028743(1),PHAGE_…	24	0.7058	0.4962	PHAGE_Salmon_Fels_2_NC_010463(24)
4	1	13.5Kb	intact	110)	transposase,tail,terminase,envelope,lysis,lysin,head	Contig_28_58.0909:90330-103867	0	20	15	5	1	0	no	8	PHAGE_Entero_lambda_NC_001416(8),PHAGE_Entero_HK629_NC_019711(8),PHAGE_Entero_HK630_NC_019723(7),PHAGE_Entero_DE3_NC_042057(6),PHAGE_Entero_phi80_NC_021190(2),PHAGE_Entero_mEp237_NC_019704(2),PHAGE_Entero_SfI_NC_027339(2),PHAGE_Entero_cdtI_NC_009514(2),PHAGE_Salmon_SEN22_NC_028696(2),PHAGE_Erwini_phiEt88_NC_015295(1),PHAGE_Shigel_SfIV_NC_022749(1),PHAGE_Salmon_118970_sal4_NC_030919(1),PHAGE_Enter…	8	0.4	0.4445	PHAGE_Entero_lambda_NC_001416(8)
4	3	24.2Kb	intact	150)	portal,terminase,capsid,tail,lysis,lysin,plate	Contig_68_52.793:1071-25277	0	31	28	3	1	0	no	3	PHAGE_Salmon_Fels_2_NC_010463(25),PHAGE_Salmon_RE_2010_NC_019488(23),PHAGE_Erwini_ENT90_NC_019932(11),PHAGE_Escher_pro483_NC_028943(6),PHAGE_Entero_186_NC_001317(5),PHAGE_Salmon_SP_004_NC_021774(4),PHAGE_Burkho_KS14_NC_015273(4),PHAGE_Burkho_KS5_NC_015265(4),PHAGE_Salmon_SEN1_NC_029003(3),PHAGE_Ralsto_RSY1_NC_025115(3),PHAGE_Salmon_SEN5_NC_028701(3),PHAGE_Ralsto_RSA1_NC_009382(2),PHAGE_Entero_HK9…	25	0.8064	0.5329	PHAGE_Salmon_Fels_2_NC_010463(25)
4	5	36.5Kb	intact	150)	integrase,recombinase,portal,terminase,capsid,head,tail,lysin,plate	Contig_80_54.544:132885-169475	0	52	47	5	1	0	yes	5	PHAGE_Entero_P88_NC_026014(39),PHAGE_Salmon_SEN5_NC_028701(19),PHAGE_Salmon_SEN4_NC_029015(17),PHAGE_Salmon_SP_004_NC_021774(6),PHAGE_Salmon_Fels_2_NC_010463(6),PHAGE_Ralsto_RSA1_NC_009382(5),PHAGE_Escher_RCS47_NC_042128(5),PHAGE_Yersin_L_413C_NC_004745(5),PHAGE_Erwini_ENT90_NC_019932(5),PHAGE_Salmon_RE_2010_NC_019488(5),PHAGE_Entero_Mu_NC_000929(4),PHAGE_Entero_WPhi_NC_005056(4),PHAGE_Entero_fiA…	41	0.75	0.5211	PHAGE_Entero_P88_NC_026014(39)
5	2	13.5Kb	intact	110)	transposase,tail,terminase,envelope,lysis,lysin,head	Contig_26_76.9063:90330-103867	0	20	15	5	1	0	no	8	PHAGE_Entero_lambda_NC_001416(8),PHAGE_Entero_HK629_NC_019711(8),PHAGE_Entero_HK630_NC_019723(7),PHAGE_Entero_DE3_NC_042057(6),PHAGE_Entero_phi80_NC_021190(2),PHAGE_Entero_mEp237_NC_019704(2),PHAGE_Entero_SfI_NC_027339(2),PHAGE_Entero_cdtI_NC_009514(2),PHAGE_Salmon_SEN22_NC_028696(2),PHAGE_Erwini_phiEt88_NC_015295(1),PHAGE_Shigel_SfIV_NC_022749(1),PHAGE_Salmon_118970_sal4_NC_030919(1),PHAGE_Enter…	8	0.4	0.4445	PHAGE_Entero_lambda_NC_001416(8)
5	1	36.5Kb	intact	150)	integrase,recombinase,portal,terminase,capsid,head,tail,lysin,plate	Contig_8_73.3099:132817-169407	0	53	47	6	1	0	yes	5	PHAGE_Entero_P88_NC_026014(40),PHAGE_Salmon_SEN5_NC_028701(19),PHAGE_Salmon_SEN4_NC_029015(17),PHAGE_Salmon_SP_004_NC_021774(6),PHAGE_Salmon_Fels_2_NC_010463(6),PHAGE_Ralsto_RSA1_NC_009382(5),PHAGE_Entero_WPhi_NC_005056(5),PHAGE_Yersin_L_413C_NC_004745(5),PHAGE_Erwini_ENT90_NC_019932(5),PHAGE_Salmon_RE_2010_NC_019488(5),PHAGE_Escher_D108_NC_013594(4),PHAGE_Escher_RCS47_NC_042128(4),PHAGE_Entero_f…	41	0.7547	0.5211	PHAGE_Entero_P88_NC_026014(40)
5	4	14.3Kb	intact	150)	capsid,terminase,head,tail,lysis,plate	Contig_67_72.6392:1071-15443	0	20	18	2	1	0	no	2	PHAGE_Salmon_RE_2010_NC_019488(17),PHAGE_Salmon_Fels_2_NC_010463(17),PHAGE_Erwini_ENT90_NC_019932(10),PHAGE_Burkho_KS5_NC_015265(4),PHAGE_Entero_186_NC_001317(3),PHAGE_Ralsto_RSA1_NC_009382(2),PHAGE_Salmon_SEN1_NC_029003(2),PHAGE_Ralsto_RSY1_NC_025115(2),PHAGE_Burkho_KS14_NC_015273(2),PHAGE_Salmon_SEN5_NC_028701(2),PHAGE_Entero_PsP3_NC_005340(2),PHAGE_Pseudo_phiCTX_NC_003278(2),PHAGE_Escher_pro48…	17	0.85	0.5338	PHAGE_Salmon_RE_2010_NC_019488(17)
6	2	42.5Kb	intact	150)	tail,plate,lysin,head,terminase,capsid,portal,recombinase,integrase	Contig_91_56.0772:117972-160537	0	47	41	6	1	0	yes	9	PHAGE_Entero_P88_NC_026014(33),PHAGE_Salmon_SEN5_NC_028701(18),PHAGE_Salmon_SEN4_NC_029015(17),PHAGE_Entero_fiAA91_ss_NC_022750(6),PHAGE_Salmon_RE_2010_NC_019488(6),PHAGE_Salmon_Fels_2_NC_010463(6),PHAGE_Erwini_ENT90_NC_019932(4),PHAGE_Ralsto_RSY1_NC_025115(4),PHAGE_Salmon_SP_004_NC_021774(3),PHAGE_Entero_WPhi_NC_005056(3),PHAGE_Yersin_L_413C_NC_004745(3),PHAGE_Entero_PsP3_NC_005340(3),PHAGE_Burk…	33	0.7021	0.5216	PHAGE_Entero_P88_NC_026014(33)
6	5	38.7Kb	intact	150)	plate,tail,fiber,protease,portal,terminase,head,envelope,lysin	Contig_125_75.8718:4278-43019	0	45	38	7	1	0	no	13	PHAGE_Entero_mEp460_NC_019716(24),PHAGE_Entero_cdtI_NC_009514(20),PHAGE_Salmon_Fels_1_NC_010391(9),PHAGE_Phage_Gifsy_2_NC_010393(9),PHAGE_Phage_Gifsy_1_NC_010392(8),PHAGE_Entero_c_1_NC_019706(8),PHAGE_Entero_lambda_NC_001416(7),PHAGE_Entero_DE3_NC_042057(6),PHAGE_Entero_mEp213_NC_019720(6),PHAGE_Salmon_118970_sal3_NC_031940(6),PHAGE_Entero_HK630_NC_019723(5),PHAGE_Entero_HK629_NC_019711(4),PHAGE_…	24	0.5333	0.4994	PHAGE_Entero_mEp460_NC_019716(24)
7	1	26.9Kb	intact	150)	integrase,portal,terminase,capsid,tail,lysis,lysin,plate	Contig_11_88.917:30148-57113	0	37	33	4	1	0	yes	5	PHAGE_Salmon_Fels_2_NC_010463(28),PHAGE_Salmon_RE_2010_NC_019488(26),PHAGE_Erwini_ENT90_NC_019932(12),PHAGE_Entero_PsP3_NC_005340(10),PHAGE_Salmon_SEN1_NC_029003(9),PHAGE_Entero_186_NC_001317(8),PHAGE_Burkho_KS5_NC_015265(4),PHAGE_Ralsto_RSA1_NC_009382(2),PHAGE_Lactob_Lj965_NC_005355(2),PHAGE_Salmon_SP_004_NC_021774(2),PHAGE_Pseudo_phiCTX_NC_003278(2),PHAGE_Ralsto_RSY1_NC_025115(2),PHAGE_Burkho_K…	28	0.7567	0.4852	PHAGE_Salmon_Fels_2_NC_010463(28)
7	3	40.7Kb	intact	150)	integrase,recombinase,portal,terminase,capsid,tail	Contig_24_91.1765:29747-70482	0	49	41	8	1	0	yes	12	PHAGE_Haemop_HP2_NC_003315(17),PHAGE_Aeromo_phiO18P_NC_009542(17),PHAGE_Haemop_HP1_NC_001697(13),PHAGE_Pasteu_F108_NC_008193(12),PHAGE_Vibrio_K139_NC_003313(12),PHAGE_Entero_P88_NC_026014(11),PHAGE_Vibrio_8_NC_022747(9),PHAGE_Pseudo_phi3_NC_030940(6),PHAGE_Escher_Av_05_NC_025830(3),PHAGE_Entero_phiP27_NC_003356(3),PHAGE_Entero_P2_NC_001895(3),PHAGE_Entero_PsP3_NC_005340(2),PHAGE_Salmon_SEN4_NC_02…	17	0.3469	0.5084	PHAGE_Haemop_HP2_NC_003315(17)
7	4	46.6Kb	intact	150)	integrase,plate,lysin,envelope,terminase,head,portal,capsid,tail	Contig_28_79.2143:88090-134741	0	65	52	13	1	0	yes	23	PHAGE_Phage_Gifsy_1_NC_010392(16),PHAGE_Entero_cdtI_NC_009514(15),PHAGE_Entero_DE3_NC_042057(13),PHAGE_Entero_mEp460_NC_019716(13),PHAGE_Entero_lambda_NC_001416(13),PHAGE_Entero_HK629_NC_019711(11),PHAGE_Entero_HK630_NC_019723(9),PHAGE_Phage_Gifsy_2_NC_010393(7),PHAGE_Salmon_Fels_1_NC_010391(7),PHAGE_Entero_mEp237_NC_019704(7),PHAGE_Entero_phi80_NC_021190(6),PHAGE_Shigel_POCJ13_NC_025434(5),PHAGE…	16	0.2461	0.4979	PHAGE_Phage_Gifsy_1_NC_010392(16)
7	2	13.1Kb	intact	96)	integrase,head	Contig_24_91.1765:1830-14942	0	13	10	3	1	0	yes	1	PHAGE_Entero_P4_NC_001609(9),PHAGE_Loktan_pCB2051_A_NC_020853(1),PHAGE_Entero_N15_NC_001901(1),PHAGE_Ralsto_RSY1_NC_025115(1),PHAGE_Serrat_Eta_NC_021563(1),PHAGE_Klebsi_phiKO2_NC_005857(1),PHAGE_Stenot_S1_NC_011589(1),PHAGE_Shewan_1/41_NC_025458(1),PHAGE_Yersin_L_413C_NC_004745(1),PHAGE_Salmon_118970_sal3_NC_031940(1),PHAGE_Escher_P2_NC_041848(1),PHAGE_Entero_186_NC_001317(1),PHAGE_Proteu_VB_PmiS…	10	0.6923	0.4715	PHAGE_Entero_P4_NC_001609(9)
8	6	40.1Kb	intact	120)	tail,plate,head,portal,terminase,lysis,lysin	Contig_73_66.1438:234110-274236	0	50	41	9	1	0	no	13	PHAGE_Salmon_SEN34_NC_028699(23),PHAGE_Endosy_APSE_1_NC_000935(8),PHAGE_Bacter_APSE_2_NC_011551(8),PHAGE_Psychr_pOW20_A_NC_020841(5),PHAGE_Haemop_Aaphi23_NC_004827(5),PHAGE_Xylell_Xfas53_NC_013599(4),PHAGE_Bordet_BPP_1_NC_005357(4),PHAGE_Shigel_SfIV_NC_022749(4),PHAGE_Aggreg_S1249_NC_013597(4),PHAGE_Burkho_BcepC6B_NC_005887(3),PHAGE_Klebsi_JD001_NC_020204(3),PHAGE_Entero_SfV_NC_003444(2),PHAGE_Bd…	23	0.46	0.4896	PHAGE_Salmon_SEN34_NC_028699(23)
8	1	34.4Kb	intact	150)	integrase,portal,terminase,capsid,tail,lysis,lysin,plate	Contig_12_64.677:30432-64860	0	44	39	5	1	0	yes	4	PHAGE_Salmon_Fels_2_NC_010463(36),PHAGE_Salmon_RE_2010_NC_019488(33),PHAGE_Erwini_ENT90_NC_019932(13),PHAGE_Entero_186_NC_001317(11),PHAGE_Entero_PsP3_NC_005340(10),PHAGE_Salmon_SEN1_NC_029003(10),PHAGE_Salmon_SP_004_NC_021774(5),PHAGE_Burkho_KS14_NC_015273(4),PHAGE_Entero_WPhi_NC_005056(3),PHAGE_Ralsto_RSY1_NC_025115(3),PHAGE_Burkho_KS5_NC_015265(3),PHAGE_Salmon_SEN5_NC_028701(3),PHAGE_Escher_pr…	36	0.8181	0.5121	PHAGE_Salmon_Fels_2_NC_010463(36)
8	2	37.4Kb	intact	150)	integrase,portal,terminase,capsid,head,tail,lysin,plate	Contig_13_64.5575:71204-108679	0	49	43	6	1	0	yes	7	PHAGE_Entero_P88_NC_026014(36),PHAGE_Salmon_SEN5_NC_028701(16),PHAGE_Salmon_SEN4_NC_029015(15),PHAGE_Salmon_RE_2010_NC_019488(7),PHAGE_Salmon_Fels_2_NC_010463(7),PHAGE_Entero_WPhi_NC_005056(5),PHAGE_Erwini_ENT90_NC_019932(5),PHAGE_Ralsto_RSY1_NC_025115(5),PHAGE_Escher_D108_NC_013594(4),PHAGE_Entero_Mu_NC_000929(4),PHAGE_Ralsto_RSA1_NC_009382(3),PHAGE_Escher_RCS47_NC_042128(3),PHAGE_Yersin_L_413C_…	36	0.7346	0.5082	PHAGE_Entero_P88_NC_026014(36)
8	4	56.8Kb	intact	150)	tail,protease,portal,terminase,lysin,plate	Contig_38_62.2166:156286-213088	0	60	47	13	1	0	yes	22	PHAGE_Entero_cdtI_NC_009514(21),PHAGE_Entero_mEp460_NC_019716(19),PHAGE_Phage_Gifsy_1_NC_010392(9),PHAGE_Phage_Gifsy_2_NC_010393(9),PHAGE_Salmon_Fels_1_NC_010391(9),PHAGE_Entero_c_1_NC_019706(9),PHAGE_Entero_mEp213_NC_019720(6),PHAGE_Salmon_118970_sal3_NC_031940(6),PHAGE_Entero_phiP27_NC_003356(5),PHAGE_Entero_DE3_NC_042057(4),PHAGE_Entero_lambda_NC_001416(4),PHAGE_Entero_933W_NC_000924(4),PHAGE_…	21	0.35	0.5137	PHAGE_Entero_cdtI_NC_009514(21)
10	1	43.1Kb	intact	150)	integrase,tail,capsid,portal,terminase,lysis,plate	Contig_4_77.1889:77905-121062	0	61	55	6	1	0	yes	13	PHAGE_Entero_SfV_NC_003444(34),PHAGE_Shigel_SfII_NC_021857(28),PHAGE_Salmon_118970_sal3_NC_031940(26),PHAGE_Shigel_SfIV_NC_022749(21),PHAGE_Entero_mEp460_NC_019716(19),PHAGE_Entero_SfI_NC_027339(17),PHAGE_Salmon_ST64B_NC_004313(10),PHAGE_Entero_cdtI_NC_009514(10),PHAGE_Entero_phiP27_NC_003356(5),PHAGE_Entero_mEp235_NC_019708(2),PHAGE_Pseudo_H66_NC_042342(2),PHAGE_Entero_Sf101_NC_027398(2),PHAGE_E…	34	0.5573	0.5058	PHAGE_Entero_SfV_NC_003444(34)
10	2	50.7Kb	intact	150)	tail,plate,capsid,head,portal,terminase,lysin,recombinase,integrase	Contig_28_51.4059:160999-211749	1	66	49	17	1	0	yes	22	PHAGE_Entero_mEp237_NC_019704(22),PHAGE_Entero_HK225_NC_019717(13),PHAGE_Salmon_SPN3UB_NC_019545(10),PHAGE_Salmon_SEN34_NC_028699(10),PHAGE_Phage_Gifsy_1_NC_010392(9),PHAGE_Entero_SfV_NC_003444(8),PHAGE_Entero_phi80_NC_021190(8),PHAGE_Phage_Gifsy_2_NC_010393(8),PHAGE_Salmon_118970_sal3_NC_031940(8),PHAGE_Salmon_ST64B_NC_004313(5),PHAGE_Entero_SfI_NC_027339(5),PHAGE_Shigel_SfII_NC_021857(4),PHAGE_…	22	0.3333	0.5046	PHAGE_Entero_mEp237_NC_019704(22)
10	6	31.7Kb	intact	150)	tail,plate,lysis,head,terminase,capsid,integrase	Contig_78_67.7603:1-31769	0	46	39	7	1	0	yes	6	PHAGE_Salmon_RE_2010_NC_019488(28),PHAGE_Salmon_Fels_2_NC_010463(27),PHAGE_Erwini_ENT90_NC_019932(11),PHAGE_Entero_186_NC_001317(10),PHAGE_Entero_PsP3_NC_005340(9),PHAGE_Salmon_SEN1_NC_029003(9),PHAGE_Entero_P4_NC_001609(7),PHAGE_Burkho_KS5_NC_015265(4),PHAGE_Salmon_SP_004_NC_021774(3),PHAGE_Ralsto_RSY1_NC_025115(3),PHAGE_Ralsto_RSA1_NC_009382(2),PHAGE_Pseudo_phiCTX_NC_003278(2),PHAGE_Entero_fiAA…	28	0.6086	0.5131	PHAGE_Salmon_RE_2010_NC_019488(28)
111A	1	32.9Kb	intact	100)	tail,plate,head,portal,terminase	Contig_14_76.3993:1-32938	2	50	43	7	1	0	no	17	PHAGE_Salmon_SEN34_NC_028699(21),PHAGE_Entero_Sf101_NC_027398(6),PHAGE_Entero_c_1_NC_019706(6),PHAGE_Entero_mEp234_NC_019715(5),PHAGE_Salmon_HK620_NC_002730(5),PHAGE_Entero_mEp213_NC_019720(5),PHAGE_Entero_HK446_NC_019714(5),PHAGE_Entero_HK140_NC_019710(5),PHAGE_Entero_HK633_NC_019719(5),PHAGE_Psychr_pOW20_A_NC_020841(4),PHAGE_Entero_mEp235_NC_019708(4),PHAGE_Entero_HK544_NC_019767(4),PHAGE_Enter…	21	0.42	0.4937	PHAGE_Salmon_SEN34_NC_028699(21)
111A	2	37.5Kb	intact	150)	integrase,recombinase,portal,terminase,capsid,head,tail,lysin,plate	Contig_15_65.9488:11616-49160	0	50	46	4	1	0	yes	9	PHAGE_Entero_P88_NC_026014(36),PHAGE_Salmon_SEN4_NC_029015(15),PHAGE_Salmon_SEN5_NC_028701(15),PHAGE_Salmon_RE_2010_NC_019488(7),PHAGE_Entero_WPhi_NC_005056(5),PHAGE_Salmon_Fels_2_NC_010463(5),PHAGE_Escher_D108_NC_013594(4),PHAGE_Salmon_SP_004_NC_021774(4),PHAGE_Erwini_ENT90_NC_019932(4),PHAGE_Ralsto_RSA1_NC_009382(3),PHAGE_Escher_RCS47_NC_042128(3),PHAGE_Yersin_L_413C_NC_004745(3),PHAGE_Entero_P…	37	0.72	0.5183	PHAGE_Entero_P88_NC_026014(36)
111B	5	33Kb	intact	100)	tail,plate,head,portal,terminase	Contig_97_87.9862:289-33352	2	50	43	7	1	0	no	17	PHAGE_Salmon_SEN34_NC_028699(21),PHAGE_Entero_Sf101_NC_027398(6),PHAGE_Entero_c_1_NC_019706(6),PHAGE_Entero_mEp234_NC_019715(5),PHAGE_Salmon_HK620_NC_002730(5),PHAGE_Entero_mEp213_NC_019720(5),PHAGE_Entero_HK446_NC_019714(5),PHAGE_Entero_HK140_NC_019710(5),PHAGE_Entero_HK633_NC_019719(5),PHAGE_Psychr_pOW20_A_NC_020841(4),PHAGE_Entero_mEp235_NC_019708(4),PHAGE_Entero_HK544_NC_019767(4),PHAGE_Enter…	21	0.42	0.4933	PHAGE_Salmon_SEN34_NC_028699(21)
111B	1	37.5Kb	intact	150)	integrase,recombinase,portal,terminase,capsid,head,tail,lysin,plate	Contig_15_75.8629:11616-49160	0	50	46	4	1	0	yes	9	PHAGE_Entero_P88_NC_026014(36),PHAGE_Salmon_SEN4_NC_029015(15),PHAGE_Salmon_SEN5_NC_028701(15),PHAGE_Salmon_RE_2010_NC_019488(7),PHAGE_Entero_WPhi_NC_005056(5),PHAGE_Salmon_Fels_2_NC_010463(5),PHAGE_Escher_D108_NC_013594(4),PHAGE_Salmon_SP_004_NC_021774(4),PHAGE_Erwini_ENT90_NC_019932(4),PHAGE_Ralsto_RSA1_NC_009382(3),PHAGE_Escher_RCS47_NC_042128(3),PHAGE_Yersin_L_413C_NC_004745(3),PHAGE_Entero_P…	37	0.72	0.5183	PHAGE_Entero_P88_NC_026014(36)
115C	5	40.2Kb	intact	130)	lysin,lysis,terminase,portal,head,tail,plate	Contig_34_72.187:566-40848	0	54	44	10	1	0	no	15	PHAGE_Salmon_SEN34_NC_028699(24),PHAGE_Endosy_APSE_1_NC_000935(8),PHAGE_Bacter_APSE_2_NC_011551(8),PHAGE_Psychr_pOW20_A_NC_020841(5),PHAGE_Haemop_Aaphi23_NC_004827(5),PHAGE_Shigel_SfIV_NC_022749(5),PHAGE_Xylell_Xfas53_NC_013599(4),PHAGE_Bordet_BPP_1_NC_005357(4),PHAGE_Aggreg_S1249_NC_013597(4),PHAGE_Burkho_BcepC6B_NC_005887(3),PHAGE_Entero_SfV_NC_003444(3),PHAGE_Escher_P2_NC_041848(3),PHAGE_Shige…	24	0.4444	0.4883	PHAGE_Salmon_SEN34_NC_028699(24)
115C	1	47.2Kb	intact	150)	integrase,tail,capsid,portal,terminase,lysin	Contig_7_85.271:142959-190169	0	49	42	7	1	0	yes	11	PHAGE_Entero_SfV_NC_003444(31),PHAGE_Shigel_SfII_NC_021857(25),PHAGE_Shigel_SfIV_NC_022749(21),PHAGE_Salmon_118970_sal3_NC_031940(19),PHAGE_Entero_SfI_NC_027339(16),PHAGE_Salmon_ST64B_NC_004313(12),PHAGE_Entero_mEp460_NC_019716(11),PHAGE_Entero_cdtI_NC_009514(8),PHAGE_Entero_phiP27_NC_003356(6),PHAGE_Entero_HK633_NC_019719(2),PHAGE_Rhizob_16_3_NC_011103(2),PHAGE_Escher_HK639_NC_016158(1),PHAGE_Sa…	31	0.6326	0.5064	PHAGE_Entero_SfV_NC_003444(31)
115C	7	33.4Kb	intact	150)	terminase,head,portal,integrase,capsid,tail	Contig_80_66.7853:651-34063	0	38	31	7	1	0	yes	11	PHAGE_Phage_Gifsy_1_NC_010392(15),PHAGE_Entero_DE3_NC_042057(12),PHAGE_Entero_lambda_NC_001416(11),PHAGE_Entero_cdtI_NC_009514(11),PHAGE_Entero_HK629_NC_019711(10),PHAGE_Entero_mEp460_NC_019716(10),PHAGE_Entero_HK630_NC_019723(8),PHAGE_Salmon_Fels_1_NC_010391(7),PHAGE_Entero_phi80_NC_021190(6),PHAGE_Entero_mEp237_NC_019704(5),PHAGE_Entero_HK225_NC_019717(5),PHAGE_Phage_Gifsy_2_NC_010393(5),PHAGE_…	17	0.3947	0.5237	PHAGE_Phage_Gifsy_1_NC_010392(15)
143B	3	19.5Kb	intact	100)	lysin,tail,envelope,head,terminase,fiber,plate	Contig_6_55.0385:229998-249505	0	30	21	9	1	0	no	14	PHAGE_Salmon_118970_sal3_NC_031940(6),PHAGE_Entero_mEp460_NC_019716(6),PHAGE_Entero_lambda_NC_001416(4),PHAGE_Entero_HK629_NC_019711(4),PHAGE_Phage_Gifsy_2_NC_010393(3),PHAGE_Entero_933W_NC_000924(3),PHAGE_Entero_cdtI_NC_009514(3),PHAGE_Entero_HK630_NC_019723(3),PHAGE_Entero_DE3_NC_042057(2),PHAGE_Entero_c_1_NC_019706(2),PHAGE_Entero_mEp213_NC_019720(2),PHAGE_Stx2_c_86_NC_008464(2),PHAGE_Escher_D…	6	0.2	0.4501	PHAGE_Salmon_118970_sal3_NC_031940(6)
143B	1	37.3Kb	intact	150)	tail,plate,terminase,portal,recombinase,integrase	Contig_6_55.0385:42716-80085	0	38	27	11	1	0	yes	6	PHAGE_Entero_P88_NC_026014(22),PHAGE_Salmon_SEN5_NC_028701(11),PHAGE_Salmon_SEN4_NC_029015(10),PHAGE_Erwini_ENT90_NC_019932(5),PHAGE_Salmon_RE_2010_NC_019488(5),PHAGE_Salmon_Fels_2_NC_010463(5),PHAGE_Salmon_SP_004_NC_021774(4),PHAGE_Yersin_L_413C_NC_004745(3),PHAGE_Entero_WPhi_NC_005056(3),PHAGE_Entero_PsP3_NC_005340(3),PHAGE_Entero_fiAA91_ss_NC_022750(3),PHAGE_Ralsto_RSA1_NC_009382(2),PHAGE_Rals…	21	0.5789	0.5075	PHAGE_Entero_P88_NC_026014(22)
19A	4	41.8Kb	intact	130)	integrase,tail,injection,head,coat,portal,terminase,lysin	Contig_37_67.9275:78523-120342	3	59	55	4	1	0	yes	30	PHAGE_Entero_Sf101_NC_027398(23),PHAGE_Shigel_Sf6_NC_005344(18),PHAGE_Salmon_HK620_NC_002730(13),PHAGE_Salmon_118970_sal4_NC_030919(8),PHAGE_Salmon_epsilon34_NC_011976(8),PHAGE_Salmon_103203_sal5_NC_031946(7),PHAGE_Entero_UAB_Phi20_NC_031019(7),PHAGE_Salmon_SEN22_NC_028696(7),PHAGE_Entero_IME10_NC_019501(6),PHAGE_Entero_HK446_NC_019714(6),PHAGE_Entero_HK544_NC_019767(6),PHAGE_Stx2_c_1717_NC_01135…	23	0.3898	0.4699	PHAGE_Entero_Sf101_NC_027398(23)
19A	1	32.9Kb	intact	150)	tail,plate,lysin,capsid,terminase,integrase	Contig_15_67.7815:104835-137775	0	44	41	3	1	0	yes	10	PHAGE_Escher_pro483_NC_028943(27),PHAGE_Entero_fiAA91_ss_NC_022750(26),PHAGE_Entero_P2_NC_001895(24),PHAGE_Yersin_L_413C_NC_004745(23),PHAGE_Escher_P2_NC_041848(22),PHAGE_Entero_WPhi_NC_005056(21),PHAGE_Escher_pro147_NC_028896(19),PHAGE_Salmon_SP_004_NC_021774(4),PHAGE_Salmon_SEN5_NC_028701(3),PHAGE_Salmon_SEN4_NC_029015(3),PHAGE_Clostr_c_st_NC_007581(2),PHAGE_Erwini_ENT90_NC_019932(1),PHAGE_Ente…	26	0.6136	0.5239	PHAGE_Escher_pro483_NC_028943(27)
19A	3	22.4Kb	intact	150)	tail,plate,lysis,head,terminase,capsid,integrase	Contig_35_72.336:1039-23464	0	31	29	2	1	0	yes	3	PHAGE_Salmon_RE_2010_NC_019488(27),PHAGE_Salmon_Fels_2_NC_010463(27),PHAGE_Erwini_ENT90_NC_019932(12),PHAGE_Entero_186_NC_001317(10),PHAGE_Entero_PsP3_NC_005340(10),PHAGE_Salmon_SEN1_NC_029003(8),PHAGE_Burkho_KS5_NC_015265(4),PHAGE_Burkho_KS14_NC_015273(3),PHAGE_Pseudo_phiCTX_NC_003278(3),PHAGE_Ralsto_RSA1_NC_009382(2),PHAGE_Ralsto_RSY1_NC_025115(2),PHAGE_Salmon_SP_004_NC_021774(2),PHAGE_Salmon_S…	27	0.8709	0.5119	PHAGE_Salmon_RE_2010_NC_019488(27)
20B	5	42.7Kb	intact	150)	envelope,tail,plate,head,capsid,portal,terminase,lysin,integrase	Contig_36_78.7866:332815-375598	0	56	50	6	1	0	yes	11	PHAGE_Shigel_SfII_NC_021857(36),PHAGE_Shigel_SfIV_NC_022749(32),PHAGE_Entero_SfV_NC_003444(31),PHAGE_Entero_SfI_NC_027339(23),PHAGE_Salmon_118970_sal3_NC_031940(19),PHAGE_Salmon_ST64B_NC_004313(14),PHAGE_Entero_mEp460_NC_019716(11),PHAGE_Entero_cdtI_NC_009514(9),PHAGE_Entero_phiP27_NC_003356(6),PHAGE_Entero_HK106_NC_019768(3),PHAGE_Escher_pro483_NC_028943(3),PHAGE_Bacter_APSE_2_NC_011551(1),PHAGE…	37	0.6428	0.4881	PHAGE_Shigel_SfII_NC_021857(36)
21A	7	37.9Kb	intact	120)	integrase,terminase,portal,head,coat,tail	Contig_57_81.1575:30509-68475	0	48	40	8	1	0	yes	27	PHAGE_Pseudo_phiPSA1_NC_024365(7),PHAGE_Escher_HK639_NC_016158(7),PHAGE_Shigel_POCJ13_NC_025434(6),PHAGE_Entero_933W_NC_000924(6),PHAGE_Acinet_vB_AbaS_TRS1_NC_031098(5),PHAGE_Phage_Gifsy_2_NC_010393(5),PHAGE_Entero_lambda_NC_001416(5),PHAGE_Pseudo_PS_1_NC_029066(5),PHAGE_Shigel_Stx_NC_029120(5),PHAGE_Phage_Gifsy_1_NC_010392(4),PHAGE_Pseudo_YMC11/02/R656_NC_028657(4),PHAGE_Entero_Min27_NC_010237(4…	7	0.1458	0.4564	PHAGE_Pseudo_phiPSA1_NC_024365(7)
21A	2	46Kb	intact	150)	tail,coat,head,portal,terminase,lysin,recombinase,plate,integrase	Contig_15_77.3514:64112-110151	0	65	56	9	1	0	no	23	PHAGE_Entero_phi80_NC_021190(11),PHAGE_Entero_ES18_NC_006949(11),PHAGE_Salmon_vB_SosS_Oslo_NC_018279(11),PHAGE_Cronob_ENT47670_NC_019927(10),PHAGE_Escher_HK639_NC_016158(10),PHAGE_Salmon_SPN3UB_NC_019545(7),PHAGE_Salmon_IME207_NC_031924(7),PHAGE_Entero_HK225_NC_019717(6),PHAGE_Salmon_64795_sal3_NC_031918(6),PHAGE_Aeromo_pIS4_A_NC_042037(6),PHAGE_Pseudo_JBD44_NC_030929(5),PHAGE_Stx2_c_1717_NC_0113…	10	0.1692	0.5248	PHAGE_Entero_phi80_NC_021190(11)
21A	3	65.1Kb	intact	150)	integrase,plate,lysin,tail,head,terminase,portal,protease	Contig_23_77.6249:189448-254573	2	59	47	12	1	0	yes	23	PHAGE_Entero_mEp460_NC_019716(21),PHAGE_Entero_cdtI_NC_009514(19),PHAGE_Salmon_Fels_1_NC_010391(11),PHAGE_Phage_Gifsy_2_NC_010393(10),PHAGE_Phage_Gifsy_1_NC_010392(8),PHAGE_Entero_c_1_NC_019706(7),PHAGE_Salmon_118970_sal3_NC_031940(6),PHAGE_Entero_DE3_NC_042057(5),PHAGE_Entero_mEp213_NC_019720(5),PHAGE_Entero_BP_4795_NC_004813(5),PHAGE_Entero_YYZ_2008_NC_011356(4),PHAGE_Entero_lambda_NC_001416(4)…	21	0.3559	0.4801	PHAGE_Entero_mEp460_NC_019716(21)
[truncated: 20 more rows]

## Sheet: phage_hit-miss
Strain	REGION_POSITION	MOST_COMMON_PHAGE_NAME						Accession	Closest -like phage	1	2	3	4	5	6	7	8	9	10	19A	20A	20B	21A	21B	46B	55B	55C	69C	77C	111A	111B	115C	143B	Prophage total
[truncated: 62 more rows]
