# Supplementary material for: Survey and Sequence Characterization of Bovine Mastitis-Associated Escherichia coli in Dairy Herds
Source: Front Vet Sci. 2020 Dec 7;7:582297. doi: 10.3389/fvets.2020.582297 (PMC7750360; doi:10.3389/fvets.2020.582297)
Supplement: Supplementary file 5 [file Data_Sheet_5.XLSX]

## Sheet: hit-miss-IS-presence
			E. coli isolate	IS1	IS110	IS200/IS605	IS21	IS256	IS3	IS30	IS4	IS481	IS5	IS630	IS66	IS91	ISAS1	ISL3	ISNCY	Novel	Total
	VICT1	GRIB	1	0	0	1	0	0	3	1	0	2	0	0	2	1	2	1	2	0	15
	VICT2	GRIB	2	1	3	4	0	0	4	0	0	1	0	1	2	1	4	1	3	1	25
	VICT3	GRIB	3	3	2	1	0	0	6	0	1	1	0	0	2	0	4	0	3	0	23
	VICT4	GRIB	4	1	0	2	0	0	6	0	1	1	0	0	2	0	2	2	2	0	19
	VICT5	GRIB	5	1	0	2	0	0	6	0	1	1	0	0	2	0	3	2	2	0	20
	SQLD2	BSL	6	0	3	3	0	2	6	0	1	1	0	3	2	1	1	2	6	0	31
	SQLD3	BSL	7	0	1	3	1	1	6	0	0	1	0	0	1	1	3	0	5	0	23
	SQLD4	BSL	8	0	1	4	0	2	5	1	0	0	0	0	2	0	3	1	4	0	23		18.5833
	SQLD5	BSL	9	0	0	1	0	0	2	1	1	1	1	0	0	0	4	1	2	0	14		4.85366
	SQLD6	BSL	10	0	0	1	0	0	8	0	0	1	1	0	1	0	1	0	3	0	16
	NQLD1	LS	19A	0	0	1	0	0	2	1	1	0	0	0	1	0	4	0	2	0	12
	NQLD1	LS	20A	0	1	2	0	1	5	1	1	1	0	0	1	0	4	1	3	0	21
	NQLD1	LS	20B	0	1	2	0	1	5	1	1	1	0	0	1	0	4	1	3	0	21
	NQLD1	LS	21A	1	2	0	0	0	1	0	1	0	0	0	1	0	3	1	4	0	14
	NQLD1	LS	21B	1	2	0	0	0	2	0	1	0	0	0	1	0	3	1	4	0	15
	VICT6	JKB	46B	3	0	5	0	0	1	0	0	1	0	0	0	0	4	0	3	0	17
	VICT6	JKB	55B	3	0	5	0	0	1	0	0	1	0	0	0	0	4	0	3	0	17
	VICT6	JKB	55C	3	0	4	0	0	1	0	0	1	0	0	0	0	4	0	3	0	16
	VICT7	JK	69C	0	2	2	3	1	4	1	0	1	1	1	1	0	1	0	4	1	22
	VICT8	CN	77C	2	1	1	1	1	6	1	1	1	1	0	5	0	1	0	3	0	25
	SQLD7	MC	111A	0	0	1	0	0	2	1	1	1	1	0	2	1	3	0	3	0	16
	SQLD7	MC	111B	0	0	1	0	0	2	1	1	1	1	0	2	1	3	0	3	0	16
	SQLD7	MC	115C	0	0	2	0	0	2	0	0	0	0	0	1	0	2	1	3	0	11
	SQLD8	MW	143B	0	1	3	0	0	0	0	0	1	0	0	0	0	4	0	5	0	14
			Total	19	0	51	5	9	86	10	13	20	6	5	32	6	71	15	78	2	446

## Sheet: Details - virulence IS
#FILE	IS256	SEQUENCE	START	END	STRAND	GENE	COVERAGE	COVERAGE_MAP	GAPS	%COVERAGE	%IDENTITY	DATABASE	ACCESSION	PRODUCT	RESISTANCE
6.fa.is.fna	IS256	Contig_132_56.8643_107740_109067_+	584	680	+	east1	21-117/117	..=============	0/0	82.91	97.94	vfdb	AHY03744	(east1) EAST1 [EAST1 (VF0188)] [Escherichia coli ONT:HND str. A16]
6.fa.is.fna	IS256	Contig_38_81.3147_10233_11545_+	788	904	+	astA	1-117/117	===============	0/0	100	99.14	vfdb	BAA94855	(astA) heat-stable enterotoxin 1 [EAST1 (VF0216)] [Escherichia coli O44:H18 042]
1.fa.is.fna	IS3	Contig_15_130.433_8195_10290_-	1625	1954	+	yjhV	1-330/330	===============	0/0	100	99.39	mastitis_virulence		yjhV |U00096 [locus_tag=b4286]
7.fa.is.fna	IS3	Contig_31_102.974_124874_126288_-	685	1014	+	yjhV	1-330/330	===============	0/0	100	99.7	mastitis_virulence		yjhV |U00096 [locus_tag=b4286]

## Sheet: 1-IS_raw
#seqid	family	nIS	%Genome	bps4IS	dnaLen
Contig_15_130.433	IS3	1	10.05	2096	20862
Contig_15_130.433	IS30	1	7.48	1560	20862
Contig_19_344.218	ISL3	1	3.18	1315	41410
Contig_22_1110.49	IS3	1	99.92	1288	1289
Contig_24_141.063	ISAS1	1	2.34	2082	89099
Contig_26_141.302	IS3	1	1.49	1451	97261
Contig_60_130.318	IS481	1	2.95	1340	45353
Contig_65_135.039	ISNCY	1	0.35	1088	308893
Contig_69_632.727	IS66	1	83.04	1787	2152
Contig_71_370.465	IS481	1	16.48	1201	7289
Contig_71_370.465	IS66	1	19.95	1454	7289
Contig_72_330.951	IS91	1	2.18	1325	60787
Contig_81_112.118	IS200/IS605	1	1.9	1709	90121
Contig_89_130	ISAS1	1	0.78	1333	171595
Contig_91_137.536	ISNCY	1	3.78	1349	35659
1.fa	total	15	0.45	22378	4943197
#seqid	family	nIS	%Genome	bps4IS	dnaLen
Contig_12_71.8383	ISNCY	1	3.91	887	22658
Contig_18_117.253	IS3	2	24.08	2859	11875
Contig_19_551.512	IS3	1	80.27	533	664
Contig_29_59.0196	IS3	1	2.84	1743	61414
Contig_29_59.0196	IS66	1	3.23	1985	61414
Contig_3_57.3258	IS3	1	4.34	1232	28387
Contig_54_229.012	IS3	1	89.76	1043	1162
Contig_5_51.2707	IS200/IS605	1	2	522	26102
Contig_62_66.1883	ISAS1	1	1.61	1332	82532
Contig_63_120.963	IS3	1	24.89	1252	5031
Contig_64_76.807	IS5	1	1.85	1195	64590
Contig_68_142.351	IS3	1	11.65	823	7065
Contig_73_71.8788	ISNCY	1	0.92	1353	147665
Contig_75_62.4027	IS481	1	2.25	1340	59634
Contig_7_65.4326	ISNCY	1	1.36	1738	127930
Contig_86_111.339	IS3	1	8.15	1221	14985
10.fa	total	17	0.45	21058	4725187
#seqid	family	nIS	%Genome	bps4IS	dnaLen
Contig_101_84.4219	IS3	1	3.02	1258	41658
Contig_102_74.8065	IS5	1	3.04	1203	39607
Contig_106_166.28	ISNCY	1	1.43	1026	71648
Contig_109_82.9829	IS30	1	1.1	1263	114629
Contig_3_79.5771	ISAS1	1	2.87	1332	46378
Contig_43_71.7728	ISAS1	2	13.17	3011	22858
Contig_50_148.363	IS3	1	10.38	1571	15137
Contig_56_80.0399	IS66	2	6.15	4344	70607
Contig_5_76.5727	IS481	1	15.82	1340	8469
Contig_60_97.9258	ISAS1	1	3.35	1436	42903
Contig_66_79.2046	ISNCY	1	0.92	1353	147456
Contig_75_81.7156	ISNCY	1	5.33	1088	20416
Contig_77_254.537	IS4	1	90.01	1162	1291
Contig_92_61.3144	IS200/IS605	1	5.99	1708	28497
Contig_97_139.617	IS66	1	6.85	1487	21708
Contig_97_139.617	IS91	1	9	1954	21708
111A.fa	total	18	0.54	26536	4906794
#seqid	family	nIS	%Genome	bps4IS	dnaLen
Contig_103_96.9148	IS3	1	3.02	1258	41658
Contig_104_85.4595	IS5	1	3.04	1203	39607
Contig_110_179.912	ISNCY	1	5.63	2358	41850
Contig_35_94.1649	IS30	1	1.1	1263	114357
Contig_44_85.3477	ISAS1	2	13.17	3011	22858
Contig_46_90.9998	ISAS1	1	1.77	1332	75421
Contig_56_90.0099	IS66	2	6.15	4344	70607
Contig_59_176.455	IS3	1	10.33	1571	15213
Contig_61_111.959	ISAS1	1	3.35	1436	42903
Contig_67_90.8284	ISNCY	1	0.92	1353	147456
Contig_6_84.173	IS481	1	15.82	1340	8469
Contig_74_92.9934	ISNCY	1	5.33	1088	20416
Contig_76_294.189	IS4	1	90.01	1162	1291
Contig_91_70.9664	IS200/IS605	1	5.99	1708	28497
Contig_96_163.1	IS66	1	6.85	1487	21708
Contig_96_163.1	IS91	1	9	1954	21708
111B.fa	total	18	0.57	27868	4907273
#seqid	family	nIS	%Genome	bps4IS	dnaLen
Contig_12_65.0231	IS200/IS605	1	0.54	1863	347431
Contig_16_75.9923	ISNCY	1	2.3	1732	75400
Contig_17_69.429	ISNCY	1	0.51	1008	197960
Contig_20_71.8131	ISAS1	2	1.66	2620	157620
Contig_29_80.864	ISAS1	1	1.07	1180	110188
Contig_35_63.6249	IS200/IS605	1	0.76	1718	224648
Contig_36_140.204	IS3	1	11.55	1585	13720
Contig_57_70.9276	IS3	2	16.63	3441	20689
Contig_57_70.9276	ISL3	1	8.54	1766	20689
Contig_61_83.404	ISNCY	1	1.19	1154	96903
Contig_71_866.417	IS66	1	55.04	1435	2607
115C.fa	total	13	0.39	19502	4946345
#seqid	family	nIS	%Genome	bps4IS	dnaLen
Contig_12_69.4473	IS481	1	2.09	1340	64253
Contig_12_69.4473	ISAS1	1	2.4	1542	64253
Contig_14_71.9221	ISNCY	1	0.7	1353	193543
Contig_18_699.708	IS110	1	88.73	1110	1251
Contig_27_59.4068	ISNCY	2	0.29	2030	706370
Contig_2_58.0684	IS200/IS605	1	6.12	1711	27953
Contig_37_56.8953	IS200/IS605	1	5.07	1304	25701
Contig_38_61.2566	IS200/IS605	1	1.19	827	69367
Contig_39_71.7571	ISNCY	1	0.31	1154	367609
Contig_40_65.5201	ISAS1	1	0.49	1433	292894
Contig_4_65.5664	ISNCY	1	0.83	1732	209627
Contig_50_64.6816	ISAS1	1	1.17	1142	97285
Contig_6_55.0385	ISNCY	1	0.58	1826	315229
Contig_8_59.9851	ISAS1	1	2.97	1326	44640
143B.fa	total	15	0.42	19830	4672670
#seqid	family	nIS	%Genome	bps4IS	dnaLen
Contig_11_72.2481	ISNCY	1	0.52	1088	208923
Contig_22_60.9312	IS200/IS605	1	2.93	1723	58719
Contig_24_79.8507	ISAS1	1	3.18	1459	45851
Contig_52_70.3549	ISAS1	1	2.63	1181	44833
Contig_56_70.4663	ISNCY	1	10.27	888	8646
Contig_5_77.7506	ISAS1	1	4.65	1685	36200
Contig_67_73.4281	IS3	1	4.12	1101	26724
Contig_67_73.4281	IS30	1	4.91	1311	26724
Contig_67_73.4281	IS66	1	8.74	2335	26724
Contig_74_67.8138	ISAS1	1	0.37	1332	360445
Contig_76_125.046	IS4	1	90.01	1162	1291
Contig_96_80.3929	IS3	1	1.53	1451	94676
19A.fa	total	12	0.36	16716	4631624
#seqid	family	nIS	%Genome	bps4IS	dnaLen
Contig_109_263.441	IS110	1	12.15	1279	10523
Contig_109_263.441	IS3	1	10.31	1085	10523
Contig_10_100.58	IS200/IS605	1	1.87	1333	71172
Contig_10_100.58	IS3	1	2.07	1473	71172
Contig_113_74.5371	ISNCY	1	0.87	1008	116360
Contig_116_77.0299	IS110	1	8.33	1196	14352
Contig_120_84.2099	ISNCY	1	0.97	1731	178365
Contig_12_380.139	IS91	1	96.69	1400	1448
Contig_15_352.755	IS3	1	89.29	550	616
Contig_25_78.1382	IS200/IS605	1	2.2	1637	74456
Contig_26_117.97	IS1	1	1.82	768	42172
Contig_26_117.97	IS3	1	4.06	1713	42172
Contig_28_68.5048	IS200/IS605	1	1.15	2124	185326
Contig_42_89.9814	ISNCY	1	1.05	1154	110361
Contig_45_93.6189	ISAS1	1	11.62	1179	10146
Contig_4_88.2838	ISAS1	1	1.99	1408	70843
Contig_4_88.2838	new	1	1.28	905	70843
Contig_56_72.1891	ISAS1	1	3.17	1327	41830
Contig_66_68.2234	IS200/IS605	1	1.89	1718	90873
Contig_74_79.3817	ISAS1	1	0.94	1142	121302
Contig_76_568.639	IS66	1	76.54	1847	2413
Contig_82_109.965	IS630	1	33.37	1639	4912
Contig_89_84.0893	IS481	1	2.58	1340	51886
Contig_92_81.1488	IS110	1	7	1264	18052
Contig_92_81.1488	ISL3	1	9.79	1768	18052
Contig_97_220.106	IS66	1	22.2	2161	9734
2.fa	total	26	0.75	36149	4844146
#seqid	family	nIS	%Genome	bps4IS	dnaLen
Contig_10_141.528	IS3	1	10.57	1592	15057
Contig_18_55.2914	IS110	1	5.58	1630	29196
Contig_18_55.2914	ISL3	1	6.05	1765	29196
Contig_22_55.2374	IS3	1	0.26	778	295008
Contig_23_61.9794	IS66	1	14.96	2325	15538
Contig_2_62.8059	IS4	1	1.83	3533	193449
Contig_33_51.9852	IS200/IS605	1	0.51	1709	337724
Contig_34_58.4903	ISAS1	2	6.9	2864	41513
Contig_35_80.5761	ISAS1	1	3.32	1436	43249
Contig_39_62.3527	IS481	1	2.86	1340	46849
Contig_40_64.8142	ISNCY	1	0.92	1353	147456
Contig_47_61.8283	ISNCY	1	0.52	1088	210443
Contig_52_53.2297	IS200/IS605	1	0.39	859	222677
Contig_52_53.2297	IS3	1	0.75	1662	222677
Contig_58_66.9419	IS3	1	1.07	1016	94698
Contig_58_66.9419	IS30	1	1.29	1221	94698
Contig_58_66.9419	ISNCY	1	1.41	1337	94698
Contig_59_67.4976	ISAS1	1	1.64	1332	81287
Contig_72_144.709	IS3	1	9.25	2906	31418
Contig_7_69.6837	ISAS1	1	3.22	2082	64656
Contig_9_126.039	IS256	1	9.68	1293	13361
20A.fa	total	22	0.66	35121	5281438
#seqid	family	nIS	%Genome	bps4IS	dnaLen
Contig_10_193.57	IS256	1	9.68	1293	13361
Contig_16_84.1298	IS110	1	5.58	1630	29196
Contig_16_84.1298	ISL3	1	6.05	1765	29196
Contig_21_84.1667	IS3	1	0.26	778	295008
Contig_24_95.0289	IS66	1	14.93	2325	15574
Contig_2_100.593	ISAS1	1	1.65	1332	80806
Contig_36_78.7866	IS200/IS605	1	0.36	1709	476892
Contig_37_214.357	IS3	1	10.58	1592	15053
Contig_38_87.7594	ISAS1	2	6.81	2864	42085
Contig_39_123.038	ISAS1	1	3.32	1436	43249
Contig_3_94.5337	IS481	1	2.89	1340	46368
Contig_43_94.2514	ISNCY	1	0.72	1088	151256
Contig_45_99.0899	ISNCY	1	0.92	1353	147456
Contig_57_79.7064	IS200/IS605	1	0.39	859	222677
Contig_57_79.7064	IS3	1	0.75	1662	222677
Contig_64_103.148	IS3	1	0.33	1016	303755
Contig_64_103.148	IS30	1	0.4	1221	303755
Contig_64_103.148	ISNCY	1	0.44	1337	303755
Contig_70_221.77	IS3	1	9.25	2906	31418
Contig_72_95.2276	IS4	1	0.81	2063	254034
Contig_8_105.417	ISAS1	1	3.23	2082	64406
20B.fa	total	22	0.64	33651	5282525
#seqid	family	nIS	%Genome	bps4IS	dnaLen
Contig_17_94.4397	IS110	1	0.39	1385	359441
Contig_17_94.4397	ISAS1	1	0.36	1291	359441
Contig_23_77.6249	ISAS1	1	0.34	1318	390074
Contig_29_102.003	ISNCY	1	0.44	888	200719
Contig_35_177.432	IS4	1	94.51	1309	1385
Contig_36_85.3464	ISNCY	2	0.43	2015	468396
Contig_37_99.9805	IS66	1	0.61	2083	343135
Contig_44_101.843	IS3	1	24.96	1038	4159
Contig_4_106.658	ISNCY	1	0.49	1439	292183
Contig_50_94.1531	ISNCY	1	0.64	1086	169847
Contig_5_78.9677	IS1	1	0.34	770	224026
Contig_5_78.9677	IS110	1	0.83	1863	224026
Contig_5_78.9677	ISL3	1	0.79	1766	224026
Contig_66_92.2263	ISAS1	2	2.32	4707	202722
21A.fa	total	16	0.47	22958	4922211
#seqid	family	nIS	%Genome	bps4IS	dnaLen
Contig_15_86.8723	ISNCY	1	0.54	1439	265146
Contig_19_77.64	IS110	1	0.39	1385	359441
Contig_19_77.64	ISAS1	1	0.36	1291	359441
Contig_23_64.8244	ISAS1	1	0.34	1318	390074
Contig_33_84.2928	ISNCY	1	0.44	888	200996
Contig_36_153.116	IS4	1	94.51	1309	1385
Contig_37_70.045	ISNCY	2	0.43	2015	468396
Contig_38_82.9476	IS66	1	0.61	2083	342773
Contig_41_403.118	IS3	1	89.73	935	1042
Contig_45_84.1174	IS3	1	24.96	1038	4159
Contig_51_78.1807	ISNCY	1	0.64	1086	169847
Contig_5_66.1522	IS1	1	0.34	770	223532
Contig_5_66.1522	IS110	1	0.83	1863	223532
Contig_5_66.1522	ISL3	1	0.79	1766	223532
Contig_65_76.2898	ISAS1	2	2.32	4707	202722
21B.fa	total	17	0.49	23893	4920155
#seqid	family	nIS	%Genome	bps4IS	dnaLen
Contig_14_589.473	IS3	1	53.8	502	933
Contig_15_81.2457	IS1	1	1.44	1705	118763
Contig_15_81.2457	IS66	1	1.6	1895	118763
Contig_15_81.2457	ISNCY	1	1.56	1855	118763
Contig_26_73.3507	IS4	1	0.63	731	115161
Contig_2_62.4234	IS1	1	0.5	768	153937
Contig_30_147.829	IS110	1	2.45	1279	52103
Contig_30_147.829	IS3	1	3.1	1613	52103
Contig_34_81.9781	IS3	1	2.42	1451	60022
Contig_35_98.0689	IS66	1	36.91	1824	4942
Contig_36_170.85	IS3	1	13.45	1188	8834
Contig_40_59.6397	IS200/IS605	1	2.91	1709	58729
Contig_43_70.2283	ISAS1	2	6.9	2864	41513
Contig_44_93.904	ISAS1	1	3.35	1436	42904
Contig_51_76.3729	ISNCY	1	0.92	1353	147400
Contig_57_75.8057	IS110	1	0.87	1738	199803
Contig_66_70.6947	ISNCY	1	0.52	1088	210458
Contig_75_70.4942	IS3	1	1.16	1377	118518
Contig_78_73.1611	ISAS1	1	1.62	1332	82191
Contig_79_142.186	IS1	1	11.57	768	6639
Contig_82_218.267	IS3	2	109.7	2070	1887
Contig_87_78.2318	ISAS1	1	2.88	2082	72355
Contig_9_70.6034	IS481	1	2.24	1340	59872
3.fa	total	25	0.72	33968	4725985
#seqid	family	nIS	%Genome	bps4IS	dnaLen
Contig_11_57.2953	IS481	1	2.24	1340	59872
Contig_15_50.5157	IS200/IS605	1	3.01	792	26342
Contig_18_86.1628	ISL3	1	39.33	1767	4493
Contig_21_167.553	IS3	1	6.62	1627	24590
Contig_23_157.682	IS1	1	24.14	775	3211
Contig_23_157.682	IS3	1	27.56	885	3211
Contig_23_157.682	IS66	1	44.81	1439	3211
Contig_27_62.446	ISAS1	1	0.68	2082	304139
Contig_28_58.0909	IS3	1	0.74	778	104832
Contig_31_66.5839	IS3	1	0.23	688	304623
Contig_51_63.5486	ISNCY	1	0.92	1353	147451
Contig_61_53.5085	IS200/IS605	1	1.88	792	42210
Contig_74_165.457	IS66	1	17.82	2161	12130
Contig_75_60.3725	ISNCY	1	0.52	1088	210225
Contig_7_163.28	IS3	1	3.86	1182	30643
Contig_7_163.28	ISL3	1	5.62	1721	30643
Contig_81_60.3561	ISAS1	1	0.67	1332	197441
Contig_83_68.3303	IS3	1	1.53	1451	94889
Contig_85_206.451	IS4	1	27.75	1366	4922
4.fa	total	19	0.5	24619	4895282
#seqid	family	nIS	%Genome	bps4IS	dnaLen
Contig_22_74.4741	IS3	1	1.53	1451	94972
Contig_26_68.9213	IS1	1	0.37	768	210177
Contig_30_75.8094	IS1	1	3.59	3052	85035
Contig_30_75.8094	IS200/IS605	1	1.38	1170	85035
Contig_31_81.8128	ISAS1	1	1.17	1181	100923
Contig_34_60.4353	IS1	1	0.2	770	392754
Contig_34_60.4353	IS200/IS605	1	0.45	1772	392754
Contig_41_71.0633	ISNCY	1	0.91	1353	148837
Contig_44_71.2461	IS481	1	2.45	1340	54717
Contig_44_71.2461	ISAS1	1	3.08	1685	54717
Contig_57_62.9701	ISAS1	1	0.32	1142	353801
Contig_60_57.2225	IS200/IS605	1	0.77	1718	224426
Contig_61_116.296	ISAS1	1	24.46	1622	6632
Contig_63_67.9775	ISNCY	1	0.52	1088	208909
Contig_6_78.0176	IS200/IS605	1	7.15	1209	16916
Contig_7_63.4455	IS200/IS605	1	0.38	459	120225
Contig_9_72.7005	ISNCY	1	1.12	1349	120869
46B.fa	total	17	0.48	23129	4784548
#seqid	family	nIS	%Genome	bps4IS	dnaLen
Contig_11_75.9255	IS481	1	2.24	1340	59872
Contig_14_65.3306	IS200/IS605	1	3.01	792	26342
Contig_16_112.022	ISL3	1	39.33	1767	4493
Contig_22_200.919	IS1	1	24.14	775	3211
Contig_22_200.919	IS3	1	27.56	885	3211
Contig_22_200.919	IS66	1	44.81	1439	3211
Contig_25_85.1235	ISAS1	1	0.68	2082	304262
Contig_26_76.9063	IS3	1	0.74	778	104832
Contig_30_92.5509	IS3	1	0.23	688	304592
Contig_37_227.636	IS3	1	6.62	1627	24588
Contig_45_102.325	ISAS1	1	3.39	1436	42341
Contig_48_87.6448	ISNCY	1	0.92	1353	147451
Contig_59_71.6742	IS200/IS605	1	1.88	792	42210
Contig_5_222.546	IS3	1	3.75	1182	31535
Contig_5_222.546	ISL3	1	5.46	1721	31535
Contig_74_222.953	IS66	1	17.82	2161	12130
Contig_75_82.8699	ISNCY	1	0.52	1088	210225
Contig_83_80.8097	ISAS1	1	0.67	1332	197441
Contig_85_93.3179	IS3	1	1.53	1451	94889
Contig_87_272.358	IS4	1	27.75	1366	4922
5.fa	total	20	0.53	26055	4895467
#seqid	family	nIS	%Genome	bps4IS	dnaLen
Contig_10_76.3703	IS200/IS605	1	7.15	1209	16916
Contig_12_60.5714	IS200/IS605	1	0.38	459	120225
Contig_16_68.711	ISNCY	1	1.12	1349	120633
Contig_20_65.4617	ISNCY	1	0.73	1088	149856
Contig_26_69.9846	IS3	1	1.53	1451	94972
Contig_29_65.1869	IS1	1	0.37	768	210177
Contig_34_74.4444	IS1	1	3.59	3052	85035
Contig_34_74.4444	IS200/IS605	1	1.38	1170	85035
Contig_35_77.5701	ISAS1	1	1.17	1181	100923
Contig_39_57.2991	IS200/IS605	1	0.26	752	288400
Contig_41_67.2458	IS481	1	2.47	1340	54300
Contig_41_67.2458	ISAS1	1	3.1	1685	54300
Contig_49_67.0236	ISNCY	1	0.91	1353	148837
Contig_69_53.7711	IS200/IS605	1	0.31	628	200590
Contig_70_111.866	ISAS1	1	24.46	1622	6632
Contig_72_54.2468	IS1	1	2	2076	103995
Contig_8_58.5548	ISAS1	1	0.32	1142	351950
55B.fa	total	17	0.47	22325	4782682
#seqid	family	nIS	%Genome	bps4IS	dnaLen
Contig_10_62.4247	IS200/IS605	1	0.38	459	120225
Contig_13_68.6003	ISNCY	1	1.9	1349	71114
Contig_26_71.4169	IS3	1	1.53	1451	94972
Contig_33_74.6399	IS1	1	3.59	3052	85035
Contig_33_74.6399	IS200/IS605	1	1.38	1170	85035
Contig_34_74.6197	ISAS1	1	1.17	1181	100923
Contig_40_68.296	IS481	1	2.47	1340	54300
Contig_40_68.296	ISAS1	1	3.1	1685	54300
Contig_46_66.8757	ISNCY	1	0.73	1088	149850
Contig_48_68.5184	ISNCY	1	0.91	1353	148837
Contig_62_67.2897	IS1	1	0.36	768	211542
Contig_63_60.4937	ISAS1	1	0.22	1142	510438
Contig_68_113.019	ISAS1	1	24.46	1622	6632
Contig_70_57.392	IS1	1	2	2076	103995
Contig_71_58.4373	IS200/IS605	1	2.44	857	35095
Contig_7_82.5713	IS200/IS605	1	6.47	1209	18683
55C.fa	total	16	0.46	21802	4780906
#seqid	family	nIS	%Genome	bps4IS	dnaLen
Contig_109_91.2311	ISL3	1	36.79	1768	4806
Contig_112_68.1654	IS66	2	13.17	3073	23333
Contig_113_482.641	IS3	1	99.77	1302	1305
Contig_117_2038.6	IS3	1	84.12	1028	1222
Contig_125_75.8718	ISNCY	1	3.52	1826	51871
Contig_132_56.8643	IS256	1	1.16	1328	114697
Contig_132_56.8643	IS630	1	0.99	1133	114697
Contig_135_81.6606	ISAS1	1	1.57	1162	74207
Contig_147_82.0599	ISNCY	1	1.28	1154	89958
Contig_151_92.3535	IS110	1	3.73	1192	31981
Contig_151_92.3535	IS3	1	4.1	1310	31981
Contig_161_56.6904	IS200/IS605	1	1.94	1719	88391
Contig_172_61.852	ISNCY	1	0.7	1008	143546
Contig_178_96.3603	IS110	1	33.15	1165	3514
Contig_188_75.8788	ISNCY	1	0.9	1353	150910
Contig_230_67.669	ISNCY	1	1.39	1625	116654
Contig_231_74.481	IS200/IS605	1	2.06	1831	89042
Contig_38_81.3147	IS256	1	0.96	1313	136900
Contig_38_81.3147	IS630	1	0.73	1004	136900
Contig_46_87.2899	IS3	1	0.23	467	206611
Contig_46_87.2899	IS4	1	0.49	1018	206611
Contig_46_87.2899	IS630	1	0.58	1206	206611
Contig_46_87.2899	ISL3	1	1.28	2639	206611
Contig_4_1090.9	IS110	1	89.73	1110	1237
Contig_56_76.1831	IS3	1	13.14	1233	9387
Contig_5_92.9391	IS3	1	5.4	1243	23034
Contig_60_208.41	IS66	1	26.49	5882	22205
Contig_60_208.41	IS91	1	9.81	2178	22205
Contig_73_71.7504	IS481	1	3.51	1340	38228
Contig_86_167.421	ISNCY	1	9.44	1611	17057
Contig_91_56.0772	IS200/IS605	1	0.76	1850	244357
6.fa	total	32	0.92	49071	5349423
#seqid	family	nIS	%Genome	bps4IS	dnaLen
Contig_131_56.3152	ISNCY	1	4.35	2018	46430
Contig_160_45.8056	IS30	1	1.57	1253	79891
Contig_162_55.9738	IS481	1	3.1	1340	43194
Contig_166_79.6955	IS256	1	40.02	1535	3836
Contig_166_79.6955	IS3	1	22.71	871	3836
Contig_172_48.5617	IS21	1	39.98	4329	10827
Contig_183_46.6784	IS200/IS605	1	3.23	861	26640
Contig_210_93.2865	IS21	1	50.44	2133	4229
Contig_212_47.9158	ISNCY	1	0.64	1203	187996
Contig_213_55.8653	ISNCY	1	1.21	1353	112189
Contig_215_151.23	IS3	1	16.96	1183	6977
Contig_224_138.356	IS110	1	92.12	1181	1282
Contig_231_105.748	IS66	1	15.31	1580	10319
Contig_234_149.568	IS3	1	2.93	1211	41342
Contig_234_149.568	IS5	1	5.97	2468	41342
Contig_244_65.1586	IS3	1	9.18	1314	14321
Contig_269_83.3546	IS21	1	14.28	2132	14928
Contig_273_66.7972	new	1	11.46	902	7872
Contig_29_67.9536	IS110	1	11.35	2040	17978
Contig_42_63.8393	ISAS1	2	10.78	2596	24087
Contig_49_51.7545	IS630	1	5.47	1056	19318
Contig_62_48.5115	IS200/IS605	1	3.18	809	25419
Contig_78_53.776	ISNCY	1	1.21	1625	134707
69C.fa	total	24	0.71	36993	5231062
#seqid	family	nIS	%Genome	bps4IS	dnaLen
Contig_16_88.9395	ISAS1	1	0.94	1142	121168
Contig_18_99.5736	ISAS1	1	1.74	1180	67690
Contig_25_391.855	IS3	1	86.46	983	1137
Contig_27_754.262	IS110	1	88.73	1110	1251
Contig_28_79.2143	IS200/IS605	1	0.27	1284	475523
Contig_28_79.2143	ISAS1	1	0.45	2144	475523
Contig_31_102.974	IS3	2	2.72	3444	126400
Contig_31_102.974	IS66	1	1.18	1495	126400
Contig_31_102.974	ISNCY	1	1.47	1854	126400
Contig_32_90.7806	IS481	1	0.37	1340	359417
Contig_38_95.92	IS200/IS605	1	3.5	976	27852
Contig_38_95.92	IS3	1	4.64	1291	27852
Contig_40_85.2346	ISNCY	1	0.16	1008	622821
Contig_43_242.423	IS3	1	84.06	1028	1223
Contig_51_106.119	IS200/IS605	1	4.13	1831	44362
Contig_57_144.537	IS256	1	7.57	1293	17075
Contig_60_102.627	ISNCY	1	0.7	1353	192776
Contig_63_107.911	IS3	1	0.82	1283	155944
Contig_66_144.416	IS21	1	3.37	2131	63230
Contig_66_144.416	IS91	1	2.2	1388	63230
Contig_68_77.598	ISNCY	1	1.06	1826	172793
Contig_6_160.19	IS3	1	11.26	1571	13953
Contig_73_92.9315	ISNCY	1	0.69	1732	250608
7.fa	total	24	0.71	34687	4896537
#seqid	family	nIS	%Genome	bps4IS	dnaLen
Contig_10_155.84	IS3	1	86.33	562	651
Contig_11_64.7345	IS1	1	1.64	735	44800
Contig_18_61.234	IS5	1	71.83	1285	1789
Contig_19_68.5277	IS30	1	6.66	1263	18976
Contig_23_60.9346	ISNCY	1	0.48	1353	284802
Contig_27_54.4475	ISNCY	2	0.52	2073	399963
Contig_34_58.5901	ISNCY	2	0.64	2087	325210
Contig_43_49.7826	IS481	1	2.87	2341	81641
Contig_44_57.2879	ISAS1	1	0.63	1179	186506
Contig_52_68.2998	IS3	1	5.93	911	15368
Contig_52_68.2998	IS66	1	11.87	1824	15368
Contig_55_141.417	IS21	1	4.9	2227	45487
Contig_55_141.417	IS3	2	5.36	2437	45487
Contig_55_141.417	IS66	2	11.35	5161	45487
Contig_59_52.9922	IS66	1	1.69	2325	137920
Contig_61_54.6169	IS1	1	0.29	861	299893
Contig_61_54.6169	IS3	1	0.26	778	299893
Contig_66_125.273	IS110	1	2.02	1851	91573
Contig_66_125.273	IS256	1	2.38	2181	91573
Contig_66_125.273	IS3	1	2.27	2082	91573
Contig_66_125.273	IS4	1	1.6	1467	91573
Contig_66_125.273	IS66	2	4.45	4078	91573
Contig_69_55.0412	IS3	1	34.11	2394	7018
Contig_73_60.0652	IS66	1	0.76	1417	185640
Contig_80_51.2796	IS200/IS605	1	0.49	1266	255774
77C.fa	total	30	0.92	46138	5041782
#seqid	family	nIS	%Genome	bps4IS	dnaLen
Contig_13_64.5575	IS200/IS605	1	0.7	1209	171500
Contig_17_68.8791	ISAS1	1	0.93	1142	123420
Contig_18_61.0659	ISAS1	1	2.67	1246	46725
Contig_19_77.5654	ISAS1	1	1.85	1180	63724
Contig_21_77.0905	IS3	1	1.46	1316	89995
Contig_23_176.247	IS66	1	3.71	2294	61788
Contig_30_703.13	IS110	1	88.73	1110	1251
Contig_34_209.551	IS3	1	25.73	1182	4594
Contig_39_76.4232	ISNCY	1	0.71	1300	183918
Contig_43_63.2875	ISNCY	1	0.27	1008	380351
Contig_48_187.953	IS256	1	8.21	1307	15912
Contig_48_187.953	IS3	1	6.62	1053	15912
Contig_51_68.688	ISNCY	1	0.8	1732	217376
Contig_55_62.3297	IS200/IS605	1	0.53	1709	323689
Contig_57_73.544	IS256	1	0.61	2181	355775
Contig_57_73.544	IS3	1	0.33	1165	355775
Contig_57_73.544	IS66	1	0.57	2017	355775
Contig_61_206.809	IS3	1	19.71	2867	14543
Contig_61_206.809	IS30	1	8.01	1165	14543
Contig_61_206.809	ISL3	1	3.78	549	14543
Contig_70_74.9339	ISNCY	1	0.7	1353	193177
Contig_79_75.8559	IS200/IS605	1	1.31	734	55970
Contig_80_60.5604	IS200/IS605	1	0.96	677	70797
8.fa	total	23	0.61	31496	5182175
#seqid	family	nIS	%Genome	bps4IS	dnaLen
Contig_20_61.6687	IS200/IS605	1	3.19	1709	53650
Contig_22_568.741	IS3	1	99.92	1288	1289
Contig_26_75.852	ISAS1	2	11.42	2670	23378
Contig_28_59.7543	IS30	1	3.07	1221	39831
Contig_29_88.7107	IS3	2	2.59	3082	119144
Contig_40_101.023	ISAS1	1	3.38	1436	42502
Contig_44_82.2506	ISNCY	1	0.92	1353	147455
Contig_48_70.3761	ISL3	1	1.2	1766	146970
Contig_50_152.451	IS4	1	90.01	1162	1291
Contig_56_93.4318	ISAS1	1	8.97	1305	14552
Contig_58_81.4845	ISAS1	1	2.97	2082	70020
Contig_5_76.509	IS481	1	6.42	1340	20864
Contig_72_81.9388	IS5	1	1.04	1202	115423
Contig_74_81.7614	ISNCY	2	0.44	1976	451729
9.fa	total	17	0.52	23592	4532473

## Sheet: 2-IS_rearrange
Strain	#seqid	family	nIS	%Genome	bps4IS	dnaLen
1.fa	Contig_15_130.433	IS3	1	10.05	2096	20862
1.fa	Contig_15_130.433	IS30	1	7.48	1560	20862
1.fa	Contig_19_344.218	ISL3	1	3.18	1315	41410
1.fa	Contig_22_1110.49	IS3	1	99.92	1288	1289
1.fa	Contig_24_141.063	ISAS1	1	2.34	2082	89099
1.fa	Contig_26_141.302	IS3	1	1.49	1451	97261
1.fa	Contig_60_130.318	IS481	1	2.95	1340	45353
1.fa	Contig_65_135.039	ISNCY	1	0.35	1088	308893
1.fa	Contig_69_632.727	IS66	1	83.04	1787	2152
1.fa	Contig_71_370.465	IS481	1	16.48	1201	7289
1.fa	Contig_71_370.465	IS66	1	19.95	1454	7289
1.fa	Contig_72_330.951	IS91	1	2.18	1325	60787
1.fa	Contig_81_112.118	IS200/IS605	1	1.9	1709	90121
1.fa	Contig_89_130	ISAS1	1	0.78	1333	171595
1.fa	Contig_91_137.536	ISNCY	1	3.78	1349	35659
	1.fa	total	15	0.45	22378	4943197
10.fa	Contig_12_71.8383	ISNCY	1	3.91	887	22658
10.fa	Contig_18_117.253	IS3	2	24.08	2859	11875
10.fa	Contig_19_551.512	IS3	1	80.27	533	664
10.fa	Contig_29_59.0196	IS3	1	2.84	1743	61414
10.fa	Contig_29_59.0196	IS66	1	3.23	1985	61414
10.fa	Contig_3_57.3258	IS3	1	4.34	1232	28387
10.fa	Contig_54_229.012	IS3	1	89.76	1043	1162
10.fa	Contig_5_51.2707	IS200/IS605	1	2	522	26102
10.fa	Contig_62_66.1883	ISAS1	1	1.61	1332	82532
10.fa	Contig_63_120.963	IS3	1	24.89	1252	5031
10.fa	Contig_64_76.807	IS5	1	1.85	1195	64590
10.fa	Contig_68_142.351	IS3	1	11.65	823	7065
10.fa	Contig_73_71.8788	ISNCY	1	0.92	1353	147665
10.fa	Contig_75_62.4027	IS481	1	2.25	1340	59634
10.fa	Contig_7_65.4326	ISNCY	1	1.36	1738	127930
10.fa	Contig_86_111.339	IS3	1	8.15	1221	14985
	10.fa	total	17	0.45	21058	4725187
111A.fa	Contig_101_84.4219	IS3	1	3.02	1258	41658
111A.fa	Contig_102_74.8065	IS5	1	3.04	1203	39607
111A.fa	Contig_106_166.28	ISNCY	1	1.43	1026	71648
111A.fa	Contig_109_82.9829	IS30	1	1.1	1263	114629
111A.fa	Contig_3_79.5771	ISAS1	1	2.87	1332	46378
111A.fa	Contig_43_71.7728	ISAS1	2	13.17	3011	22858
111A.fa	Contig_50_148.363	IS3	1	10.38	1571	15137
111A.fa	Contig_56_80.0399	IS66	2	6.15	4344	70607
111A.fa	Contig_5_76.5727	IS481	1	15.82	1340	8469
111A.fa	Contig_60_97.9258	ISAS1	1	3.35	1436	42903
111A.fa	Contig_66_79.2046	ISNCY	1	0.92	1353	147456
111A.fa	Contig_75_81.7156	ISNCY	1	5.33	1088	20416
111A.fa	Contig_77_254.537	IS4	1	90.01	1162	1291
111A.fa	Contig_92_61.3144	IS200/IS605	1	5.99	1708	28497
111A.fa	Contig_97_139.617	IS66	1	6.85	1487	21708
111A.fa	Contig_97_139.617	IS91	1	9	1954	21708
	111A.fa	total	18	0.54	26536	4906794
111B.fa	Contig_103_96.9148	IS3	1	3.02	1258	41658
111B.fa	Contig_104_85.4595	IS5	1	3.04	1203	39607
111B.fa	Contig_110_179.912	ISNCY	1	5.63	2358	41850
111B.fa	Contig_35_94.1649	IS30	1	1.1	1263	114357
111B.fa	Contig_44_85.3477	ISAS1	2	13.17	3011	22858
111B.fa	Contig_46_90.9998	ISAS1	1	1.77	1332	75421
111B.fa	Contig_56_90.0099	IS66	2	6.15	4344	70607
111B.fa	Contig_59_176.455	IS3	1	10.33	1571	15213
111B.fa	Contig_61_111.959	ISAS1	1	3.35	1436	42903
111B.fa	Contig_67_90.8284	ISNCY	1	0.92	1353	147456
111B.fa	Contig_6_84.173	IS481	1	15.82	1340	8469
111B.fa	Contig_74_92.9934	ISNCY	1	5.33	1088	20416
111B.fa	Contig_76_294.189	IS4	1	90.01	1162	1291
111B.fa	Contig_91_70.9664	IS200/IS605	1	5.99	1708	28497
111B.fa	Contig_96_163.1	IS66	1	6.85	1487	21708
111B.fa	Contig_96_163.1	IS91	1	9	1954	21708
	111B.fa	total	18	0.57	27868	4907273
115C.fa	Contig_12_65.0231	IS200/IS605	1	0.54	1863	347431
115C.fa	Contig_16_75.9923	ISNCY	1	2.3	1732	75400
115C.fa	Contig_17_69.429	ISNCY	1	0.51	1008	197960
115C.fa	Contig_20_71.8131	ISAS1	2	1.66	2620	157620
115C.fa	Contig_29_80.864	ISAS1	1	1.07	1180	110188
115C.fa	Contig_35_63.6249	IS200/IS605	1	0.76	1718	224648
115C.fa	Contig_36_140.204	IS3	1	11.55	1585	13720
115C.fa	Contig_57_70.9276	IS3	2	16.63	3441	20689
115C.fa	Contig_57_70.9276	ISL3	1	8.54	1766	20689
115C.fa	Contig_61_83.404	ISNCY	1	1.19	1154	96903
115C.fa	Contig_71_866.417	IS66	1	55.04	1435	2607
	115C.fa	total	13	0.39	19502	4946345
143B.fa	Contig_12_69.4473	IS481	1	2.09	1340	64253
143B.fa	Contig_12_69.4473	ISAS1	1	2.4	1542	64253
143B.fa	Contig_14_71.9221	ISNCY	1	0.7	1353	193543
143B.fa	Contig_18_699.708	IS110	1	88.73	1110	1251
143B.fa	Contig_27_59.4068	ISNCY	2	0.29	2030	706370
143B.fa	Contig_2_58.0684	IS200/IS605	1	6.12	1711	27953
143B.fa	Contig_37_56.8953	IS200/IS605	1	5.07	1304	25701
143B.fa	Contig_38_61.2566	IS200/IS605	1	1.19	827	69367
143B.fa	Contig_39_71.7571	ISNCY	1	0.31	1154	367609
143B.fa	Contig_40_65.5201	ISAS1	1	0.49	1433	292894
143B.fa	Contig_4_65.5664	ISNCY	1	0.83	1732	209627
143B.fa	Contig_50_64.6816	ISAS1	1	1.17	1142	97285
143B.fa	Contig_6_55.0385	ISNCY	1	0.58	1826	315229
143B.fa	Contig_8_59.9851	ISAS1	1	2.97	1326	44640
	143B.fa	total	15	0.42	19830	4672670
19A.fa	Contig_11_72.2481	ISNCY	1	0.52	1088	208923
19A.fa	Contig_22_60.9312	IS200/IS605	1	2.93	1723	58719
19A.fa	Contig_24_79.8507	ISAS1	1	3.18	1459	45851
19A.fa	Contig_52_70.3549	ISAS1	1	2.63	1181	44833
19A.fa	Contig_56_70.4663	ISNCY	1	10.27	888	8646
19A.fa	Contig_5_77.7506	ISAS1	1	4.65	1685	36200
19A.fa	Contig_67_73.4281	IS3	1	4.12	1101	26724
19A.fa	Contig_67_73.4281	IS30	1	4.91	1311	26724
19A.fa	Contig_67_73.4281	IS66	1	8.74	2335	26724
19A.fa	Contig_74_67.8138	ISAS1	1	0.37	1332	360445
19A.fa	Contig_76_125.046	IS4	1	90.01	1162	1291
19A.fa	Contig_96_80.3929	IS3	1	1.53	1451	94676
	19A.fa	total	12	0.36	16716	4631624
2.fa	Contig_109_263.441	IS110	1	12.15	1279	10523
2.fa	Contig_109_263.441	IS3	1	10.31	1085	10523
2.fa	Contig_10_100.58	IS200/IS605	1	1.87	1333	71172
2.fa	Contig_10_100.58	IS3	1	2.07	1473	71172
2.fa	Contig_113_74.5371	ISNCY	1	0.87	1008	116360
2.fa	Contig_116_77.0299	IS110	1	8.33	1196	14352
2.fa	Contig_120_84.2099	ISNCY	1	0.97	1731	178365
2.fa	Contig_12_380.139	IS91	1	96.69	1400	1448
2.fa	Contig_15_352.755	IS3	1	89.29	550	616
2.fa	Contig_25_78.1382	IS200/IS605	1	2.2	1637	74456
2.fa	Contig_26_117.97	IS1	1	1.82	768	42172
2.fa	Contig_26_117.97	IS3	1	4.06	1713	42172
2.fa	Contig_28_68.5048	IS200/IS605	1	1.15	2124	185326
2.fa	Contig_42_89.9814	ISNCY	1	1.05	1154	110361
2.fa	Contig_45_93.6189	ISAS1	1	11.62	1179	10146
2.fa	Contig_4_88.2838	ISAS1	1	1.99	1408	70843
2.fa	Contig_4_88.2838	new	1	1.28	905	70843
2.fa	Contig_56_72.1891	ISAS1	1	3.17	1327	41830
2.fa	Contig_66_68.2234	IS200/IS605	1	1.89	1718	90873
2.fa	Contig_74_79.3817	ISAS1	1	0.94	1142	121302
2.fa	Contig_76_568.639	IS66	1	76.54	1847	2413
2.fa	Contig_82_109.965	IS630	1	33.37	1639	4912
2.fa	Contig_89_84.0893	IS481	1	2.58	1340	51886
2.fa	Contig_92_81.1488	IS110	1	7	1264	18052
2.fa	Contig_92_81.1488	ISL3	1	9.79	1768	18052
2.fa	Contig_97_220.106	IS66	1	22.2	2161	9734
	2.fa	total	26	0.75	36149	4844146
20A.fa	Contig_10_141.528	IS3	1	10.57	1592	15057
20A.fa	Contig_18_55.2914	IS110	1	5.58	1630	29196
20A.fa	Contig_18_55.2914	ISL3	1	6.05	1765	29196
20A.fa	Contig_22_55.2374	IS3	1	0.26	778	295008
20A.fa	Contig_23_61.9794	IS66	1	14.96	2325	15538
20A.fa	Contig_2_62.8059	IS4	1	1.83	3533	193449
20A.fa	Contig_33_51.9852	IS200/IS605	1	0.51	1709	337724
20A.fa	Contig_34_58.4903	ISAS1	2	6.9	2864	41513
20A.fa	Contig_35_80.5761	ISAS1	1	3.32	1436	43249
20A.fa	Contig_39_62.3527	IS481	1	2.86	1340	46849
20A.fa	Contig_40_64.8142	ISNCY	1	0.92	1353	147456
20A.fa	Contig_47_61.8283	ISNCY	1	0.52	1088	210443
20A.fa	Contig_52_53.2297	IS200/IS605	1	0.39	859	222677
20A.fa	Contig_52_53.2297	IS3	1	0.75	1662	222677
20A.fa	Contig_58_66.9419	IS3	1	1.07	1016	94698
20A.fa	Contig_58_66.9419	IS30	1	1.29	1221	94698
20A.fa	Contig_58_66.9419	ISNCY	1	1.41	1337	94698
20A.fa	Contig_59_67.4976	ISAS1	1	1.64	1332	81287
20A.fa	Contig_72_144.709	IS3	1	9.25	2906	31418
20A.fa	Contig_7_69.6837	ISAS1	1	3.22	2082	64656
20A.fa	Contig_9_126.039	IS256	1	9.68	1293	13361
	20A.fa	total	22	0.66	35121	5281438
20B.fa	Contig_10_193.57	IS256	1	9.68	1293	13361
20B.fa	Contig_16_84.1298	IS110	1	5.58	1630	29196
20B.fa	Contig_16_84.1298	ISL3	1	6.05	1765	29196
20B.fa	Contig_21_84.1667	IS3	1	0.26	778	295008
20B.fa	Contig_24_95.0289	IS66	1	14.93	2325	15574
20B.fa	Contig_2_100.593	ISAS1	1	1.65	1332	80806
20B.fa	Contig_36_78.7866	IS200/IS605	1	0.36	1709	476892
20B.fa	Contig_37_214.357	IS3	1	10.58	1592	15053
20B.fa	Contig_38_87.7594	ISAS1	2	6.81	2864	42085
20B.fa	Contig_39_123.038	ISAS1	1	3.32	1436	43249
20B.fa	Contig_3_94.5337	IS481	1	2.89	1340	46368
20B.fa	Contig_43_94.2514	ISNCY	1	0.72	1088	151256
20B.fa	Contig_45_99.0899	ISNCY	1	0.92	1353	147456
20B.fa	Contig_57_79.7064	IS200/IS605	1	0.39	859	222677
20B.fa	Contig_57_79.7064	IS3	1	0.75	1662	222677
20B.fa	Contig_64_103.148	IS3	1	0.33	1016	303755
20B.fa	Contig_64_103.148	IS30	1	0.4	1221	303755
20B.fa	Contig_64_103.148	ISNCY	1	0.44	1337	303755
20B.fa	Contig_70_221.77	IS3	1	9.25	2906	31418
20B.fa	Contig_72_95.2276	IS4	1	0.81	2063	254034
20B.fa	Contig_8_105.417	ISAS1	1	3.23	2082	64406
	20B.fa	total	22	0.64	33651	5282525
21A.fa	Contig_17_94.4397	IS110	1	0.39	1385	359441
21A.fa	Contig_17_94.4397	ISAS1	1	0.36	1291	359441
21A.fa	Contig_23_77.6249	ISAS1	1	0.34	1318	390074
21A.fa	Contig_29_102.003	ISNCY	1	0.44	888	200719
21A.fa	Contig_35_177.432	IS4	1	94.51	1309	1385
21A.fa	Contig_36_85.3464	ISNCY	2	0.43	2015	468396
21A.fa	Contig_37_99.9805	IS66	1	0.61	2083	343135
21A.fa	Contig_44_101.843	IS3	1	24.96	1038	4159
21A.fa	Contig_4_106.658	ISNCY	1	0.49	1439	292183
21A.fa	Contig_50_94.1531	ISNCY	1	0.64	1086	169847
21A.fa	Contig_5_78.9677	IS1	1	0.34	770	224026
21A.fa	Contig_5_78.9677	IS110	1	0.83	1863	224026
21A.fa	Contig_5_78.9677	ISL3	1	0.79	1766	224026
21A.fa	Contig_66_92.2263	ISAS1	2	2.32	4707	202722
	21A.fa	total	16	0.47	22958	4922211
21B.fa	Contig_15_86.8723	ISNCY	1	0.54	1439	265146
21B.fa	Contig_19_77.64	IS110	1	0.39	1385	359441
21B.fa	Contig_19_77.64	ISAS1	1	0.36	1291	359441
21B.fa	Contig_23_64.8244	ISAS1	1	0.34	1318	390074
21B.fa	Contig_33_84.2928	ISNCY	1	0.44	888	200996
21B.fa	Contig_36_153.116	IS4	1	94.51	1309	1385
21B.fa	Contig_37_70.045	ISNCY	2	0.43	2015	468396
21B.fa	Contig_38_82.9476	IS66	1	0.61	2083	342773
21B.fa	Contig_41_403.118	IS3	1	89.73	935	1042
21B.fa	Contig_45_84.1174	IS3	1	24.96	1038	4159
21B.fa	Contig_51_78.1807	ISNCY	1	0.64	1086	169847
21B.fa	Contig_5_66.1522	IS1	1	0.34	770	223532
21B.fa	Contig_5_66.1522	IS110	1	0.83	1863	223532
21B.fa	Contig_5_66.1522	ISL3	1	0.79	1766	223532
21B.fa	Contig_65_76.2898	ISAS1	2	2.32	4707	202722
	21B.fa	total	17	0.49	23893	4920155
3.fa	Contig_14_589.473	IS3	1	53.8	502	933
3.fa	Contig_15_81.2457	IS1	1	1.44	1705	118763
3.fa	Contig_15_81.2457	IS66	1	1.6	1895	118763
3.fa	Contig_15_81.2457	ISNCY	1	1.56	1855	118763
3.fa	Contig_26_73.3507	IS4	1	0.63	731	115161
3.fa	Contig_2_62.4234	IS1	1	0.5	768	153937
3.fa	Contig_30_147.829	IS110	1	2.45	1279	52103
3.fa	Contig_30_147.829	IS3	1	3.1	1613	52103
3.fa	Contig_34_81.9781	IS3	1	2.42	1451	60022
3.fa	Contig_35_98.0689	IS66	1	36.91	1824	4942
3.fa	Contig_36_170.85	IS3	1	13.45	1188	8834
3.fa	Contig_40_59.6397	IS200/IS605	1	2.91	1709	58729
3.fa	Contig_43_70.2283	ISAS1	2	6.9	2864	41513
3.fa	Contig_44_93.904	ISAS1	1	3.35	1436	42904
3.fa	Contig_51_76.3729	ISNCY	1	0.92	1353	147400
3.fa	Contig_57_75.8057	IS110	1	0.87	1738	199803
3.fa	Contig_66_70.6947	ISNCY	1	0.52	1088	210458
3.fa	Contig_75_70.4942	IS3	1	1.16	1377	118518
3.fa	Contig_78_73.1611	ISAS1	1	1.62	1332	82191
3.fa	Contig_79_142.186	IS1	1	11.57	768	6639
3.fa	Contig_82_218.267	IS3	2	109.7	2070	1887
3.fa	Contig_87_78.2318	ISAS1	1	2.88	2082	72355
3.fa	Contig_9_70.6034	IS481	1	2.24	1340	59872
	3.fa	total	25	0.72	33968	4725985
4.fa	Contig_11_57.2953	IS481	1	2.24	1340	59872
4.fa	Contig_15_50.5157	IS200/IS605	1	3.01	792	26342
4.fa	Contig_18_86.1628	ISL3	1	39.33	1767	4493
4.fa	Contig_21_167.553	IS3	1	6.62	1627	24590
4.fa	Contig_23_157.682	IS1	1	24.14	775	3211
4.fa	Contig_23_157.682	IS3	1	27.56	885	3211
4.fa	Contig_23_157.682	IS66	1	44.81	1439	3211
4.fa	Contig_27_62.446	ISAS1	1	0.68	2082	304139
4.fa	Contig_28_58.0909	IS3	1	0.74	778	104832
4.fa	Contig_31_66.5839	IS3	1	0.23	688	304623
4.fa	Contig_51_63.5486	ISNCY	1	0.92	1353	147451
4.fa	Contig_61_53.5085	IS200/IS605	1	1.88	792	42210
4.fa	Contig_74_165.457	IS66	1	17.82	2161	12130
4.fa	Contig_75_60.3725	ISNCY	1	0.52	1088	210225
4.fa	Contig_7_163.28	IS3	1	3.86	1182	30643
4.fa	Contig_7_163.28	ISL3	1	5.62	1721	30643
4.fa	Contig_81_60.3561	ISAS1	1	0.67	1332	197441
4.fa	Contig_83_68.3303	IS3	1	1.53	1451	94889
4.fa	Contig_85_206.451	IS4	1	27.75	1366	4922
	4.fa	total	19	0.5	24619	4895282
46B.fa	Contig_22_74.4741	IS3	1	1.53	1451	94972
46B.fa	Contig_26_68.9213	IS1	1	0.37	768	210177
46B.fa	Contig_30_75.8094	IS1	1	3.59	3052	85035
46B.fa	Contig_30_75.8094	IS200/IS605	1	1.38	1170	85035
46B.fa	Contig_31_81.8128	ISAS1	1	1.17	1181	100923
46B.fa	Contig_34_60.4353	IS1	1	0.2	770	392754
46B.fa	Contig_34_60.4353	IS200/IS605	1	0.45	1772	392754
46B.fa	Contig_41_71.0633	ISNCY	1	0.91	1353	148837
46B.fa	Contig_44_71.2461	IS481	1	2.45	1340	54717
46B.fa	Contig_44_71.2461	ISAS1	1	3.08	1685	54717
46B.fa	Contig_57_62.9701	ISAS1	1	0.32	1142	353801
46B.fa	Contig_60_57.2225	IS200/IS605	1	0.77	1718	224426
46B.fa	Contig_61_116.296	ISAS1	1	24.46	1622	6632
46B.fa	Contig_63_67.9775	ISNCY	1	0.52	1088	208909
46B.fa	Contig_6_78.0176	IS200/IS605	1	7.15	1209	16916
46B.fa	Contig_7_63.4455	IS200/IS605	1	0.38	459	120225
46B.fa	Contig_9_72.7005	ISNCY	1	1.12	1349	120869
	46B.fa	total	17	0.48	23129	4784548
5.fa	Contig_11_75.9255	IS481	1	2.24	1340	59872
5.fa	Contig_14_65.3306	IS200/IS605	1	3.01	792	26342
5.fa	Contig_16_112.022	ISL3	1	39.33	1767	4493
5.fa	Contig_22_200.919	IS1	1	24.14	775	3211
5.fa	Contig_22_200.919	IS3	1	27.56	885	3211
5.fa	Contig_22_200.919	IS66	1	44.81	1439	3211
5.fa	Contig_25_85.1235	ISAS1	1	0.68	2082	304262
5.fa	Contig_26_76.9063	IS3	1	0.74	778	104832
5.fa	Contig_30_92.5509	IS3	1	0.23	688	304592
5.fa	Contig_37_227.636	IS3	1	6.62	1627	24588
5.fa	Contig_45_102.325	ISAS1	1	3.39	1436	42341
5.fa	Contig_48_87.6448	ISNCY	1	0.92	1353	147451
5.fa	Contig_59_71.6742	IS200/IS605	1	1.88	792	42210
5.fa	Contig_5_222.546	IS3	1	3.75	1182	31535
5.fa	Contig_5_222.546	ISL3	1	5.46	1721	31535
5.fa	Contig_74_222.953	IS66	1	17.82	2161	12130
5.fa	Contig_75_82.8699	ISNCY	1	0.52	1088	210225
5.fa	Contig_83_80.8097	ISAS1	1	0.67	1332	197441
5.fa	Contig_85_93.3179	IS3	1	1.53	1451	94889
5.fa	Contig_87_272.358	IS4	1	27.75	1366	4922
	5.fa	total	20	0.53	26055	4895467
55B.fa	Contig_10_76.3703	IS200/IS605	1	7.15	1209	16916
55B.fa	Contig_12_60.5714	IS200/IS605	1	0.38	459	120225
55B.fa	Contig_16_68.711	ISNCY	1	1.12	1349	120633
55B.fa	Contig_20_65.4617	ISNCY	1	0.73	1088	149856
55B.fa	Contig_26_69.9846	IS3	1	1.53	1451	94972
55B.fa	Contig_29_65.1869	IS1	1	0.37	768	210177
55B.fa	Contig_34_74.4444	IS1	1	3.59	3052	85035
55B.fa	Contig_34_74.4444	IS200/IS605	1	1.38	1170	85035
55B.fa	Contig_35_77.5701	ISAS1	1	1.17	1181	100923
55B.fa	Contig_39_57.2991	IS200/IS605	1	0.26	752	288400
55B.fa	Contig_41_67.2458	IS481	1	2.47	1340	54300
55B.fa	Contig_41_67.2458	ISAS1	1	3.1	1685	54300
55B.fa	Contig_49_67.0236	ISNCY	1	0.91	1353	148837
55B.fa	Contig_69_53.7711	IS200/IS605	1	0.31	628	200590
55B.fa	Contig_70_111.866	ISAS1	1	24.46	1622	6632
55B.fa	Contig_72_54.2468	IS1	1	2	2076	103995
55B.fa	Contig_8_58.5548	ISAS1	1	0.32	1142	351950
	55B.fa	total	17	0.47	22325	4782682
55C.fa	Contig_10_62.4247	IS200/IS605	1	0.38	459	120225
55C.fa	Contig_13_68.6003	ISNCY	1	1.9	1349	71114
55C.fa	Contig_26_71.4169	IS3	1	1.53	1451	94972
55C.fa	Contig_33_74.6399	IS1	1	3.59	3052	85035
55C.fa	Contig_33_74.6399	IS200/IS605	1	1.38	1170	85035
55C.fa	Contig_34_74.6197	ISAS1	1	1.17	1181	100923
55C.fa	Contig_40_68.296	IS481	1	2.47	1340	54300
55C.fa	Contig_40_68.296	ISAS1	1	3.1	1685	54300
55C.fa	Contig_46_66.8757	ISNCY	1	0.73	1088	149850
55C.fa	Contig_48_68.5184	ISNCY	1	0.91	1353	148837
55C.fa	Contig_62_67.2897	IS1	1	0.36	768	211542
55C.fa	Contig_63_60.4937	ISAS1	1	0.22	1142	510438
55C.fa	Contig_68_113.019	ISAS1	1	24.46	1622	6632
55C.fa	Contig_70_57.392	IS1	1	2	2076	103995
55C.fa	Contig_71_58.4373	IS200/IS605	1	2.44	857	35095
55C.fa	Contig_7_82.5713	IS200/IS605	1	6.47	1209	18683
	55C.fa	total	16	0.46	21802	4780906
6.fa	Contig_109_91.2311	ISL3	1	36.79	1768	4806
6.fa	Contig_112_68.1654	IS66	2	13.17	3073	23333
6.fa	Contig_113_482.641	IS3	1	99.77	1302	1305
6.fa	Contig_117_2038.6	IS3	1	84.12	1028	1222
6.fa	Contig_125_75.8718	ISNCY	1	3.52	1826	51871
6.fa	Contig_132_56.8643	IS256	1	1.16	1328	114697
6.fa	Contig_132_56.8643	IS630	1	0.99	1133	114697
6.fa	Contig_135_81.6606	ISAS1	1	1.57	1162	74207
6.fa	Contig_147_82.0599	ISNCY	1	1.28	1154	89958
6.fa	Contig_151_92.3535	IS110	1	3.73	1192	31981
6.fa	Contig_151_92.3535	IS3	1	4.1	1310	31981
6.fa	Contig_161_56.6904	IS200/IS605	1	1.94	1719	88391
6.fa	Contig_172_61.852	ISNCY	1	0.7	1008	143546
6.fa	Contig_178_96.3603	IS110	1	33.15	1165	3514
6.fa	Contig_188_75.8788	ISNCY	1	0.9	1353	150910
6.fa	Contig_230_67.669	ISNCY	1	1.39	1625	116654
6.fa	Contig_231_74.481	IS200/IS605	1	2.06	1831	89042
6.fa	Contig_38_81.3147	IS256	1	0.96	1313	136900
6.fa	Contig_38_81.3147	IS630	1	0.73	1004	136900
6.fa	Contig_46_87.2899	IS3	1	0.23	467	206611
6.fa	Contig_46_87.2899	IS4	1	0.49	1018	206611
6.fa	Contig_46_87.2899	IS630	1	0.58	1206	206611
6.fa	Contig_46_87.2899	ISL3	1	1.28	2639	206611
6.fa	Contig_4_1090.9	IS110	1	89.73	1110	1237
6.fa	Contig_56_76.1831	IS3	1	13.14	1233	9387
6.fa	Contig_5_92.9391	IS3	1	5.4	1243	23034
6.fa	Contig_60_208.41	IS66	1	26.49	5882	22205
6.fa	Contig_60_208.41	IS91	1	9.81	2178	22205
6.fa	Contig_73_71.7504	IS481	1	3.51	1340	38228
6.fa	Contig_86_167.421	ISNCY	1	9.44	1611	17057
6.fa	Contig_91_56.0772	IS200/IS605	1	0.76	1850	244357
	6.fa	total	32	0.92	49071	5349423
69C.fa	Contig_131_56.3152	ISNCY	1	4.35	2018	46430
69C.fa	Contig_160_45.8056	IS30	1	1.57	1253	79891
69C.fa	Contig_162_55.9738	IS481	1	3.1	1340	43194
69C.fa	Contig_166_79.6955	IS256	1	40.02	1535	3836
69C.fa	Contig_166_79.6955	IS3	1	22.71	871	3836
69C.fa	Contig_172_48.5617	IS21	1	39.98	4329	10827
69C.fa	Contig_183_46.6784	IS200/IS605	1	3.23	861	26640
69C.fa	Contig_210_93.2865	IS21	1	50.44	2133	4229
69C.fa	Contig_212_47.9158	ISNCY	1	0.64	1203	187996
69C.fa	Contig_213_55.8653	ISNCY	1	1.21	1353	112189
69C.fa	Contig_215_151.23	IS3	1	16.96	1183	6977
69C.fa	Contig_224_138.356	IS110	1	92.12	1181	1282
69C.fa	Contig_231_105.748	IS66	1	15.31	1580	10319
69C.fa	Contig_234_149.568	IS3	1	2.93	1211	41342
69C.fa	Contig_234_149.568	IS5	1	5.97	2468	41342
69C.fa	Contig_244_65.1586	IS3	1	9.18	1314	14321
69C.fa	Contig_269_83.3546	IS21	1	14.28	2132	14928
69C.fa	Contig_273_66.7972	new	1	11.46	902	7872
69C.fa	Contig_29_67.9536	IS110	1	11.35	2040	17978
69C.fa	Contig_42_63.8393	ISAS1	2	10.78	2596	24087
69C.fa	Contig_49_51.7545	IS630	1	5.47	1056	19318
69C.fa	Contig_62_48.5115	IS200/IS605	1	3.18	809	25419
69C.fa	Contig_78_53.776	ISNCY	1	1.21	1625	134707
	69C.fa	total	24	0.71	36993	5231062
7.fa	Contig_16_88.9395	ISAS1	1	0.94	1142	121168
7.fa	Contig_18_99.5736	ISAS1	1	1.74	1180	67690
7.fa	Contig_25_391.855	IS3	1	86.46	983	1137
7.fa	Contig_27_754.262	IS110	1	88.73	1110	1251
7.fa	Contig_28_79.2143	IS200/IS605	1	0.27	1284	475523
7.fa	Contig_28_79.2143	ISAS1	1	0.45	2144	475523
7.fa	Contig_31_102.974	IS3	2	2.72	3444	126400
7.fa	Contig_31_102.974	IS66	1	1.18	1495	126400
7.fa	Contig_31_102.974	ISNCY	1	1.47	1854	126400
7.fa	Contig_32_90.7806	IS481	1	0.37	1340	359417
7.fa	Contig_38_95.92	IS200/IS605	1	3.5	976	27852
7.fa	Contig_38_95.92	IS3	1	4.64	1291	27852
7.fa	Contig_40_85.2346	ISNCY	1	0.16	1008	622821
7.fa	Contig_43_242.423	IS3	1	84.06	1028	1223
7.fa	Contig_51_106.119	IS200/IS605	1	4.13	1831	44362
7.fa	Contig_57_144.537	IS256	1	7.57	1293	17075
7.fa	Contig_60_102.627	ISNCY	1	0.7	1353	192776
7.fa	Contig_63_107.911	IS3	1	0.82	1283	155944
7.fa	Contig_66_144.416	IS21	1	3.37	2131	63230
7.fa	Contig_66_144.416	IS91	1	2.2	1388	63230
7.fa	Contig_68_77.598	ISNCY	1	1.06	1826	172793
7.fa	Contig_6_160.19	IS3	1	11.26	1571	13953
7.fa	Contig_73_92.9315	ISNCY	1	0.69	1732	250608
	7.fa	total	24	0.71	34687	4896537
77C.fa	Contig_10_155.84	IS3	1	86.33	562	651
77C.fa	Contig_11_64.7345	IS1	1	1.64	735	44800
77C.fa	Contig_18_61.234	IS5	1	71.83	1285	1789
77C.fa	Contig_19_68.5277	IS30	1	6.66	1263	18976
77C.fa	Contig_23_60.9346	ISNCY	1	0.48	1353	284802
77C.fa	Contig_27_54.4475	ISNCY	2	0.52	2073	399963
77C.fa	Contig_34_58.5901	ISNCY	2	0.64	2087	325210
77C.fa	Contig_43_49.7826	IS481	1	2.87	2341	81641
77C.fa	Contig_44_57.2879	ISAS1	1	0.63	1179	186506
77C.fa	Contig_52_68.2998	IS3	1	5.93	911	15368
77C.fa	Contig_52_68.2998	IS66	1	11.87	1824	15368
77C.fa	Contig_55_141.417	IS21	1	4.9	2227	45487
77C.fa	Contig_55_141.417	IS3	2	5.36	2437	45487
77C.fa	Contig_55_141.417	IS66	2	11.35	5161	45487
77C.fa	Contig_59_52.9922	IS66	1	1.69	2325	137920
77C.fa	Contig_61_54.6169	IS1	1	0.29	861	299893
77C.fa	Contig_61_54.6169	IS3	1	0.26	778	299893
77C.fa	Contig_66_125.273	IS110	1	2.02	1851	91573
77C.fa	Contig_66_125.273	IS256	1	2.38	2181	91573
77C.fa	Contig_66_125.273	IS3	1	2.27	2082	91573
77C.fa	Contig_66_125.273	IS4	1	1.6	1467	91573
77C.fa	Contig_66_125.273	IS66	2	4.45	4078	91573
77C.fa	Contig_69_55.0412	IS3	1	34.11	2394	7018
77C.fa	Contig_73_60.0652	IS66	1	0.76	1417	185640
77C.fa	Contig_80_51.2796	IS200/IS605	1	0.49	1266	255774
	77C.fa	total	30	0.92	46138	5041782
8.fa	Contig_13_64.5575	IS200/IS605	1	0.7	1209	171500
8.fa	Contig_17_68.8791	ISAS1	1	0.93	1142	123420
8.fa	Contig_18_61.0659	ISAS1	1	2.67	1246	46725
8.fa	Contig_19_77.5654	ISAS1	1	1.85	1180	63724
8.fa	Contig_21_77.0905	IS3	1	1.46	1316	89995
8.fa	Contig_23_176.247	IS66	1	3.71	2294	61788
8.fa	Contig_30_703.13	IS110	1	88.73	1110	1251
8.fa	Contig_34_209.551	IS3	1	25.73	1182	4594
8.fa	Contig_39_76.4232	ISNCY	1	0.71	1300	183918
8.fa	Contig_43_63.2875	ISNCY	1	0.27	1008	380351
8.fa	Contig_48_187.953	IS256	1	8.21	1307	15912
8.fa	Contig_48_187.953	IS3	1	6.62	1053	15912
8.fa	Contig_51_68.688	ISNCY	1	0.8	1732	217376
8.fa	Contig_55_62.3297	IS200/IS605	1	0.53	1709	323689
8.fa	Contig_57_73.544	IS256	1	0.61	2181	355775
8.fa	Contig_57_73.544	IS3	1	0.33	1165	355775
8.fa	Contig_57_73.544	IS66	1	0.57	2017	355775
8.fa	Contig_61_206.809	IS3	1	19.71	2867	14543
8.fa	Contig_61_206.809	IS30	1	8.01	1165	14543
8.fa	Contig_61_206.809	ISL3	1	3.78	549	14543
8.fa	Contig_70_74.9339	ISNCY	1	0.7	1353	193177
8.fa	Contig_79_75.8559	IS200/IS605	1	1.31	734	55970
8.fa	Contig_80_60.5604	IS200/IS605	1	0.96	677	70797
	8.fa	total	23	0.61	31496	5182175
9.fa	Contig_20_61.6687	IS200/IS605	1	3.19	1709	53650
9.fa	Contig_22_568.741	IS3	1	99.92	1288	1289
9.fa	Contig_26_75.852	ISAS1	2	11.42	2670	23378
9.fa	Contig_28_59.7543	IS30	1	3.07	1221	39831
9.fa	Contig_29_88.7107	IS3	2	2.59	3082	119144
9.fa	Contig_40_101.023	ISAS1	1	3.38	1436	42502
9.fa	Contig_44_82.2506	ISNCY	1	0.92	1353	147455
9.fa	Contig_48_70.3761	ISL3	1	1.2	1766	146970
9.fa	Contig_50_152.451	IS4	1	90.01	1162	1291
9.fa	Contig_56_93.4318	ISAS1	1	8.97	1305	14552
9.fa	Contig_58_81.4845	ISAS1	1	2.97	2082	70020
9.fa	Contig_5_76.509	IS481	1	6.42	1340	20864
9.fa	Contig_72_81.9388	IS5	1	1.04	1202	115423
9.fa	Contig_74_81.7614	ISNCY	2	0.44	1976	451729
	9.fa	total	17	0.52	23592	4532473

## Sheet: 3-Hit-miss for IS
Strain	#seqid	family	nIS	%Genome	bps4IS	dnaLen
2.fa	Contig_26_117.97	IS1	1	1.82	768	42172
21A.fa	Contig_5_78.9677	IS1	1	0.34	770	224026
21B.fa	Contig_5_66.1522	IS1	1	0.34	770	223532
3.fa	Contig_15_81.2457	IS1	1	1.44	1705	118763
3.fa	Contig_2_62.4234	IS1	1	0.5	768	153937
3.fa	Contig_79_142.186	IS1	1	11.57	768	6639																																	Family
4.fa	Contig_23_157.682	IS1	1	24.14	775	3211
46B.fa	Contig_26_68.9213	IS1	1	0.37	768	210177																									E. coli isolate	IS1	IS110	IS200/IS605	IS21	IS256	IS3	IS30	IS4	IS481	IS5	IS630	IS66	IS91	ISAS1	ISL3	ISNCY	Novel	Total
46B.fa	Contig_30_75.8094	IS1	1	3.59	3052	85035				IS1	IS110	IS200/IS605	IS21	IS256	IS3	IS30	IS4	IS481	IS5	IS630	IS66	IS91	ISAS1	ISL3	ISNCY	Novel			VICT1	GRIB	1	0	0	1	0	0	3	1	0	2	0	0	2	1	2	1	2	0	15
46B.fa	Contig_34_60.4353	IS1	1	0.2	770	392754				2.fa	143B.fa	1.fa	69C.fa	20A.fa	1.fa	1.fa	111A.fa	1.fa	10.fa	2.fa	1.fa	1.fa	1.fa	1.fa	1.fa	2.fa			VICT2	GRIB	2	1	3	4	0	0	4	0	0	1	0	1	2	1	4	1	3	1	25
5.fa	Contig_22_200.919	IS1	1	24.14	775	3211				21A.fa	2.fa	10.fa	69C.fa	20B.fa	1.fa	111A.fa	111B.fa	1.fa	111A.fa	6.fa	1.fa	111A.fa	1.fa	115C.fa	1.fa	69C.fa			VICT3	GRIB	3	3	2	1	0	0	6	0	1	1	0	0	2	0	4	0	3	0	23
55B.fa	Contig_29_65.1869	IS1	1	0.37	768	210177				21B.fa	2.fa	111A.fa	69C.fa	6.fa	1.fa	111B.fa	19A.fa	10.fa	111B.fa	6.fa	10.fa	111B.fa	10.fa	2.fa	10.fa				VICT4	GRIB	4	1	0	2	0	0	6	0	1	1	0	0	2	0	2	2	2	0	19
55B.fa	Contig_34_74.4444	IS1	1	3.59	3052	85035				3.fa	2.fa	111B.fa	7.fa	6.fa	10.fa	19A.fa	20A.fa	111A.fa	69C.fa	6.fa	111A.fa	2.fa	111A.fa	20A.fa	10.fa				VICT5	GRIB	5	1	0	2	0	0	6	0	1	1	0	0	2	0	3	2	2	0	20
55B.fa	Contig_72_54.2468	IS1	1	2	2076	103995				3.fa	20A.fa	115C.fa	77C.fa	69C.fa	10.fa	20A.fa	20B.fa	111B.fa	77C.fa	69C.fa	111A.fa	6.fa	111A.fa	20B.fa	10.fa				SQLD2	BSL	6	0	3	3	0	2	6	0	1	1	0	3	2	1	1	2	6	0	31
55C.fa	Contig_33_74.6399	IS1	1	3.59	3052	85035				3.fa	20B.fa	115C.fa		7.fa	10.fa	20B.fa	21A.fa	143B.fa	9.fa		111B.fa	7.fa	111A.fa	21A.fa	111A.fa				SQLD3	BSL	7	0	1	3	1	1	6	0	0	1	0	0	1	1	3	0	5	0	23
55C.fa	Contig_62_67.2897	IS1	1	0.36	768	211542				4.fa	21A.fa	143B.fa		77C.fa	10.fa	69C.fa	21B.fa	2.fa			111B.fa		111B.fa	21B.fa	111A.fa				SQLD4	BSL	8	0	1	4	0	2	5	1	0	0	0	0	2	0	3	1	4	0	23
55C.fa	Contig_70_57.392	IS1	1	2	2076	103995				46B.fa	21A.fa	143B.fa		8.fa	10.fa	77C.fa	3.fa	20A.fa			115C.fa		111B.fa	4.fa	111A.fa				SQLD5	BSL	9	0	0	1	0	0	2	1	1	1	1	0	0	0	4	1	2	0	14
77C.fa	Contig_11_64.7345	IS1	1	1.64	735	44800				46B.fa	21B.fa	143B.fa		8.fa	10.fa	8.fa	4.fa	20B.fa			19A.fa		111B.fa	4.fa	111B.fa				SQLD6	BSL	10	0	0	1	0	0	8	0	0	1	1	0	1	0	1	0	3	0	16
77C.fa	Contig_61_54.6169	IS1	1	0.29	861	299893				46B.fa	21B.fa	19A.fa			10.fa	9.fa	5.fa	3.fa			2.fa		115C.fa	5.fa	111B.fa				NQLD1	LS	19A	0	0	1	0	0	2	1	1	0	0	0	1	0	4	0	2	0	12
143B.fa	Contig_18_699.708	IS110	1	88.73	1110	1251				5.fa	3.fa	2.fa			10.fa		6.fa	4.fa			2.fa		115C.fa	5.fa	111B.fa				NQLD1	LS	20A	0	1	2	0	1	5	1	1	1	0	0	1	0	4	1	3	0	21
2.fa	Contig_109_263.441	IS110	1	12.15	1279	10523				55B.fa	3.fa	2.fa			111A.fa		77C.fa	46B.fa			20A.fa		143B.fa	6.fa	115C.fa				NQLD1	LS	20B	0	1	2	0	1	5	1	1	1	0	0	1	0	4	1	3	0	21
2.fa	Contig_116_77.0299	IS110	1	8.33	1196	14352				55B.fa	6.fa	2.fa			111A.fa		9.fa	5.fa			20B.fa		143B.fa	6.fa	115C.fa				NQLD1	LS	21A	1	2	0	0	0	1	0	1	0	0	0	1	0	3	1	4	0	14
2.fa	Contig_92_81.1488	IS110	1	7	1264	18052				55B.fa	6.fa	2.fa			111B.fa			55B.fa			21A.fa		143B.fa	8.fa	115C.fa				NQLD1	LS	21B	1	2	0	0	0	2	0	1	0	0	0	1	0	3	1	4	0	15
20A.fa	Contig_18_55.2914	IS110	1	5.58	1630	29196				55C.fa	6.fa	20A.fa			111B.fa			55C.fa			21B.fa		143B.fa	9.fa	143B.fa				VICT6	JKB	46B	3	0	5	0	0	1	0	0	1	0	0	0	0	4	0	3	0	17
20B.fa	Contig_16_84.1298	IS110	1	5.58	1630	29196				55C.fa	69C.fa	20A.fa			115C.fa			6.fa			3.fa		19A.fa		143B.fa				VICT6	JKB	55B	3	0	5	0	0	1	0	0	1	0	0	0	0	4	0	3	0	17
21A.fa	Contig_17_94.4397	IS110	1	0.39	1385	359441				55C.fa	69C.fa	20B.fa			115C.fa			69C.fa			3.fa		19A.fa		143B.fa				VICT6	JKB	55C	3	0	4	0	0	1	0	0	1	0	0	0	0	4	0	3	0	16
21A.fa	Contig_5_78.9677	IS110	1	0.83	1863	224026				77C.fa	7.fa	20B.fa			19A.fa			7.fa			4.fa		19A.fa		143B.fa				VICT7	JK	69C	0	2	2	3	1	4	1	0	1	1	1	1	0	1	0	4	1	22
21B.fa	Contig_19_77.64	IS110	1	0.39	1385	359441				77C.fa	77C.fa	3.fa			19A.fa			77C.fa			4.fa		19A.fa		143B.fa				VICT8	CN	77C	2	1	1	1	1	6	1	1	1	1	0	5	0	1	0	3	0	25
21B.fa	Contig_5_66.1522	IS110	1	0.83	1863	223532					8.fa	4.fa			2.fa			9.fa			5.fa		2.fa		19A.fa				SQLD7	MC	111A	0	0	1	0	0	2	1	1	1	1	0	2	1	3	0	3	0	16
3.fa	Contig_30_147.829	IS110	1	2.45	1279	52103						4.fa			2.fa						5.fa		2.fa		19A.fa				SQLD7	MC	111B	0	0	1	0	0	2	1	1	1	1	0	2	1	3	0	3	0	16
3.fa	Contig_57_75.8057	IS110	1	0.87	1738	199803						46B.fa			2.fa						6.fa		2.fa		2.fa				SQLD7	MC	115C	0	0	2	0	0	2	0	0	0	0	0	1	0	2	1	3	0	11
6.fa	Contig_151_92.3535	IS110	1	3.73	1192	31981						46B.fa			2.fa						6.fa		2.fa		2.fa				SQLD8	MW	143B	0	1	3	0	0	0	0	0	1	0	0	0	0	4	0	5	0	14
6.fa	Contig_178_96.3603	IS110	1	33.15	1165	3514						46B.fa			20A.fa						69C.fa		20A.fa		2.fa						Total	19	0	51	5	9	86	10	13	20	6	5	32	6	71	15	78	2	446
6.fa	Contig_4_1090.9	IS110	1	89.73	1110	1237						46B.fa			20A.fa						7.fa		20A.fa		20A.fa
69C.fa	Contig_224_138.356	IS110	1	92.12	1181	1282						46B.fa			20A.fa						77C.fa		20A.fa		20A.fa
69C.fa	Contig_29_67.9536	IS110	1	11.35	2040	17978						5.fa			20A.fa						77C.fa		20A.fa		20A.fa
7.fa	Contig_27_754.262	IS110	1	88.73	1110	1251						5.fa			20A.fa						77C.fa		20B.fa		20B.fa
77C.fa	Contig_66_125.273	IS110	1	2.02	1851	91573						55B.fa			20B.fa						77C.fa		20B.fa		20B.fa
8.fa	Contig_30_703.13	IS110	1	88.73	1110	1251						55B.fa			20B.fa						77C.fa		20B.fa		20B.fa
1.fa	Contig_81_112.118	IS200/IS605	1	1.9	1709	90121						55B.fa			20B.fa						8.fa		20B.fa		21A.fa
10.fa	Contig_5_51.2707	IS200/IS605	1	2	522	26102						55B.fa			20B.fa						8.fa		21A.fa		21A.fa
111A.fa	Contig_92_61.3144	IS200/IS605	1	5.99	1708	28497						55B.fa			20B.fa								21A.fa		21A.fa
111B.fa	Contig_91_70.9664	IS200/IS605	1	5.99	1708	28497						55C.fa			21A.fa								21A.fa		21A.fa
115C.fa	Contig_12_65.0231	IS200/IS605	1	0.54	1863	347431						55C.fa			21B.fa								21B.fa		21B.fa
115C.fa	Contig_35_63.6249	IS200/IS605	1	0.76	1718	224648						55C.fa			21B.fa								21B.fa		21B.fa
143B.fa	Contig_2_58.0684	IS200/IS605	1	6.12	1711	27953						55C.fa			3.fa								21B.fa		21B.fa
143B.fa	Contig_37_56.8953	IS200/IS605	1	5.07	1304	25701						6.fa			3.fa								3.fa		21B.fa
143B.fa	Contig_38_61.2566	IS200/IS605	1	1.19	827	69367						6.fa			3.fa								3.fa		3.fa
19A.fa	Contig_22_60.9312	IS200/IS605	1	2.93	1723	58719						6.fa			3.fa								3.fa		3.fa
2.fa	Contig_10_100.58	IS200/IS605	1	1.87	1333	71172						69C.fa			3.fa								3.fa		3.fa
2.fa	Contig_25_78.1382	IS200/IS605	1	2.2	1637	74456						69C.fa			3.fa								4.fa		4.fa
2.fa	Contig_28_68.5048	IS200/IS605	1	1.15	2124	185326						7.fa			4.fa								4.fa		4.fa
2.fa	Contig_66_68.2234	IS200/IS605	1	1.89	1718	90873						7.fa			4.fa								46B.fa		46B.fa
20A.fa	Contig_33_51.9852	IS200/IS605	1	0.51	1709	337724						7.fa			4.fa								46B.fa		46B.fa
20A.fa	Contig_52_53.2297	IS200/IS605	1	0.39	859	222677						77C.fa			4.fa								46B.fa		46B.fa
20B.fa	Contig_36_78.7866	IS200/IS605	1	0.36	1709	476892						8.fa			4.fa								46B.fa		5.fa
20B.fa	Contig_57_79.7064	IS200/IS605	1	0.39	859	222677						8.fa			4.fa								5.fa		5.fa
3.fa	Contig_40_59.6397	IS200/IS605	1	2.91	1709	58729						8.fa			46B.fa								5.fa		55B.fa
4.fa	Contig_15_50.5157	IS200/IS605	1	3.01	792	26342						8.fa			5.fa								5.fa		55B.fa
4.fa	Contig_61_53.5085	IS200/IS605	1	1.88	792	42210						9.fa			5.fa								55B.fa		55B.fa
46B.fa	Contig_30_75.8094	IS200/IS605	1	1.38	1170	85035									5.fa								55B.fa		55C.fa
46B.fa	Contig_34_60.4353	IS200/IS605	1	0.45	1772	392754									5.fa								55B.fa		55C.fa
46B.fa	Contig_60_57.2225	IS200/IS605	1	0.77	1718	224426									5.fa								55B.fa		55C.fa
46B.fa	Contig_6_78.0176	IS200/IS605	1	7.15	1209	16916									5.fa								55C.fa		6.fa
46B.fa	Contig_7_63.4455	IS200/IS605	1	0.38	459	120225									55B.fa								55C.fa		6.fa
5.fa	Contig_14_65.3306	IS200/IS605	1	3.01	792	26342									55C.fa								55C.fa		6.fa
5.fa	Contig_59_71.6742	IS200/IS605	1	1.88	792	42210									6.fa								55C.fa		6.fa
55B.fa	Contig_10_76.3703	IS200/IS605	1	7.15	1209	16916									6.fa								6.fa		6.fa
55B.fa	Contig_12_60.5714	IS200/IS605	1	0.38	459	120225									6.fa								69C.fa		6.fa
55B.fa	Contig_34_74.4444	IS200/IS605	1	1.38	1170	85035									6.fa								7.fa		69C.fa
55B.fa	Contig_39_57.2991	IS200/IS605	1	0.26	752	288400									6.fa								7.fa		69C.fa
55B.fa	Contig_69_53.7711	IS200/IS605	1	0.31	628	200590									6.fa								7.fa		69C.fa
55C.fa	Contig_10_62.4247	IS200/IS605	1	0.38	459	120225									69C.fa								77C.fa		69C.fa
55C.fa	Contig_33_74.6399	IS200/IS605	1	1.38	1170	85035									69C.fa								8.fa		7.fa
55C.fa	Contig_71_58.4373	IS200/IS605	1	2.44	857	35095									69C.fa								8.fa		7.fa
55C.fa	Contig_7_82.5713	IS200/IS605	1	6.47	1209	18683									69C.fa								8.fa		7.fa
6.fa	Contig_161_56.6904	IS200/IS605	1	1.94	1719	88391									7.fa								9.fa		7.fa
6.fa	Contig_231_74.481	IS200/IS605	1	2.06	1831	89042									7.fa								9.fa		7.fa
6.fa	Contig_91_56.0772	IS200/IS605	1	0.76	1850	244357									7.fa								9.fa		77C.fa
69C.fa	Contig_183_46.6784	IS200/IS605	1	3.23	861	26640									7.fa								9.fa		77C.fa
69C.fa	Contig_62_48.5115	IS200/IS605	1	3.18	809	25419									7.fa										77C.fa
7.fa	Contig_28_79.2143	IS200/IS605	1	0.27	1284	475523									7.fa										8.fa
7.fa	Contig_38_95.92	IS200/IS605	1	3.5	976	27852									77C.fa										8.fa
7.fa	Contig_51_106.119	IS200/IS605	1	4.13	1831	44362									77C.fa										8.fa
77C.fa	Contig_80_51.2796	IS200/IS605	1	0.49	1266	255774									77C.fa										8.fa
8.fa	Contig_13_64.5575	IS200/IS605	1	0.7	1209	171500									77C.fa										9.fa
8.fa	Contig_55_62.3297	IS200/IS605	1	0.53	1709	323689									77C.fa										9.fa
8.fa	Contig_79_75.8559	IS200/IS605	1	1.31	734	55970									77C.fa
8.fa	Contig_80_60.5604	IS200/IS605	1	0.96	677	70797									8.fa
9.fa	Contig_20_61.6687	IS200/IS605	1	3.19	1709	53650									8.fa
69C.fa	Contig_172_48.5617	IS21	1	39.98	4329	10827									8.fa
69C.fa	Contig_210_93.2865	IS21	1	50.44	2133	4229									8.fa
69C.fa	Contig_269_83.3546	IS21	1	14.28	2132	14928									8.fa
7.fa	Contig_66_144.416	IS21	1	3.37	2131	63230									9.fa
77C.fa	Contig_55_141.417	IS21	1	4.9	2227	45487									9.fa
20A.fa	Contig_9_126.039	IS256	1	9.68	1293	13361
20B.fa	Contig_10_193.57	IS256	1	9.68	1293	13361
6.fa	Contig_132_56.8643	IS256	1	1.16	1328	114697
6.fa	Contig_38_81.3147	IS256	1	0.96	1313	136900
69C.fa	Contig_166_79.6955	IS256	1	40.02	1535	3836
7.fa	Contig_57_144.537	IS256	1	7.57	1293	17075
77C.fa	Contig_66_125.273	IS256	1	2.38	2181	91573
8.fa	Contig_48_187.953	IS256	1	8.21	1307	15912
8.fa	Contig_57_73.544	IS256	1	0.61	2181	355775
1.fa	Contig_15_130.433	IS3	1	10.05	2096	20862
1.fa	Contig_22_1110.49	IS3	1	99.92	1288	1289
1.fa	Contig_26_141.302	IS3	1	1.49	1451	97261
10.fa	Contig_18_117.253	IS3	2	24.08	2859	11875
10.fa	Contig_19_551.512	IS3	1	80.27	533	664
10.fa	Contig_29_59.0196	IS3	1	2.84	1743	61414
10.fa	Contig_3_57.3258	IS3	1	4.34	1232	28387
10.fa	Contig_54_229.012	IS3	1	89.76	1043	1162
10.fa	Contig_63_120.963	IS3	1	24.89	1252	5031
10.fa	Contig_68_142.351	IS3	1	11.65	823	7065
10.fa	Contig_86_111.339	IS3	1	8.15	1221	14985
111A.fa	Contig_101_84.4219	IS3	1	3.02	1258	41658
111A.fa	Contig_50_148.363	IS3	1	10.38	1571	15137
111B.fa	Contig_103_96.9148	IS3	1	3.02	1258	41658
111B.fa	Contig_59_176.455	IS3	1	10.33	1571	15213
115C.fa	Contig_36_140.204	IS3	1	11.55	1585	13720
115C.fa	Contig_57_70.9276	IS3	2	16.63	3441	20689
19A.fa	Contig_67_73.4281	IS3	1	4.12	1101	26724
19A.fa	Contig_96_80.3929	IS3	1	1.53	1451	94676
2.fa	Contig_109_263.441	IS3	1	10.31	1085	10523
2.fa	Contig_10_100.58	IS3	1	2.07	1473	71172
2.fa	Contig_15_352.755	IS3	1	89.29	550	616
2.fa	Contig_26_117.97	IS3	1	4.06	1713	42172
20A.fa	Contig_10_141.528	IS3	1	10.57	1592	15057
20A.fa	Contig_22_55.2374	IS3	1	0.26	778	295008
20A.fa	Contig_52_53.2297	IS3	1	0.75	1662	222677
20A.fa	Contig_58_66.9419	IS3	1	1.07	1016	94698
20A.fa	Contig_72_144.709	IS3	1	9.25	2906	31418
20B.fa	Contig_21_84.1667	IS3	1	0.26	778	295008
20B.fa	Contig_37_214.357	IS3	1	10.58	1592	15053
20B.fa	Contig_57_79.7064	IS3	1	0.75	1662	222677
20B.fa	Contig_64_103.148	IS3	1	0.33	1016	303755
20B.fa	Contig_70_221.77	IS3	1	9.25	2906	31418
21A.fa	Contig_44_101.843	IS3	1	24.96	1038	4159
21B.fa	Contig_41_403.118	IS3	1	89.73	935	1042
21B.fa	Contig_45_84.1174	IS3	1	24.96	1038	4159
3.fa	Contig_14_589.473	IS3	1	53.8	502	933
3.fa	Contig_30_147.829	IS3	1	3.1	1613	52103
3.fa	Contig_34_81.9781	IS3	1	2.42	1451	60022
3.fa	Contig_36_170.85	IS3	1	13.45	1188	8834
3.fa	Contig_75_70.4942	IS3	1	1.16	1377	118518
3.fa	Contig_82_218.267	IS3	2	109.7	2070	1887
4.fa	Contig_21_167.553	IS3	1	6.62	1627	24590
4.fa	Contig_23_157.682	IS3	1	27.56	885	3211
4.fa	Contig_28_58.0909	IS3	1	0.74	778	104832
4.fa	Contig_31_66.5839	IS3	1	0.23	688	304623
4.fa	Contig_7_163.28	IS3	1	3.86	1182	30643
4.fa	Contig_83_68.3303	IS3	1	1.53	1451	94889
46B.fa	Contig_22_74.4741	IS3	1	1.53	1451	94972
5.fa	Contig_22_200.919	IS3	1	27.56	885	3211
5.fa	Contig_26_76.9063	IS3	1	0.74	778	104832
5.fa	Contig_30_92.5509	IS3	1	0.23	688	304592
5.fa	Contig_37_227.636	IS3	1	6.62	1627	24588
5.fa	Contig_5_222.546	IS3	1	3.75	1182	31535
5.fa	Contig_85_93.3179	IS3	1	1.53	1451	94889
55B.fa	Contig_26_69.9846	IS3	1	1.53	1451	94972
55C.fa	Contig_26_71.4169	IS3	1	1.53	1451	94972
6.fa	Contig_113_482.641	IS3	1	99.77	1302	1305
6.fa	Contig_117_2038.6	IS3	1	84.12	1028	1222
6.fa	Contig_151_92.3535	IS3	1	4.1	1310	31981
6.fa	Contig_46_87.2899	IS3	1	0.23	467	206611
6.fa	Contig_56_76.1831	IS3	1	13.14	1233	9387
6.fa	Contig_5_92.9391	IS3	1	5.4	1243	23034
69C.fa	Contig_166_79.6955	IS3	1	22.71	871	3836
69C.fa	Contig_215_151.23	IS3	1	16.96	1183	6977
69C.fa	Contig_234_149.568	IS3	1	2.93	1211	41342
69C.fa	Contig_244_65.1586	IS3	1	9.18	1314	14321
7.fa	Contig_25_391.855	IS3	1	86.46	983	1137
7.fa	Contig_31_102.974	IS3	2	2.72	3444	126400
7.fa	Contig_38_95.92	IS3	1	4.64	1291	27852
7.fa	Contig_43_242.423	IS3	1	84.06	1028	1223
7.fa	Contig_63_107.911	IS3	1	0.82	1283	155944
7.fa	Contig_6_160.19	IS3	1	11.26	1571	13953
77C.fa	Contig_10_155.84	IS3	1	86.33	562	651
77C.fa	Contig_52_68.2998	IS3	1	5.93	911	15368
77C.fa	Contig_55_141.417	IS3	2	5.36	2437	45487
77C.fa	Contig_61_54.6169	IS3	1	0.26	778	299893
77C.fa	Contig_66_125.273	IS3	1	2.27	2082	91573
77C.fa	Contig_69_55.0412	IS3	1	34.11	2394	7018
8.fa	Contig_21_77.0905	IS3	1	1.46	1316	89995
8.fa	Contig_34_209.551	IS3	1	25.73	1182	4594
8.fa	Contig_48_187.953	IS3	1	6.62	1053	15912
8.fa	Contig_57_73.544	IS3	1	0.33	1165	355775
8.fa	Contig_61_206.809	IS3	1	19.71	2867	14543
9.fa	Contig_22_568.741	IS3	1	99.92	1288	1289
9.fa	Contig_29_88.7107	IS3	2	2.59	3082	119144
1.fa	Contig_15_130.433	IS30	1	7.48	1560	20862
111A.fa	Contig_109_82.9829	IS30	1	1.1	1263	114629
111B.fa	Contig_35_94.1649	IS30	1	1.1	1263	114357
19A.fa	Contig_67_73.4281	IS30	1	4.91	1311	26724
20A.fa	Contig_58_66.9419	IS30	1	1.29	1221	94698
20B.fa	Contig_64_103.148	IS30	1	0.4	1221	303755
69C.fa	Contig_160_45.8056	IS30	1	1.57	1253	79891
77C.fa	Contig_19_68.5277	IS30	1	6.66	1263	18976
8.fa	Contig_61_206.809	IS30	1	8.01	1165	14543
9.fa	Contig_28_59.7543	IS30	1	3.07	1221	39831
111A.fa	Contig_77_254.537	IS4	1	90.01	1162	1291
111B.fa	Contig_76_294.189	IS4	1	90.01	1162	1291
19A.fa	Contig_76_125.046	IS4	1	90.01	1162	1291
20A.fa	Contig_2_62.8059	IS4	1	1.83	3533	193449
20B.fa	Contig_72_95.2276	IS4	1	0.81	2063	254034
21A.fa	Contig_35_177.432	IS4	1	94.51	1309	1385
21B.fa	Contig_36_153.116	IS4	1	94.51	1309	1385
3.fa	Contig_26_73.3507	IS4	1	0.63	731	115161
4.fa	Contig_85_206.451	IS4	1	27.75	1366	4922
5.fa	Contig_87_272.358	IS4	1	27.75	1366	4922
6.fa	Contig_46_87.2899	IS4	1	0.49	1018	206611
77C.fa	Contig_66_125.273	IS4	1	1.6	1467	91573
9.fa	Contig_50_152.451	IS4	1	90.01	1162	1291
1.fa	Contig_60_130.318	IS481	1	2.95	1340	45353
1.fa	Contig_71_370.465	IS481	1	16.48	1201	7289
10.fa	Contig_75_62.4027	IS481	1	2.25	1340	59634
111A.fa	Contig_5_76.5727	IS481	1	15.82	1340	8469
111B.fa	Contig_6_84.173	IS481	1	15.82	1340	8469
143B.fa	Contig_12_69.4473	IS481	1	2.09	1340	64253
2.fa	Contig_89_84.0893	IS481	1	2.58	1340	51886
20A.fa	Contig_39_62.3527	IS481	1	2.86	1340	46849
20B.fa	Contig_3_94.5337	IS481	1	2.89	1340	46368
3.fa	Contig_9_70.6034	IS481	1	2.24	1340	59872
4.fa	Contig_11_57.2953	IS481	1	2.24	1340	59872
46B.fa	Contig_44_71.2461	IS481	1	2.45	1340	54717
5.fa	Contig_11_75.9255	IS481	1	2.24	1340	59872
55B.fa	Contig_41_67.2458	IS481	1	2.47	1340	54300
55C.fa	Contig_40_68.296	IS481	1	2.47	1340	54300
6.fa	Contig_73_71.7504	IS481	1	3.51	1340	38228
69C.fa	Contig_162_55.9738	IS481	1	3.1	1340	43194
7.fa	Contig_32_90.7806	IS481	1	0.37	1340	359417
77C.fa	Contig_43_49.7826	IS481	1	2.87	2341	81641
9.fa	Contig_5_76.509	IS481	1	6.42	1340	20864
10.fa	Contig_64_76.807	IS5	1	1.85	1195	64590
111A.fa	Contig_102_74.8065	IS5	1	3.04	1203	39607
111B.fa	Contig_104_85.4595	IS5	1	3.04	1203	39607
69C.fa	Contig_234_149.568	IS5	1	5.97	2468	41342
77C.fa	Contig_18_61.234	IS5	1	71.83	1285	1789
9.fa	Contig_72_81.9388	IS5	1	1.04	1202	115423
2.fa	Contig_82_109.965	IS630	1	33.37	1639	4912
6.fa	Contig_132_56.8643	IS630	1	0.99	1133	114697
6.fa	Contig_38_81.3147	IS630	1	0.73	1004	136900
6.fa	Contig_46_87.2899	IS630	1	0.58	1206	206611
69C.fa	Contig_49_51.7545	IS630	1	5.47	1056	19318
1.fa	Contig_69_632.727	IS66	1	83.04	1787	2152
1.fa	Contig_71_370.465	IS66	1	19.95	1454	7289
10.fa	Contig_29_59.0196	IS66	1	3.23	1985	61414
111A.fa	Contig_56_80.0399	IS66	2	6.15	4344	70607
111A.fa	Contig_97_139.617	IS66	1	6.85	1487	21708
111B.fa	Contig_56_90.0099	IS66	2	6.15	4344	70607
111B.fa	Contig_96_163.1	IS66	1	6.85	1487	21708
115C.fa	Contig_71_866.417	IS66	1	55.04	1435	2607
19A.fa	Contig_67_73.4281	IS66	1	8.74	2335	26724
2.fa	Contig_76_568.639	IS66	1	76.54	1847	2413
2.fa	Contig_97_220.106	IS66	1	22.2	2161	9734
20A.fa	Contig_23_61.9794	IS66	1	14.96	2325	15538
20B.fa	Contig_24_95.0289	IS66	1	14.93	2325	15574
21A.fa	Contig_37_99.9805	IS66	1	0.61	2083	343135
21B.fa	Contig_38_82.9476	IS66	1	0.61	2083	342773
3.fa	Contig_15_81.2457	IS66	1	1.6	1895	118763
3.fa	Contig_35_98.0689	IS66	1	36.91	1824	4942
4.fa	Contig_23_157.682	IS66	1	44.81	1439	3211
4.fa	Contig_74_165.457	IS66	1	17.82	2161	12130
5.fa	Contig_22_200.919	IS66	1	44.81	1439	3211
5.fa	Contig_74_222.953	IS66	1	17.82	2161	12130
6.fa	Contig_112_68.1654	IS66	2	13.17	3073	23333
6.fa	Contig_60_208.41	IS66	1	26.49	5882	22205
69C.fa	Contig_231_105.748	IS66	1	15.31	1580	10319
7.fa	Contig_31_102.974	IS66	1	1.18	1495	126400
77C.fa	Contig_52_68.2998	IS66	1	11.87	1824	15368
77C.fa	Contig_55_141.417	IS66	2	11.35	5161	45487
77C.fa	Contig_59_52.9922	IS66	1	1.69	2325	137920
77C.fa	Contig_66_125.273	IS66	2	4.45	4078	91573
77C.fa	Contig_73_60.0652	IS66	1	0.76	1417	185640
8.fa	Contig_23_176.247	IS66	1	3.71	2294	61788
8.fa	Contig_57_73.544	IS66	1	0.57	2017	355775
1.fa	Contig_72_330.951	IS91	1	2.18	1325	60787
111A.fa	Contig_97_139.617	IS91	1	9	1954	21708
111B.fa	Contig_96_163.1	IS91	1	9	1954	21708
2.fa	Contig_12_380.139	IS91	1	96.69	1400	1448
6.fa	Contig_60_208.41	IS91	1	9.81	2178	22205
7.fa	Contig_66_144.416	IS91	1	2.2	1388	63230
1.fa	Contig_24_141.063	ISAS1	1	2.34	2082	89099
1.fa	Contig_89_130	ISAS1	1	0.78	1333	171595
10.fa	Contig_62_66.1883	ISAS1	1	1.61	1332	82532
111A.fa	Contig_3_79.5771	ISAS1	1	2.87	1332	46378
111A.fa	Contig_43_71.7728	ISAS1	2	13.17	3011	22858
111A.fa	Contig_60_97.9258	ISAS1	1	3.35	1436	42903
111B.fa	Contig_44_85.3477	ISAS1	2	13.17	3011	22858
111B.fa	Contig_46_90.9998	ISAS1	1	1.77	1332	75421
111B.fa	Contig_61_111.959	ISAS1	1	3.35	1436	42903
115C.fa	Contig_20_71.8131	ISAS1	2	1.66	2620	157620
115C.fa	Contig_29_80.864	ISAS1	1	1.07	1180	110188
143B.fa	Contig_12_69.4473	ISAS1	1	2.4	1542	64253
143B.fa	Contig_40_65.5201	ISAS1	1	0.49	1433	292894
143B.fa	Contig_50_64.6816	ISAS1	1	1.17	1142	97285
143B.fa	Contig_8_59.9851	ISAS1	1	2.97	1326	44640
19A.fa	Contig_24_79.8507	ISAS1	1	3.18	1459	45851
19A.fa	Contig_52_70.3549	ISAS1	1	2.63	1181	44833
19A.fa	Contig_5_77.7506	ISAS1	1	4.65	1685	36200
19A.fa	Contig_74_67.8138	ISAS1	1	0.37	1332	360445
2.fa	Contig_45_93.6189	ISAS1	1	11.62	1179	10146
2.fa	Contig_4_88.2838	ISAS1	1	1.99	1408	70843
2.fa	Contig_56_72.1891	ISAS1	1	3.17	1327	41830
2.fa	Contig_74_79.3817	ISAS1	1	0.94	1142	121302
20A.fa	Contig_34_58.4903	ISAS1	2	6.9	2864	41513
20A.fa	Contig_35_80.5761	ISAS1	1	3.32	1436	43249
20A.fa	Contig_59_67.4976	ISAS1	1	1.64	1332	81287
20A.fa	Contig_7_69.6837	ISAS1	1	3.22	2082	64656
20B.fa	Contig_2_100.593	ISAS1	1	1.65	1332	80806
20B.fa	Contig_38_87.7594	ISAS1	2	6.81	2864	42085
20B.fa	Contig_39_123.038	ISAS1	1	3.32	1436	43249
20B.fa	Contig_8_105.417	ISAS1	1	3.23	2082	64406
21A.fa	Contig_17_94.4397	ISAS1	1	0.36	1291	359441
21A.fa	Contig_23_77.6249	ISAS1	1	0.34	1318	390074
21A.fa	Contig_66_92.2263	ISAS1	2	2.32	4707	202722
21B.fa	Contig_19_77.64	ISAS1	1	0.36	1291	359441
21B.fa	Contig_23_64.8244	ISAS1	1	0.34	1318	390074
21B.fa	Contig_65_76.2898	ISAS1	2	2.32	4707	202722
3.fa	Contig_43_70.2283	ISAS1	2	6.9	2864	41513
3.fa	Contig_44_93.904	ISAS1	1	3.35	1436	42904
3.fa	Contig_78_73.1611	ISAS1	1	1.62	1332	82191
3.fa	Contig_87_78.2318	ISAS1	1	2.88	2082	72355
4.fa	Contig_27_62.446	ISAS1	1	0.68	2082	304139
4.fa	Contig_81_60.3561	ISAS1	1	0.67	1332	197441
46B.fa	Contig_31_81.8128	ISAS1	1	1.17	1181	100923
46B.fa	Contig_44_71.2461	ISAS1	1	3.08	1685	54717
46B.fa	Contig_57_62.9701	ISAS1	1	0.32	1142	353801
46B.fa	Contig_61_116.296	ISAS1	1	24.46	1622	6632
5.fa	Contig_25_85.1235	ISAS1	1	0.68	2082	304262
5.fa	Contig_45_102.325	ISAS1	1	3.39	1436	42341
5.fa	Contig_83_80.8097	ISAS1	1	0.67	1332	197441
55B.fa	Contig_35_77.5701	ISAS1	1	1.17	1181	100923
55B.fa	Contig_41_67.2458	ISAS1	1	3.1	1685	54300
55B.fa	Contig_70_111.866	ISAS1	1	24.46	1622	6632
55B.fa	Contig_8_58.5548	ISAS1	1	0.32	1142	351950
55C.fa	Contig_34_74.6197	ISAS1	1	1.17	1181	100923
55C.fa	Contig_40_68.296	ISAS1	1	3.1	1685	54300
55C.fa	Contig_63_60.4937	ISAS1	1	0.22	1142	510438
55C.fa	Contig_68_113.019	ISAS1	1	24.46	1622	6632
6.fa	Contig_135_81.6606	ISAS1	1	1.57	1162	74207
69C.fa	Contig_42_63.8393	ISAS1	2	10.78	2596	24087
7.fa	Contig_16_88.9395	ISAS1	1	0.94	1142	121168
7.fa	Contig_18_99.5736	ISAS1	1	1.74	1180	67690
7.fa	Contig_28_79.2143	ISAS1	1	0.45	2144	475523
77C.fa	Contig_44_57.2879	ISAS1	1	0.63	1179	186506
8.fa	Contig_17_68.8791	ISAS1	1	0.93	1142	123420
8.fa	Contig_18_61.0659	ISAS1	1	2.67	1246	46725
8.fa	Contig_19_77.5654	ISAS1	1	1.85	1180	63724
9.fa	Contig_26_75.852	ISAS1	2	11.42	2670	23378
9.fa	Contig_40_101.023	ISAS1	1	3.38	1436	42502
9.fa	Contig_56_93.4318	ISAS1	1	8.97	1305	14552
9.fa	Contig_58_81.4845	ISAS1	1	2.97	2082	70020
1.fa	Contig_19_344.218	ISL3	1	3.18	1315	41410
115C.fa	Contig_57_70.9276	ISL3	1	8.54	1766	20689
2.fa	Contig_92_81.1488	ISL3	1	9.79	1768	18052
20A.fa	Contig_18_55.2914	ISL3	1	6.05	1765	29196
20B.fa	Contig_16_84.1298	ISL3	1	6.05	1765	29196
21A.fa	Contig_5_78.9677	ISL3	1	0.79	1766	224026
21B.fa	Contig_5_66.1522	ISL3	1	0.79	1766	223532
4.fa	Contig_18_86.1628	ISL3	1	39.33	1767	4493
4.fa	Contig_7_163.28	ISL3	1	5.62	1721	30643
5.fa	Contig_16_112.022	ISL3	1	39.33	1767	4493
5.fa	Contig_5_222.546	ISL3	1	5.46	1721	31535
6.fa	Contig_109_91.2311	ISL3	1	36.79	1768	4806
6.fa	Contig_46_87.2899	ISL3	1	1.28	2639	206611
8.fa	Contig_61_206.809	ISL3	1	3.78	549	14543
9.fa	Contig_48_70.3761	ISL3	1	1.2	1766	146970
1.fa	Contig_65_135.039	ISNCY	1	0.35	1088	308893
1.fa	Contig_91_137.536	ISNCY	1	3.78	1349	35659
10.fa	Contig_12_71.8383	ISNCY	1	3.91	887	22658
10.fa	Contig_73_71.8788	ISNCY	1	0.92	1353	147665
10.fa	Contig_7_65.4326	ISNCY	1	1.36	1738	127930
111A.fa	Contig_106_166.28	ISNCY	1	1.43	1026	71648
111A.fa	Contig_66_79.2046	ISNCY	1	0.92	1353	147456
111A.fa	Contig_75_81.7156	ISNCY	1	5.33	1088	20416
111B.fa	Contig_110_179.912	ISNCY	1	5.63	2358	41850
111B.fa	Contig_67_90.8284	ISNCY	1	0.92	1353	147456
111B.fa	Contig_74_92.9934	ISNCY	1	5.33	1088	20416
115C.fa	Contig_16_75.9923	ISNCY	1	2.3	1732	75400
115C.fa	Contig_17_69.429	ISNCY	1	0.51	1008	197960
115C.fa	Contig_61_83.404	ISNCY	1	1.19	1154	96903
143B.fa	Contig_14_71.9221	ISNCY	1	0.7	1353	193543
143B.fa	Contig_27_59.4068	ISNCY	2	0.29	2030	706370
143B.fa	Contig_39_71.7571	ISNCY	1	0.31	1154	367609
143B.fa	Contig_4_65.5664	ISNCY	1	0.83	1732	209627
143B.fa	Contig_6_55.0385	ISNCY	1	0.58	1826	315229
19A.fa	Contig_11_72.2481	ISNCY	1	0.52	1088	208923
19A.fa	Contig_56_70.4663	ISNCY	1	10.27	888	8646
2.fa	Contig_113_74.5371	ISNCY	1	0.87	1008	116360
2.fa	Contig_120_84.2099	ISNCY	1	0.97	1731	178365
2.fa	Contig_42_89.9814	ISNCY	1	1.05	1154	110361
20A.fa	Contig_40_64.8142	ISNCY	1	0.92	1353	147456
20A.fa	Contig_47_61.8283	ISNCY	1	0.52	1088	210443
20A.fa	Contig_58_66.9419	ISNCY	1	1.41	1337	94698
20B.fa	Contig_43_94.2514	ISNCY	1	0.72	1088	151256
20B.fa	Contig_45_99.0899	ISNCY	1	0.92	1353	147456
20B.fa	Contig_64_103.148	ISNCY	1	0.44	1337	303755
21A.fa	Contig_29_102.003	ISNCY	1	0.44	888	200719
21A.fa	Contig_36_85.3464	ISNCY	2	0.43	2015	468396
21A.fa	Contig_4_106.658	ISNCY	1	0.49	1439	292183
21A.fa	Contig_50_94.1531	ISNCY	1	0.64	1086	169847
21B.fa	Contig_15_86.8723	ISNCY	1	0.54	1439	265146
21B.fa	Contig_33_84.2928	ISNCY	1	0.44	888	200996
21B.fa	Contig_37_70.045	ISNCY	2	0.43	2015	468396
21B.fa	Contig_51_78.1807	ISNCY	1	0.64	1086	169847
3.fa	Contig_15_81.2457	ISNCY	1	1.56	1855	118763
3.fa	Contig_51_76.3729	ISNCY	1	0.92	1353	147400
3.fa	Contig_66_70.6947	ISNCY	1	0.52	1088	210458
4.fa	Contig_51_63.5486	ISNCY	1	0.92	1353	147451
4.fa	Contig_75_60.3725	ISNCY	1	0.52	1088	210225
46B.fa	Contig_41_71.0633	ISNCY	1	0.91	1353	148837
46B.fa	Contig_63_67.9775	ISNCY	1	0.52	1088	208909
46B.fa	Contig_9_72.7005	ISNCY	1	1.12	1349	120869
5.fa	Contig_48_87.6448	ISNCY	1	0.92	1353	147451
5.fa	Contig_75_82.8699	ISNCY	1	0.52	1088	210225
55B.fa	Contig_16_68.711	ISNCY	1	1.12	1349	120633
55B.fa	Contig_20_65.4617	ISNCY	1	0.73	1088	149856
55B.fa	Contig_49_67.0236	ISNCY	1	0.91	1353	148837
55C.fa	Contig_13_68.6003	ISNCY	1	1.9	1349	71114
55C.fa	Contig_46_66.8757	ISNCY	1	0.73	1088	149850
55C.fa	Contig_48_68.5184	ISNCY	1	0.91	1353	148837
6.fa	Contig_125_75.8718	ISNCY	1	3.52	1826	51871
6.fa	Contig_147_82.0599	ISNCY	1	1.28	1154	89958
6.fa	Contig_172_61.852	ISNCY	1	0.7	1008	143546
6.fa	Contig_188_75.8788	ISNCY	1	0.9	1353	150910
6.fa	Contig_230_67.669	ISNCY	1	1.39	1625	116654
6.fa	Contig_86_167.421	ISNCY	1	9.44	1611	17057
69C.fa	Contig_131_56.3152	ISNCY	1	4.35	2018	46430
69C.fa	Contig_212_47.9158	ISNCY	1	0.64	1203	187996
69C.fa	Contig_213_55.8653	ISNCY	1	1.21	1353	112189
69C.fa	Contig_78_53.776	ISNCY	1	1.21	1625	134707
7.fa	Contig_31_102.974	ISNCY	1	1.47	1854	126400
7.fa	Contig_40_85.2346	ISNCY	1	0.16	1008	622821
7.fa	Contig_60_102.627	ISNCY	1	0.7	1353	192776
7.fa	Contig_68_77.598	ISNCY	1	1.06	1826	172793
7.fa	Contig_73_92.9315	ISNCY	1	0.69	1732	250608
77C.fa	Contig_23_60.9346	ISNCY	1	0.48	1353	284802
77C.fa	Contig_27_54.4475	ISNCY	2	0.52	2073	399963
77C.fa	Contig_34_58.5901	ISNCY	2	0.64	2087	325210
8.fa	Contig_39_76.4232	ISNCY	1	0.71	1300	183918
8.fa	Contig_43_63.2875	ISNCY	1	0.27	1008	380351
8.fa	Contig_51_68.688	ISNCY	1	0.8	1732	217376
8.fa	Contig_70_74.9339	ISNCY	1	0.7	1353	193177
9.fa	Contig_44_82.2506	ISNCY	1	0.92	1353	147455
9.fa	Contig_74_81.7614	ISNCY	2	0.44	1976	451729
2.fa	Contig_4_88.2838	new	1	1.28	905	70843
69C.fa	Contig_273_66.7972	new	1	11.46	902	7872
	1.fa	total	15	0.45	22378	4943197
	10.fa	total	17	0.45	21058	4725187
	111A.fa	total	18	0.54	26536	4906794
	111B.fa	total	18	0.57	27868	4907273
	115C.fa	total	13	0.39	19502	4946345
	143B.fa	total	15	0.42	19830	4672670
	19A.fa	total	12	0.36	16716	4631624
	2.fa	total	26	0.75	36149	4844146
	20A.fa	total	22	0.66	35121	5281438
	20B.fa	total	22	0.64	33651	5282525
	21A.fa	total	16	0.47	22958	4922211
	21B.fa	total	17	0.49	23893	4920155
	3.fa	total	25	0.72	33968	4725985
	4.fa	total	19	0.5	24619	4895282
	46B.fa	total	17	0.48	23129	4784548
	5.fa	total	20	0.53	26055	4895467
	55B.fa	total	17	0.47	22325	4782682
	55C.fa	total	16	0.46	21802	4780906
	6.fa	total	32	0.92	49071	5349423
	69C.fa	total	24	0.71	36993	5231062
	7.fa	total	24	0.71	34687	4896537
	77C.fa	total	30	0.92	46138	5041782
	8.fa	total	23	0.61	31496	5182175
	9.fa	total	17	0.52	23592	4532473

## Sheet: Hit-miss virulence for IS
#FILE	NUM_FOUND	astA	east1	yjhV
1.fa.is.fna	1	.	.	100
6.fa.is.fna	2	100	82.91	.
7.fa.is.fna	1	.	.	100
