# Supplementary material for: Survey and Sequence Characterization of Bovine Mastitis-Associated Escherichia coli in Dairy Herds
Source: Front Vet Sci. 2020 Dec 7;7:582297. doi: 10.3389/fvets.2020.582297 (PMC7750360; doi:10.3389/fvets.2020.582297)
Supplement: Supplementary file 6 [file Data_Sheet_6.XLSX]

## Sheet: GO._core
qpid	ontology	goid	desc	ARGOT_score	ARGOT_PPV	ARGOT_rank
111A_00002_1	BP	6865	amino acid transport	6.67375	0.679804	1
111A_00002_1	CC	5886	plasma membrane	2.64671	0.540922	1
111A_00002_1	MF	15190	L-leucine transmembrane transporter activity	0.108207	0.352463	1
111A_00002_1	CC	16021	integral component of membrane	0.70404	0.426533	3
111A_00002_1	BP	1905039	carboxylic acid transmembrane transport	0.0475595	0.336365	18
111A_00002_1	BP	98655	cation transmembrane transport	0.0264354	0.328308	21
111A_00003_1	MF	3700	DNA-binding transcription factor activity	4.65843	0.618091	1
111A_00003_1	BP	6355	regulation of transcription, DNA-templated	3.55102	0.578317	1
111A_00003_1	MF	3677	DNA binding	3.07833	0.559456	3
111A_00004_1	MF	9027	tartrate dehydrogenase activity	6.45406	0.673578	1
111A_00004_1	BP	55114	oxidation-reduction process	2.17161	0.518672	1
111A_00004_1	MF	51287	NAD binding	5.91771	0.657919	2
111A_00004_1	MF	287	magnesium ion binding	4.86996	0.625127	5
111A_00004_1	MF	46553	D-malate dehydrogenase (decarboxylating) activity	2.04788	0.512487	13
111A_00004_1	MF	50319	tartrate decarboxylase activity	1.1558	0.460802	17
111A_00005_1	BP	71705	nitrogen compound transport	4.6714	0.618527	1
111A_00005_1	MF	22857	transmembrane transporter activity	3.31738	0.569163	1
111A_00005_1	CC	5886	plasma membrane	2.99097	0.555815	1
111A_00005_1	BP	55085	transmembrane transport	2.85292	0.549951	2
111A_00005_1	CC	16021	integral component of membrane	0.795615	0.434214	3
111A_00006_1	BP	9437	carnitine metabolic process	12.1406	0.810626	1
111A_00006_1	MF	16709	oxidoreductase activity, acting on paired donors, with incorporation or reduction of molecular oxygen, NAD(P)H as one donor, and incorporation of one atom of oxygen	9.30136	0.747533	1
111A_00006_1	MF	51537	2 iron, 2 sulfur cluster binding	7.43561	0.700636	2
111A_00006_1	BP	55114	oxidation-reduction process	2.38892	0.529123	4
111A_00006_1	MF	5506	iron ion binding	6.20761	0.666467	5
111A_00006_1	BP	70207	protein homotrimerization	0.0857982	0.347231	12
111A_00006_1	MF	51213	dioxygenase activity	1.73569	0.495994	13
111A_00006_1	MF	42802	identical protein binding	0.0452502	0.335587	17
111A_00007_1	BP	9437	carnitine metabolic process	12.3813	0.815616	1
111A_00007_1	MF	16709	oxidoreductase activity, acting on paired donors, with incorporation or reduction of molecular oxygen, NAD(P)H as one donor, and incorporation of one atom of oxygen	9.48574	0.751901	1
111A_00007_1	MF	51537	2 iron, 2 sulfur cluster binding	7.58301	0.704541	2
111A_00007_1	BP	22900	electron transport chain	4.44443	0.610808	4
111A_00007_1	MF	9055	electron transfer activity	4.86808	0.625065	7
111A_00007_1	MF	46872	metal ion binding	2.61341	0.539431	10
111A_00007_1	MF	51213	dioxygenase activity	1.78531	0.49871	12
111A_00007_1	BP	32259	methylation	0.026018	0.328121	14
111A_00007_1	MF	8168	methyltransferase activity	0.026702	0.328427	16
111A_00008_1	MF	33890	ribonuclease D activity	12.9476	0.827169	1
111A_00008_1	BP	42780	tRNA 3'-end processing	10.6262	0.77802	1
111A_00008_1	CC	5737	cytoplasm	2.02957	0.511556	1
111A_00008_1	BP	90503	RNA phosphodiester bond hydrolysis, exonucleolytic	8.9306	0.738617	4
111A_00008_1	MF	8408	3'-5' exonuclease activity	8.10942	0.718187	5
111A_00008_1	MF	166	nucleotide binding	2.38549	0.528962	11
111A_00008_1	MF	3676	nucleic acid binding	2.11038	0.515634	15
111A_00009_1	MF	102391	decanoate-CoA ligase activity	5.27583	0.638212	1
111A_00009_1	BP	1676	long-chain fatty acid metabolic process	4.88372	0.62558	1
111A_00009_1	CC	9898	cytoplasmic side of plasma membrane	0.0556753	0.338961	1
111A_00009_1	MF	3996	acyl-CoA ligase activity	5.27256	0.638109	2
111A_00009_1	MF	4467	long-chain fatty acid-CoA ligase activity	5.10972	0.63292	4
111A_00009_1	CC	5829	cytosol	0.0384836	0.333184	4
111A_00009_1	MF	70538	oleic acid binding	0.106988	0.352193	11
111A_00009_1	BP	9411	response to UV	0.0688643	0.342803	15
111A_00009_1	BP	15908	fatty acid transport	0.0678836	0.342531	16
111A_00009_1	BP	6635	fatty acid beta-oxidation	0.0578203	0.339615	17
111A_00009_1	MF	3887	DNA-directed DNA polymerase activity	0.0438713	0.335113	18
111A_00009_1	MF	5524	ATP binding	0.0329331	0.33105	20
111A_00009_1	BP	35383	thioester metabolic process	0.0470625	0.3362	28
111A_00009_1	BP	33865	nucleoside bisphosphate metabolic process	0.0419175	0.334428	33
111A_00009_1	BP	8654	phospholipid biosynthetic process	0.0373247	0.332752	38
111A_00009_1	BP	71897	DNA biosynthetic process	0.0365979	0.332478	40
111A_00009_1	BP	9150	purine ribonucleotide metabolic process	0.0299343	0.329822	48
111A_00009_1	BP	6732	coenzyme metabolic process	0.0293624	0.329581	51
111A_00009_1	BP	43603	cellular amide metabolic process	0.0185148	0.324457	78
111A_00010_1	CC	19867	outer membrane	5.44116	0.643398	1
111A_00010_1	CC	5886	plasma membrane	0.0505879	0.337358	3
111A_00011_1	BP	2949	tRNA threonylcarbamoyladenosine modification	9.55125	0.753442	1
111A_00011_1	MF	8233	peptidase activity	1.35745	0.473872	1
111A_00011_1	MF	16740	transferase activity	0.458622	0.403032	4
111A_00011_1	BP	6508	proteolysis	1.26746	0.468169	20
111A_00012_1	MF	4386	helicase activity	6.51882	0.675424	1
111A_00012_1	BP	6139	nucleobase-containing compound metabolic process	2.42245	0.530692	1
111A_00012_1	MF	3677	DNA binding	3.07914	0.559489	7
111A_00012_1	MF	5524	ATP binding	2.96271	0.554626	8
111A_00012_1	BP	32508	DNA duplex unwinding	0.709307	0.426988	10
111A_00012_1	MF	8094	DNA-dependent ATPase activity	0.672327	0.423758	28
111A_00012_1	MF	140097	catalytic activity, acting on DNA	0.490506	0.406392	30
111A_00013_1	CC	5829	cytosol	6.89651	0.686013	1
111A_00016_1	BP	9396	folic acid-containing compound biosynthetic process	8.07816	0.717389	1
111A_00016_1	MF	46820	4-amino-4-deoxychorismate synthase activity	6.77683	0.68269	1
111A_00016_1	MF	16829	lyase activity	0.120002	0.354999	6
111A_00016_1	MF	287	magnesium ion binding	0.0286172	0.329263	7
111A_00016_1	BP	46655	folic acid metabolic process	0.0542332	0.338514	39
111A_00016_1	BP	46653	tetrahydrofolate metabolic process	0.042515	0.334639	41
111A_00016_1	BP	43650	dicarboxylic acid biosynthetic process	0.0374501	0.332799	42
111A_00016_1	BP	42364	water-soluble vitamin biosynthetic process	0.0316976	0.330551	44
111A_00017_1	MF	30145	manganese ion binding	5.68934	0.651036	1
111A_00017_1	BP	9132	nucleoside diphosphate metabolic process	4.83918	0.624113	1
111A_00017_1	MF	287	magnesium ion binding	3.70236	0.584087	2
111A_00017_1	MF	16818	hydrolase activity, acting on acid anhydrides, in phosphorus-containing anhydrides	2.68367	0.542565	4
111A_00018_1	MF	3941	L-serine ammonia-lyase activity	11.0861	0.788155	1
111A_00018_1	BP	6094	gluconeogenesis	8.31928	0.723503	1
111A_00018_1	CC	5829	cytosol	0.0350553	0.331886	1
111A_00018_1	MF	51539	4 iron, 4 sulfur cluster binding	6.12057	0.663922	4
111A_00018_1	MF	46872	metal ion binding	2.5441	0.536297	9
111A_00018_1	MF	5515	protein binding	0.0261942	0.3282	14
111A_00018_1	BP	6565	L-serine catabolic process	0.0857992	0.347231	16
111A_00019_1	MF	71111	cyclic-guanylate-specific phosphodiesterase activity	13.0965	0.830166	1
111A_00020_1	MF	50660	flavin adenine dinucleotide binding	6.03231	0.661322	1
111A_00020_1	CC	16021	integral component of membrane	0.795632	0.434216	1
111A_00022_1	MF	8982	protein-N(PI)-phosphohistidine-sugar phosphotransferase activity	7.596	0.704884	1
111A_00022_1	BP	34219	carbohydrate transmembrane transport	6.74068	0.68168	1
111A_00022_1	CC	5737	cytoplasm	1.77788	0.498306	1
111A_00022_1	BP	9401	phosphoenolpyruvate-dependent sugar phosphotransferase system	6.68222	0.680042	2
111A_00022_1	CC	16021	integral component of membrane	0.66963	0.423519	3
111A_00022_1	CC	5886	plasma membrane	0.0960495	0.3497	6
111A_00022_1	MF	103111	D-glucosamine PTS permease activity	2.03486	0.511825	8
111A_00022_1	MF	15578	mannose transmembrane transporter activity	0.170114	0.364588	12
111A_00022_1	MF	16301	kinase activity	0.138905	0.358816	13
111A_00022_1	BP	16310	phosphorylation	0.113574	0.353633	15
111A_00022_1	BP	98739	import across plasma membrane	0.108035	0.352425	16
111A_00022_1	MF	5515	protein binding	0.0415368	0.334293	17
111A_00022_1	BP	98657	import into cell	0.0955709	0.349588	18
111A_00023_1	BP	9401	phosphoenolpyruvate-dependent sugar phosphotransferase system	7.37885	0.699122	1
111A_00023_1	CC	16021	integral component of membrane	0.739439	0.429558	1
111A_00023_1	MF	103111	D-glucosamine PTS permease activity	0.344842	0.389966	1
111A_00023_1	MF	8982	protein-N(PI)-phosphohistidine-sugar phosphotransferase activity	0.245307	0.376615	2
111A_00023_1	BP	34219	carbohydrate transmembrane transport	0.217685	0.372446	7
111A_00024_1	BP	9401	phosphoenolpyruvate-dependent sugar phosphotransferase system	7.10761	0.691805	1
111A_00024_1	CC	16021	integral component of membrane	0.712258	0.427242	1
111A_00024_1	MF	103111	D-glucosamine PTS permease activity	0.403256	0.396906	1
111A_00024_1	MF	8982	protein-N(PI)-phosphohistidine-sugar phosphotransferase activity	0.28686	0.382468	2
111A_00024_1	BP	34219	carbohydrate transmembrane transport	0.254559	0.377959	7
111A_00025_1	CC	5886	plasma membrane	2.88719	0.55142	1
111A_00025_1	CC	16021	integral component of membrane	0.751805	0.430598	3
111A_00026_1	MF	5384	manganese ion transmembrane transporter activity	11.246	0.791628	1
111A_00026_1	BP	71421	manganese ion transmembrane transport	11.0147	0.786595	1
111A_00026_1	CC	5886	plasma membrane	2.88761	0.551438	1
111A_00026_1	CC	16021	integral component of membrane	0.75234	0.430643	3
111A_00026_1	BP	10042	response to manganese ion	0.0894736	0.348132	16
111A_00027_1	MF	52911	23S rRNA (guanine(745)-N(1))-methyltransferase activity	9.40245	0.749933	1
111A_00027_1	BP	32259	methylation	5.06073	0.631343	1
111A_00027_1	BP	154	rRNA modification	4.76611	0.621692	3
111A_00027_1	MF	46872	metal ion binding	2.34696	0.527144	12
111A_00027_1	BP	44260	cellular macromolecule metabolic process	1.20053	0.463794	24
111A_00028_1	MF	3676	nucleic acid binding	1.9829	0.509164	1
111A_00028_1	CC	5737	cytoplasm	1.93504	0.506681	1
111A_00029_1	CC	16021	integral component of membrane	0.795375	0.434195	1
111A_00031_1	BP	6355	regulation of transcription, DNA-templated	3.55047	0.578296	1
111A_00031_1	MF	3677	DNA binding	3.07785	0.559436	1
111A_00032_1	MF	22857	transmembrane transporter activity	3.31718	0.569154	1
111A_00032_1	BP	55085	transmembrane transport	2.85275	0.549944	1
111A_00032_1	CC	16021	integral component of membrane	0.795566	0.43421	1
111A_00032_1	CC	31226	intrinsic component of plasma membrane	0.605153	0.417653	5
111A_00033_1	MF	4222	metalloendopeptidase activity	7.44307	0.700835	1
111A_00033_1	BP	6508	proteolysis	4.29444	0.605598	1
111A_00033_1	CC	5886	plasma membrane	2.94588	0.553915	1
111A_00033_1	CC	16021	integral component of membrane	0.775593	0.432574	3
111A_00033_1	MF	8270	zinc ion binding	5.06187	0.63138	4
111A_00033_1	BP	9266	response to temperature stimulus	0.0460169	0.335848	9
111A_00034_1	MF	8236	serine-type peptidase activity	6.1596	0.665065	1
111A_00034_1	BP	6508	proteolysis	4.17238	0.601291	1
111A_00034_1	CC	30288	outer membrane-bounded periplasmic space	0.0735733	0.344085	1
111A_00034_1	CC	5886	plasma membrane	0.0259596	0.328095	5
111A_00034_1	BP	46677	response to antibiotic	0.0781528	0.345292	9
111A_00034_1	MF	4175	endopeptidase activity	0.0493079	0.336942	9
111A_00034_1	BP	30163	protein catabolic process	0.0655478	0.341875	10
111A_00034_1	BP	7165	signal transduction	0.0374754	0.332809	16
111A_00035_1	MF	34057	RNA strand-exchange activity	14.1018	0.845423	1
111A_00035_1	BP	10608	posttranscriptional regulation of gene expression	7.64346	0.706132	1
111A_00035_1	CC	5737	cytoplasm	2.07039	0.513626	1
111A_00035_1	MF	33592	RNA strand annealing activity	13.8353	0.843786	2
111A_00035_1	BP	1902836	positive regulation of proline import across plasma membrane	0.12844	0.356738	7
111A_00035_1	BP	71475	cellular hyperosmotic salinity response	0.0950401	0.349463	10
111A_00035_1	MF	3730	mRNA 3'-UTR binding	0.067795	0.342506	11
111A_00035_1	MF	5515	protein binding	0.0261839	0.328195	12
111A_00035_1	BP	7231	osmosensory signaling pathway	0.0786631	0.345424	19
111A_00035_1	BP	44010	single-species biofilm formation	0.0674745	0.342417	29
111A_00035_1	BP	6974	cellular response to DNA damage stimulus	0.0281415	0.329058	54
111A_00037_1	CC	16021	integral component of membrane	0.79563	0.434216	1
111A_00038_1	BP	120009	intermembrane lipid transfer	2.34461	0.527032	1
111A_00038_1	MF	42802	identical protein binding	1.4886	0.481856	1
111A_00038_1	CC	30288	outer membrane-bounded periplasmic space	1.41492	0.477416	1
111A_00038_1	CC	5887	integral component of plasma membrane	1.02109	0.451423	3
111A_00039_1	MF	16434	rRNA (cytosine) methyltransferase activity	9.99329	0.763709	1
111A_00039_1	BP	31167	rRNA methylation	7.6596	0.706555	1
111A_00039_1	CC	5737	cytoplasm	2.04355	0.512267	1
111A_00039_1	MF	3723	RNA binding	3.44775	0.574309	9
111A_00039_1	MF	8169	C-methyltransferase activity	0.0509924	0.337488	17
111A_00043_1	MF	8483	transaminase activity	6.95414	0.687603	1
111A_00044_1	BP	6825	copper ion transport	10.97	0.785617	1
111A_00044_1	CC	16021	integral component of membrane	0.795634	0.434216	1
111A_00045_1	BP	46688	response to copper ion	11.6145	0.799543	1
111A_00045_1	MF	5507	copper ion binding	7.92646	0.713496	1
111A_00045_1	CC	42597	periplasmic space	6.62947	0.678557	1
111A_00045_1	BP	6825	copper ion transport	10.4186	0.773374	2
111A_00045_1	CC	30313	cell envelope	0.0529325	0.338106	3
111A_00046_1	MF	3887	DNA-directed DNA polymerase activity	7.61808	0.705465	1
111A_00046_1	BP	71897	DNA biosynthetic process	6.35509	0.670739	1
111A_00046_1	CC	44776	DNA polymerase III, core complex	0.102235	0.351126	1
111A_00046_1	BP	6260	DNA replication	5.8177	0.654921	2
111A_00046_1	MF	3677	DNA binding	2.97172	0.555006	6
111A_00046_1	CC	5829	cytosol	0.0347224	0.331756	6
111A_00046_1	MF	5515	protein binding	0.0259453	0.328088	13
111A_00047_1	BP	6807	nitrogen compound metabolic process	1.19122	0.463176	1
111A_00047_1	MF	16787	hydrolase activity	0.974674	0.44805	1
111A_00048_1	MF	3676	nucleic acid binding	2.04549	0.512366	1
111A_00048_1	BP	90305	nucleic acid phosphodiester bond hydrolysis	0.452233	0.402344	1
111A_00048_1	CC	44776	DNA polymerase III, core complex	0.125408	0.35612	1
111A_00048_1	MF	16787	hydrolase activity	1.21557	0.464788	2
111A_00048_1	CC	5829	cytosol	0.0425929	0.334666	6
111A_00048_1	BP	45004	DNA replication proofreading	0.109077	0.352655	9
111A_00048_1	BP	6298	mismatch repair	0.0575953	0.339547	19
111A_00049_1	MF	70008	serine-type exopeptidase activity	9.01661	0.740702	1
111A_00049_1	BP	6508	proteolysis	4.36033	0.607898	1
111A_00049_1	CC	5737	cytoplasm	0.022023	0.326248	1
111A_00049_1	MF	4252	serine-type endopeptidase activity	7.16833	0.693455	2
111A_00049_1	MF	70012	oligopeptidase activity	0.203931	0.370271	13
111A_00050_1	CC	16021	integral component of membrane	0.795624	0.434215	1
111A_00050_1	CC	31226	intrinsic component of plasma membrane	0.0895015	0.348139	5
111A_00054_1	MF	43815	phosphoribosylglycinamide formyltransferase 2 activity	13.0953	0.830141	1
111A_00054_1	BP	6189	'de novo' IMP biosynthetic process	7.7143	0.707988	1
111A_00054_1	CC	5829	cytosol	0.034421	0.331639	1
111A_00054_1	MF	4644	phosphoribosylglycinamide formyltransferase activity	11.1267	0.789038	2
111A_00054_1	MF	287	magnesium ion binding	5.53007	0.646154	4
111A_00054_1	MF	5524	ATP binding	2.93408	0.553415	6
111A_00054_1	MF	50662	coenzyme binding	0.0624011	0.340971	27
111A_00054_1	MF	8776	acetate kinase activity	0.0590282	0.339977	28
111A_00054_1	MF	5515	protein binding	0.0257202	0.327986	31
111A_00054_1	MF	16829	lyase activity	0.0233644	0.326894	32
111A_00054_1	BP	16310	phosphorylation	0.0175817	0.323953	55
111A_00055_1	MF	8675	2-dehydro-3-deoxy-phosphogluconate aldolase activity	5.72501	0.65212	1
111A_00055_1	CC	5737	cytoplasm	0.0432356	0.334892	1
111A_00055_1	BP	8152	metabolic process	0.0105063	0.319583	1
111A_00055_1	MF	43725	2-dehydro-3-deoxy-D-gluconate aldolase activity	5.72432	0.652099	2
111A_00055_1	MF	8700	4-hydroxy-2-oxoglutarate aldolase activity	5.31015	0.639295	3
111A_00055_1	CC	16020	membrane	0.00338177	0.313144	4
111A_00055_1	MF	8676	3-deoxy-8-phosphooctulonate synthase activity	0.125675	0.356174	9
111A_00055_1	MF	106009	(4S)-4-hydroxy-2-oxoglutarate aldolase activity	0.107022	0.352201	10
111A_00055_1	MF	8948	oxaloacetate decarboxylase activity	0.0576666	0.339568	12
111A_00055_1	MF	42802	identical protein binding	0.0456343	0.335718	13
111A_00056_1	MF	4456	phosphogluconate dehydratase activity	13.0053	0.828333	1
111A_00056_1	BP	9255	Entner-Doudoroff pathway through 6-phosphogluconate	12.7743	0.823661	1
111A_00056_1	CC	5829	cytosol	0.0351711	0.331931	1
111A_00056_1	BP	46177	D-gluconate catabolic process	12.3484	0.814938	3
111A_00056_1	MF	51539	4 iron, 4 sulfur cluster binding	6.02131	0.660997	4
111A_00056_1	MF	46872	metal ion binding	2.50171	0.53436	9
111A_00056_1	MF	4160	dihydroxy-acid dehydratase activity	0.160016	0.362783	14
111A_00057_1	MF	4345	glucose-6-phosphate dehydrogenase activity	11.1654	0.789881	1
111A_00057_1	BP	6098	pentose-phosphate shunt	8.63459	0.731365	1
111A_00057_1	CC	5829	cytosol	0.0348976	0.331825	1
111A_00057_1	MF	50661	NADP binding	7.09077	0.691346	2
111A_00057_1	BP	6006	glucose metabolic process	7.77317	0.709523	5
111A_00057_1	MF	42802	identical protein binding	0.0449485	0.335484	15
111A_00057_1	BP	9372	quorum sensing	0.0596757	0.34017	21
111A_00059_1	MF	3700	DNA-binding transcription factor activity	4.65852	0.618094	1
111A_00059_1	BP	1901135	carbohydrate derivative metabolic process	3.90981	0.591808	1
111A_00059_1	BP	6355	regulation of transcription, DNA-templated	3.55109	0.57832	2
111A_00059_1	MF	3677	DNA binding	3.07839	0.559458	3
111A_00059_1	MF	97367	carbohydrate derivative binding	2.6983	0.543213	4
111A_00060_1	MF	4743	pyruvate kinase activity	10.9518	0.785217	1
111A_00060_1	BP	6096	glycolytic process	7.60011	0.704992	1
111A_00060_1	CC	5829	cytosol	0.0348922	0.331823	1
111A_00060_1	MF	30955	potassium ion binding	10.4056	0.773083	2
111A_00060_1	MF	287	magnesium ion binding	5.55624	0.646961	4
111A_00060_1	MF	16301	kinase activity	4.30399	0.605933	6
111A_00060_1	MF	42802	identical protein binding	0.0449416	0.335482	14
111A_00060_1	MF	5524	ATP binding	0.0149299	0.322442	16
111A_00060_1	BP	51289	protein homotetramerization	0.0719884	0.343658	47
111A_00061_1	MF	19107	myristoyltransferase activity	13.682	0.841783	1
111A_00061_1	BP	36104	Kdo2-lipid A biosynthetic process	12.7473	0.823113	1
111A_00061_1	CC	9276	Gram-negative-bacterium-type cell wall	11.3201	0.79323	1
111A_00061_1	BP	9103	lipopolysaccharide biosynthetic process	8.57708	0.729942	3
111A_00061_1	CC	5887	integral component of plasma membrane	5.94172	0.658634	5
111A_00062_1	MF	8237	metallopeptidase activity	6.52718	0.675662	1
111A_00062_1	BP	6508	proteolysis	4.35959	0.607872	1
111A_00062_1	CC	16021	integral component of membrane	0.79551	0.434206	1
111A_00063_1	BP	6829	zinc ion transport	11.5452	0.798063	1
111A_00063_1	MF	46872	metal ion binding	2.615	0.539503	1
111A_00063_1	CC	16021	integral component of membrane	0.063205	0.341204	1
111A_00063_1	BP	7155	cell adhesion	7.92882	0.713557	4
111A_00063_1	CC	42597	periplasmic space	0.0377292	0.332904	4
111A_00064_1	MF	15633	ATPase-coupled zinc transmembrane transporter activity	13.3585	0.835395	1
111A_00064_1	BP	71577	zinc ion transmembrane transport	12.0117	0.807932	1
111A_00064_1	CC	5886	plasma membrane	2.86264	0.550369	1
111A_00064_1	CC	98533	ATPase dependent transmembrane transport complex	0.0310628	0.330291	6
111A_00064_1	MF	16887	ATPase activity	4.36003	0.607888	12
111A_00064_1	BP	10043	response to zinc ion	0.0778055	0.345202	18
111A_00064_1	MF	5524	ATP binding	2.85968	0.550242	21
111A_00065_1	MF	42626	ATPase-coupled transmembrane transporter activity	6.11501	0.663759	1
111A_00065_1	CC	43190	ATP-binding cassette (ABC) transporter complex	5.8667	0.656393	1
111A_00065_1	BP	55085	transmembrane transport	2.67719	0.542278	1
111A_00065_1	CC	5887	integral component of plasma membrane	5.74059	0.652592	3
111A_00065_1	MF	6	high-affinity zinc transmembrane transporter activity	0.115393	0.354024	6
111A_00065_1	BP	10043	response to zinc ion	0.0817128	0.346206	7
111A_00065_1	BP	98657	import into cell	0.0621796	0.340907	12
111A_00065_1	BP	6829	zinc ion transport	0.06204	0.340866	13
111A_00066_1	MF	9378	four-way junction helicase activity	10.1743	0.767847	1
111A_00066_1	BP	9432	SOS response	8.02702	0.71608	1
111A_00066_1	CC	48476	Holliday junction resolvase complex	0.0725596	0.343812	1
111A_00066_1	CC	5829	cytosol	0.0343411	0.331608	4
111A_00066_1	BP	32508	DNA duplex unwinding	7.25195	0.695715	5
111A_00066_1	BP	6310	DNA recombination	5.6708	0.650471	10
111A_00066_1	BP	6281	DNA repair	5.48103	0.644637	11
111A_00066_1	MF	3677	DNA binding	3.01833	0.556961	11
111A_00066_1	MF	5524	ATP binding	2.9042	0.552146	12
111A_00066_1	MF	5515	protein binding	0.0256605	0.327959	32
111A_00066_1	BP	9411	response to UV	0.0614516	0.340694	36
111A_00067_1	CC	9379	Holliday junction helicase complex	10.7483	0.780733	1
111A_00067_1	MF	9378	four-way junction helicase activity	10.2202	0.76889	1
111A_00067_1	BP	9432	SOS response	8.02896	0.71613	1
111A_00067_1	BP	32508	DNA duplex unwinding	7.28466	0.696596	5
111A_00067_1	CC	48476	Holliday junction resolvase complex	0.0749715	0.344457	7
111A_00067_1	BP	6310	DNA recombination	5.69638	0.65125	10
111A_00067_1	CC	5737	cytoplasm	0.0108249	0.319807	10
111A_00067_1	BP	6281	DNA repair	5.50576	0.645402	11
111A_00067_1	MF	3677	DNA binding	3.03195	0.557529	11
111A_00067_1	MF	5524	ATP binding	2.9173	0.552703	12
111A_00067_1	MF	42802	identical protein binding	0.045702	0.335741	34
111A_00067_1	BP	51289	protein homotetramerization	0.0732064	0.343986	36
111A_00067_1	BP	9314	response to radiation	0.0500842	0.337195	40
111A_00069_1	MF	8821	crossover junction endodeoxyribonuclease activity	10.1168	0.766536	1
111A_00069_1	BP	6310	DNA recombination	5.1574	0.634448	1
111A_00069_1	BP	6281	DNA repair	4.98482	0.628884	2
111A_00069_1	BP	90305	nucleic acid phosphodiester bond hydrolysis	4.6577	0.618066	5
111A_00069_1	MF	287	magnesium ion binding	4.93219	0.627168	7
111A_00069_1	MF	3676	nucleic acid binding	1.92978	0.506407	14
111A_00070_1	BP	6355	regulation of transcription, DNA-templated	3.39916	0.572403	1
111A_00070_1	MF	3677	DNA binding	2.95815	0.554433	1
111A_00070_1	CC	5737	cytoplasm	2.02151	0.511145	1
111A_00070_1	MF	16779	nucleotidyltransferase activity	0.0268009	0.328471	6
111A_00070_1	BP	10212	response to ionizing radiation	0.0654549	0.341848	19
111A_00071_1	MF	8828	dATP pyrophosphohydrolase activity	14.8272	0.849802	1
111A_00071_1	BP	46656	folic acid biosynthetic process	10.5976	0.777384	1
111A_00071_1	MF	19177	dihydroneopterin triphosphate pyrophosphohydrolase activity	14.8268	0.849799	2
111A_00072_1	MF	4815	aspartate-tRNA ligase activity	10.9598	0.785394	1
111A_00072_1	BP	6422	aspartyl-tRNA aminoacylation	10.7695	0.781202	1
111A_00072_1	CC	5737	cytoplasm	2.06147	0.513176	1
111A_00072_1	MF	5524	ATP binding	2.8913	0.551596	7
111A_00072_1	MF	3676	nucleic acid binding	2.11246	0.515738	20
111A_00073_1	MF	3824	catalytic activity	0.496165	0.406977	1
111A_00073_1	CC	5829	cytosol	0.050551	0.337346	1
111A_00075_1	CC	16021	integral component of membrane	0.795439	0.4342	1
111A_00075_1	MF	16740	transferase activity	0.174127	0.36529	1
111A_00076_1	MF	1904047	S-adenosyl-L-methionine binding	10.5143	0.775523	1
111A_00076_1	BP	2098	tRNA wobble uridine modification	9.69415	0.756786	1
111A_00076_1	CC	5829	cytosol	0.0337948	0.331393	1
111A_00076_1	MF	16743	carboxyl- or carbamoyltransferase activity	9.20906	0.74533	2
111A_00076_1	MF	8168	methyltransferase activity	3.25339	0.5666	6
111A_00076_1	BP	32259	methylation	3.17006	0.563224	12
111A_00077_1	BP	2098	tRNA wobble uridine modification	9.68317	0.75653	1
111A_00077_1	MF	16765	transferase activity, transferring alkyl or aryl (other than methyl) groups	6.74025	0.681668	1
111A_00077_1	MF	8168	methyltransferase activity	3.29312	0.568194	2
111A_00077_1	MF	42802	identical protein binding	0.045542	0.335687	6
111A_00077_1	BP	32259	methylation	3.20876	0.564797	12
111A_00077_1	BP	51289	protein homotetramerization	0.0729502	0.343917	27
111A_00078_1	MF	43546	molybdopterin cofactor binding	7.93946	0.713831	1
111A_00078_1	BP	55114	oxidation-reduction process	2.05005	0.512598	1
111A_00078_1	CC	30288	outer membrane-bounded periplasmic space	0.0486386	0.336723	1
111A_00078_1	MF	50626	trimethylamine-N-oxide reductase (cytochrome c) activity	3.63314	0.581463	2
111A_00078_1	MF	46872	metal ion binding	2.11808	0.516019	8
111A_00078_1	BP	6091	generation of precursor metabolites and energy	0.0233963	0.32691	9
111A_00078_1	MF	9055	electron transfer activity	0.0283396	0.329144	16
111A_00079_1	CC	9276	Gram-negative-bacterium-type cell wall	11.3221	0.793273	1
111A_00079_1	MF	5506	iron ion binding	6.26671	0.668185	1
111A_00079_1	BP	22900	electron transport chain	4.39953	0.609258	1
111A_00079_1	MF	20037	heme binding	5.10709	0.632836	2
111A_00079_1	MF	9055	electron transfer activity	4.8189	0.623443	4
111A_00079_1	CC	5886	plasma membrane	2.81401	0.548273	7
111A_00079_1	CC	16021	integral component of membrane	0.776252	0.432629	9
111A_00079_1	MF	50626	trimethylamine-N-oxide reductase (cytochrome c) activity	0.0743171	0.344283	15
111A_00080_1	BP	6878	cellular copper ion homeostasis	11.5622	0.798426	1
111A_00080_1	MF	5507	copper ion binding	8.19	0.720236	1
111A_00080_1	CC	5623	cell	5.77524	0.653641	1
111A_00080_1	CC	5737	cytoplasm	2.03249	0.511705	2
111A_00081_1	CC	5829	cytosol	6.90808	0.686332	1
111A_00082_1	MF	4814	arginine-tRNA ligase activity	10.2539	0.769655	1
111A_00082_1	BP	6420	arginyl-tRNA aminoacylation	10.0282	0.76451	1
111A_00082_1	CC	5737	cytoplasm	2.02322	0.511232	1
111A_00082_1	MF	5524	ATP binding	2.84845	0.549759	7
111A_00089_1	MF	16787	hydrolase activity	2.27695	0.5238	1
111A_00091_1	MF	4803	transposase activity	8.2739	0.722359	1
111A_00091_1	BP	6313	transposition, DNA-mediated	7.78641	0.709868	1
111A_00091_1	MF	3677	DNA binding	3.07877	0.559474	3
111A_00095_1	MF	3904	deoxyribodipyrimidine photo-lyase activity	9.74754	0.75803	1
111A_00095_1	BP	18298	protein-chromophore linkage	8.98448	0.739924	1
111A_00095_1	MF	5515	protein binding	0.026776	0.32846	7
111A_00095_1	MF	3677	DNA binding	0.0159354	0.323029	8
111A_00095_1	MF	166	nucleotide binding	0.0126629	0.321039	9
111A_00095_1	BP	6281	DNA repair	0.0289373	0.3294	16
111A_00096_1	MF	15333	peptide:proton symporter activity	13.7005	0.842146	1
111A_00096_1	BP	42938	dipeptide transport	12.4513	0.817058	1
111A_00096_1	CC	5887	integral component of plasma membrane	5.92407	0.658108	1
111A_00096_1	MF	71916	dipeptide transmembrane transporter activity	12.623	0.820579	2
111A_00096_1	BP	35672	oligopeptide transmembrane transport	11.3258	0.793354	3
111A_00096_1	BP	15031	protein transport	5.37217	0.641244	5
111A_00096_1	BP	1902600	proton transmembrane transport	4.8579	0.62473	11
111A_00096_1	MF	42937	tripeptide transmembrane transporter activity	0.0774574	0.345111	20
111A_00096_1	BP	42939	tripeptide transport	0.0642487	0.341504	26
111A_00098_1	MF	17168	5-oxoprolinase (ATP-hydrolyzing) activity	12.1642	0.811117	1
111A_00098_1	MF	5524	ATP binding	2.95973	0.5545	4
111A_00099_1	MF	17168	5-oxoprolinase (ATP-hydrolyzing) activity	11.5947	0.799121	1
111A_00099_1	MF	16829	lyase activity	1.80272	0.499653	5
111A_00099_1	MF	4039	allophanate hydrolase activity	0.73637	0.429299	6
111A_00100_1	MF	17168	5-oxoprolinase (ATP-hydrolyzing) activity	12.0188	0.808081	1
111A_00100_1	BP	5975	carbohydrate metabolic process	4.14464	0.600304	1
111A_00100_1	MF	5524	ATP binding	2.92436	0.553003	4
111A_00101_1	MF	703	oxidized pyrimidine nucleobase lesion DNA N-glycosylase activity	14.4417	0.847488	1
111A_00101_1	BP	6284	base-excision repair	8.34475	0.724143	1
111A_00101_1	BP	6289	nucleotide-excision repair	8.34159	0.724064	2
111A_00101_1	MF	140078	class I DNA-(apurinic or apyrimidinic site) endonuclease activity	10.1541	0.767386	3
111A_00101_1	BP	90305	nucleic acid phosphodiester bond hydrolysis	5.14995	0.63421	6
111A_00101_1	MF	3684	damaged DNA binding	8.45121	0.72681	7
111A_00101_1	MF	4519	endonuclease activity	5.96554	0.659343	9
111A_00101_1	MF	8270	zinc ion binding	5.04026	0.630682	12
111A_00102_1	BP	10468	regulation of gene expression	3.39107	0.572084	1
111A_00102_1	CC	16021	integral component of membrane	0.795376	0.434195	1
111A_00103_1	CC	9289	pilus	8.35592	0.724424	1
111A_00103_1	BP	7155	cell adhesion	7.02839	0.689641	1
111A_00103_1	BP	61077	chaperone-mediated protein folding	0.0624705	0.340991	4
111A_00103_1	CC	16021	integral component of membrane	0.00451909	0.314461	4
111A_00103_1	BP	43711	pilus organization	0.0569984	0.339366	5
111A_00103_1	BP	71555	cell wall organization	0.0389888	0.333371	8
111A_00104_1	BP	61077	chaperone-mediated protein folding	11.1006	0.78847	1
111A_00104_1	CC	30288	outer membrane-bounded periplasmic space	8.2839	0.722611	1
111A_00104_1	BP	43711	pilus organization	10.1282	0.766797	2
111A_00104_1	BP	71555	cell wall organization	6.92803	0.686883	5
111A_00104_1	CC	9289	pilus	0.219756	0.372767	5
111A_00104_1	BP	7155	cell adhesion	0.184843	0.367126	11
111A_00105_1	MF	15473	fimbrial usher porin activity	11.0164	0.786633	1
111A_00105_1	BP	9297	pilus assembly	10.3101	0.770928	1
111A_00105_1	CC	9279	cell outer membrane	5.65364	0.649948	1
111A_00105_1	CC	16021	integral component of membrane	0.701439	0.426308	7
111A_00105_1	BP	55085	transmembrane transport	2.74669	0.545342	9
111A_00107_1	MF	4108	citrate (Si)-synthase activity	12.0051	0.807794	1
111A_00107_1	BP	6099	tricarboxylic acid cycle	7.6343	0.705891	1
111A_00107_1	CC	5737	cytoplasm	2.11245	0.515738	1
111A_00107_1	MF	42802	identical protein binding	0.0448562	0.335452	7
111A_00109_1	CC	45281	succinate dehydrogenase complex	10.9541	0.785268	1
111A_00109_1	MF	104	succinate dehydrogenase activity	9.7819	0.758828	1
111A_00109_1	BP	6099	tricarboxylic acid cycle	7.14259	0.692756	1
111A_00109_1	MF	9055	electron transfer activity	4.62116	0.616835	3
111A_00109_1	BP	22900	electron transport chain	4.219	0.602944	5
111A_00109_1	MF	46872	metal ion binding	2.44018	0.531518	5
111A_00109_1	MF	16635	oxidoreductase activity, acting on the CH-CH group of donors, quinone or related compound as acceptor	2.08907	0.514567	8
111A_00109_1	CC	16021	integral component of membrane	0.689376	0.425258	10
111A_00109_1	MF	48039	ubiquinone binding	0.0866442	0.34744	12
111A_00109_1	BP	17004	cytochrome complex assembly	0.0428154	0.334745	12
111A_00109_1	CC	5886	plasma membrane	0.0297388	0.32974	14
111A_00109_1	MF	20037	heme binding	0.0260228	0.328123	14
111A_00110_1	MF	104	succinate dehydrogenase activity	10.3519	0.771872	1
111A_00110_1	BP	6099	tricarboxylic acid cycle	7.5588	0.703902	1
111A_00110_1	CC	5886	plasma membrane	2.86007	0.550258	1
111A_00110_1	MF	20037	heme binding	5.18292	0.635263	3
111A_00110_1	CC	16021	integral component of membrane	0.787777	0.433575	3
111A_00110_1	MF	46872	metal ion binding	2.61238	0.539385	7
111A_00110_1	BP	17004	cytochrome complex assembly	0.043446	0.334965	11
111A_00110_1	MF	16635	oxidoreductase activity, acting on the CH-CH group of donors, quinone or related compound as acceptor	0.0513707	0.33761	15
111A_00110_1	MF	9055	electron transfer activity	0.024916	0.32762	16
111A_00110_1	BP	22900	electron transport chain	0.0227476	0.3266	17
111A_00111_1	MF	8177	succinate dehydrogenase (ubiquinone) activity	11.0225	0.786766	1
111A_00111_1	BP	6099	tricarboxylic acid cycle	7.54705	0.703592	1
111A_00111_1	CC	5886	plasma membrane	2.88104	0.551157	1
111A_00111_1	MF	50660	flavin adenine dinucleotide binding	5.96347	0.659282	5
111A_00111_1	BP	22900	electron transport chain	4.45791	0.611272	5
111A_00111_1	CC	45281	succinate dehydrogenase complex	0.0593893	0.340085	7
111A_00111_1	BP	9061	anaerobic respiration	0.0529736	0.338119	12
111A_00111_1	CC	5743	mitochondrial inner membrane	0.0251868	0.327744	14
111A_00111_1	MF	5515	protein binding	0.0262449	0.328223	18
111A_00111_1	MF	9055	electron transfer activity	0.0250543	0.327683	19
111A_00112_1	MF	8177	succinate dehydrogenase (ubiquinone) activity	10.8342	0.782631	1
111A_00112_1	BP	6099	tricarboxylic acid cycle	7.3034	0.6971	1
111A_00112_1	CC	5743	mitochondrial inner membrane	0.0224544	0.326458	1
111A_00112_1	MF	51538	3 iron, 4 sulfur cluster binding	10.596	0.777347	2
111A_00112_1	MF	51537	2 iron, 2 sulfur cluster binding	7.2094	0.694567	5
111A_00112_1	BP	22900	electron transport chain	4.31399	0.606282	5
111A_00112_1	MF	51539	4 iron, 4 sulfur cluster binding	5.91387	0.657804	7
111A_00112_1	MF	9055	electron transfer activity	4.7252	0.620329	10
111A_00112_1	MF	46872	metal ion binding	2.51051	0.534764	13
111A_00113_1	MF	4591	oxoglutarate dehydrogenase (succinyl-transferring) activity	11.146	0.789459	1
111A_00113_1	BP	6099	tricarboxylic acid cycle	7.23905	0.695368	1
111A_00113_1	CC	45252	oxoglutarate dehydrogenase complex	0.0603839	0.34038	1
111A_00113_1	MF	30976	thiamine pyrophosphate binding	8.14526	0.719099	3
111A_00113_1	CC	5829	cytosol	0.0358825	0.332205	6
111A_00113_1	MF	42802	identical protein binding	0.046217	0.335915	18
111A_00113_1	MF	287	magnesium ion binding	0.0289379	0.3294	19
111A_00113_1	MF	166	nucleotide binding	0.0126801	0.32105	22
111A_00114_1	BP	33512	L-lysine catabolic process to acetyl-CoA via saccharopine	11.9692	0.807041	1
111A_00114_1	MF	16751	S-succinyltransferase activity	11.9682	0.807021	1
111A_00114_1	CC	45252	oxoglutarate dehydrogenase complex	11.3008	0.792814	1
111A_00114_1	MF	140096	catalytic activity, acting on a protein	3.5808	0.579462	7
111A_00114_1	MF	31405	lipoic acid binding	0.0971181	0.34995	10
111A_00114_1	BP	6099	tricarboxylic acid cycle	7.40396	0.699792	11
111A_00114_1	CC	5829	cytosol	0.0349335	0.331839	11
111A_00114_1	MF	5515	protein binding	0.0261031	0.328159	17
111A_00115_1	MF	4775	succinate-CoA ligase (ADP-forming) activity	10.6312	0.778132	1
111A_00115_1	BP	6099	tricarboxylic acid cycle	7.52384	0.702978	1
111A_00115_1	CC	9361	succinate-CoA ligase complex (ADP-forming)	0.111242	0.353129	1
111A_00115_1	CC	5829	cytosol	0.0353788	0.332011	4
111A_00115_1	MF	287	magnesium ion binding	5.50342	0.64533	5
111A_00115_1	MF	5524	ATP binding	2.91994	0.552815	7
111A_00115_1	BP	6104	succinyl-CoA metabolic process	0.0829982	0.346531	11
111A_00115_1	MF	5515	protein binding	0.0264359	0.328308	27
111A_00116_1	MF	4775	succinate-CoA ligase (ADP-forming) activity	10.5168	0.775577	1
111A_00116_1	BP	6099	tricarboxylic acid cycle	7.44287	0.700829	1
111A_00116_1	CC	9361	succinate-CoA ligase complex (ADP-forming)	0.109528	0.352754	1
111A_00116_1	CC	5829	cytosol	0.0348338	0.3318	4
111A_00116_1	MF	48037	cofactor binding	3.15601	0.56265	6
111A_00116_1	MF	166	nucleotide binding	2.33634	0.526639	7
111A_00116_1	BP	6104	succinyl-CoA metabolic process	0.0817195	0.346208	11
111A_00116_1	BP	46777	protein autophosphorylation	0.0606472	0.340458	12
111A_00116_1	BP	6105	succinate metabolic process	0.0592461	0.340042	13
111A_00116_1	MF	4550	nucleoside diphosphate kinase activity	0.0572395	0.339439	14
111A_00116_1	MF	5515	protein binding	0.0260286	0.328126	17
111A_00116_1	BP	6165	nucleoside diphosphate phosphorylation	0.0378125	0.332935	19
111A_00116_1	BP	9142	nucleoside triphosphate biosynthetic process	0.0356094	0.3321	22
111A_00120_1	BP	19646	aerobic electron transport chain	9.49727	0.752172	1
111A_00120_1	CC	70069	cytochrome complex	7.85041	0.71153	1
111A_00120_1	MF	9055	electron transfer activity	4.84009	0.624143	1
111A_00120_1	CC	5886	plasma membrane	2.91598	0.552647	3
111A_00120_1	MF	46872	metal ion binding	2.61197	0.539366	3
111A_00120_1	CC	16021	integral component of membrane	0.763651	0.431586	5
111A_00120_1	MF	16682	oxidoreductase activity, acting on diphenols and related substances as donors, oxygen as acceptor	0.0545487	0.338612	8
111A_00120_1	MF	20037	heme binding	0.0263519	0.328271	10
111A_00120_1	MF	5515	protein binding	0.0260465	0.328134	11
111A_00120_1	BP	6119	oxidative phosphorylation	0.0818935	0.346252	12
111A_00121_1	BP	55114	oxidation-reduction process	2.36	0.52776	1
111A_00121_1	MF	16491	oxidoreductase activity	1.01406	0.450917	1
111A_00121_1	CC	16021	integral component of membrane	0.711634	0.427188	1
111A_00121_1	BP	6119	oxidative phosphorylation	0.0818842	0.34625	3
111A_00121_1	CC	5886	plasma membrane	0.0451672	0.335559	4
111A_00121_1	MF	46872	metal ion binding	0.0404581	0.333906	5
111A_00121_1	CC	70069	cytochrome complex	0.0403251	0.333858	6
111A_00121_1	MF	20037	heme binding	0.0263489	0.328269	7
111A_00121_1	MF	5515	protein binding	0.0260435	0.328132	8
111A_00122_1	MF	16491	oxidoreductase activity	2.76617	0.546194	1
111A_00122_1	BP	55114	oxidation-reduction process	2.44295	0.531647	1
111A_00123_1	CC	16021	integral component of membrane	0.723113	0.428172	1
111A_00124_1	MF	16790	thiolester hydrolase activity	9.09076	0.742491	1
111A_00124_1	BP	6629	lipid metabolic process	0.230894	0.374471	1
111A_00124_1	CC	5886	plasma membrane	0.138773	0.35879	1
111A_00124_1	MF	5515	protein binding	0.0600125	0.34027	8
111A_00125_1	BP	43213	bacteriocin transport	11.5373	0.797895	1
111A_00125_1	CC	5887	integral component of plasma membrane	5.97473	0.659616	1
111A_00125_1	MF	5515	protein binding	0.0262117	0.328208	1
111A_00125_1	BP	51301	cell division	6.12844	0.664153	2
111A_00125_1	BP	7049	cell cycle	6.0431	0.661641	3
111A_00125_1	CC	32153	cell division site	0.045932	0.335819	8
111A_00125_1	CC	30313	cell envelope	0.0307618	0.330167	10
111A_00125_1	BP	17038	protein import	0.0481171	0.33655	12
111A_00126_1	BP	51301	cell division	6.17992	0.665659	1
111A_00126_1	CC	5887	integral component of plasma membrane	6.02491	0.661103	1
111A_00126_1	MF	22857	transmembrane transporter activity	3.26722	0.567156	1
111A_00126_1	BP	7049	cell cycle	6.09467	0.663161	2
111A_00126_1	BP	15031	protein transport	5.61079	0.648637	3
111A_00126_1	MF	5515	protein binding	0.0262977	0.328246	3
111A_00126_1	CC	32153	cell division site	0.0460827	0.33587	8
111A_00126_1	BP	55085	transmembrane transport	2.80979	0.54809	11
111A_00126_1	BP	43213	bacteriocin transport	0.0600427	0.340279	16
111A_00127_1	MF	19534	toxin transmembrane transporter activity	13.1154	0.830544	1
111A_00127_1	BP	1901998	toxin transport	12.4328	0.816677	1
111A_00127_1	CC	16021	integral component of membrane	0.795462	0.434202	1
111A_00127_1	BP	43213	bacteriocin transport	11.8105	0.803701	2
111A_00128_1	BP	17038	protein import	9.35517	0.748812	1
111A_00128_1	CC	42597	periplasmic space	6.87551	0.685432	1
111A_00128_1	MF	19904	protein domain specific binding	0.0531834	0.338185	1
111A_00128_1	BP	51301	cell division	6.16045	0.66509	2
111A_00128_1	CC	32153	cell division site	0.0455244	0.335681	2
111A_00128_1	MF	44877	protein-containing complex binding	0.0408855	0.33406	2
111A_00128_1	BP	7049	cell cycle	6.01305	0.660752	3
111A_00128_1	MF	16787	hydrolase activity	0.022872	0.326659	4
111A_00128_1	CC	30313	cell envelope	0.0304888	0.330053	5
111A_00128_1	CC	32991	protein-containing complex	0.0168702	0.323559	7
111A_00128_1	BP	46678	response to bacteriocin	0.124498	0.355933	16
111A_00128_1	BP	71236	cellular response to antibiotic	0.0693756	0.342945	18
111A_00128_1	BP	1901653	cellular response to peptide	0.0627645	0.341077	19
111A_00128_1	BP	43213	bacteriocin transport	0.0593153	0.340063	21
111A_00129_1	CC	9279	cell outer membrane	6.17982	0.665656	1
111A_00129_1	BP	51301	cell division	6.04692	0.661754	1
111A_00129_1	BP	7049	cell cycle	5.94429	0.658711	2
111A_00129_1	CC	16021	integral component of membrane	0.766722	0.431841	7
111A_00130_1	BP	70206	protein trimerization	12.7009	0.822168	1
111A_00130_1	CC	30288	outer membrane-bounded periplasmic space	8.10376	0.718042	1
111A_00130_1	MF	5515	protein binding	0.0264093	0.328296	1
111A_00130_1	BP	43093	FtsZ-dependent cytokinesis	8.78738	0.735124	2
111A_00130_1	MF	16740	transferase activity	0.0114882	0.320263	2
111A_00130_1	BP	51260	protein homooligomerization	0.0559803	0.339055	19
111A_00131_1	MF	22857	transmembrane transporter activity	3.13415	0.561755	1
111A_00131_1	BP	55085	transmembrane transport	2.69535	0.543082	1
111A_00131_1	CC	16021	integral component of membrane	0.694467	0.425702	1
111A_00131_1	CC	5886	plasma membrane	0.0662613	0.342076	4
111A_00131_1	BP	6865	amino acid transport	0.161853	0.363115	6
111A_00131_1	MF	42802	identical protein binding	0.0493932	0.33697	8
111A_00131_1	CC	5623	cell	0.033243	0.331174	9
111A_00131_1	BP	51454	intracellular pH elevation	0.0927188	0.348913	13
111A_00131_1	BP	6812	cation transport	0.023756	0.32708	40
111A_00132_1	MF	8484	sulfuric ester hydrolase activity	9.1111	0.74298	1
111A_00132_1	CC	16021	integral component of membrane	0.795643	0.434217	1
111A_00132_1	BP	46401	lipopolysaccharide core region metabolic process	0.118021	0.354582	1
111A_00132_1	MF	16772	transferase activity, transferring phosphorus-containing groups	3.58147	0.579488	3
111A_00132_1	BP	46677	response to antibiotic	0.0933815	0.349071	3
111A_00132_1	BP	9245	lipid A biosynthetic process	0.0912434	0.34856	4
111A_00132_1	CC	5886	plasma membrane	0.0619507	0.34084	4
111A_00132_1	BP	9103	lipopolysaccharide biosynthetic process	0.0911837	0.348546	6
111A_00132_1	BP	51301	cell division	0.0650729	0.34174	24
111A_00133_1	BP	160	phosphorelay signal transduction system	4.63575	0.617327	1
111A_00133_1	MF	3677	DNA binding	2.78615	0.547065	1
111A_00133_1	CC	32993	protein-DNA complex	0.0623206	0.340948	1
111A_00133_1	CC	5829	cytosol	0.05254	0.337982	2
111A_00133_1	MF	1216	DNA-binding transcription activator activity	0.0829105	0.346509	6
111A_00133_1	BP	6355	regulation of transcription, DNA-templated	3.21398	0.565009	7
111A_00133_1	MF	156	phosphorelay response regulator activity	0.0809751	0.346018	7
111A_00133_1	MF	1067	regulatory region nucleic acid binding	0.0743163	0.344283	9
111A_00133_1	BP	10041	response to iron(III) ion	0.150548	0.361038	27
111A_00133_1	BP	46677	response to antibiotic	0.0683266	0.342654	30
111A_00133_1	BP	1903508	positive regulation of nucleic acid-templated transcription	0.0623736	0.340963	33
111A_00133_1	BP	10628	positive regulation of gene expression	0.059823	0.340214	40
111A_00134_1	BP	18106	peptidyl-histidine phosphorylation	7.16158	0.693272	1
111A_00134_1	MF	155	phosphorelay sensor kinase activity	6.49349	0.674703	1
111A_00134_1	CC	5886	plasma membrane	2.99101	0.555817	1
111A_00134_1	BP	23014	signal transduction by protein phosphorylation	6.21476	0.666675	3
111A_00134_1	CC	16021	integral component of membrane	0.795624	0.434215	3
111A_00134_1	BP	160	phosphorelay signal transduction system	5.12327	0.633355	6
111A_00134_1	MF	5524	ATP binding	2.96273	0.554627	10
111A_00135_1	CC	16021	integral component of membrane	0.795341	0.434192	1
111A_00135_1	CC	31226	intrinsic component of plasma membrane	0.146425	0.360262	5
111A_00136_1	MF	22857	transmembrane transporter activity	3.31746	0.569166	1
111A_00136_1	BP	55085	transmembrane transport	2.85299	0.549954	1
111A_00136_1	CC	16021	integral component of membrane	0.795633	0.434216	1
111A_00138_1	MF	5525	GTP binding	6.05367	0.661953	1
111A_00138_1	BP	7059	chromosome segregation	0.179373	0.366196	1
111A_00138_1	CC	5829	cytosol	0.0747896	0.344409	1
111A_00138_1	BP	6260	DNA replication	0.12962	0.356976	2
111A_00138_1	BP	27	ribosomal large subunit assembly	0.113082	0.353527	3
111A_00138_1	MF	43022	ribosome binding	0.0997593	0.350561	21
111A_00138_1	MF	5515	protein binding	0.0558845	0.339025	24
111A_00139_1	CC	16021	integral component of membrane	0.636016	0.420498	1
111A_00139_1	MF	16787	hydrolase activity	0.455161	0.40266	1
111A_00140_1	BP	6355	regulation of transcription, DNA-templated	3.23607	0.565901	1
111A_00140_1	MF	3677	DNA binding	2.8053	0.547896	1
111A_00140_1	CC	5829	cytosol	0.0546561	0.338646	1
111A_00140_1	MF	42802	identical protein binding	0.0703977	0.343225	6
111A_00140_1	MF	3700	DNA-binding transcription factor activity	0.0367815	0.332547	8
111A_00140_1	BP	1903507	negative regulation of nucleic acid-templated transcription	0.0626334	0.341039	20
111A_00140_1	BP	2000113	negative regulation of cellular macromolecule biosynthetic process	0.0603048	0.340357	23
111A_00140_1	BP	10629	negative regulation of gene expression	0.0520503	0.337827	30
111A_00140_1	BP	6974	cellular response to DNA damage stimulus	0.0438936	0.335121	35
111A_00141_1	MF	4848	ureidoglycolate hydrolase activity	12.9484	0.827186	1
111A_00141_1	BP	256	allantoin catabolic process	11.4832	0.796738	1
111A_00141_1	MF	50385	ureidoglycolate lyase activity	12.7348	0.822858	2
111A_00141_1	BP	6145	purine nucleobase catabolic process	10.796	0.781788	3
111A_00142_1	MF	3700	DNA-binding transcription factor activity	4.18533	0.601751	1
111A_00142_1	BP	6355	regulation of transcription, DNA-templated	3.19039	0.564051	1
111A_00142_1	MF	3677	DNA binding	2.68109	0.542451	3
111A_00142_1	BP	1903508	positive regulation of nucleic acid-templated transcription	0.0565404	0.339226	20
111A_00142_1	BP	10628	positive regulation of gene expression	0.0542283	0.338513	27
111A_00143_1	MF	43828	tRNA 2-selenouridine synthase activity	13.0422	0.829075	1
111A_00143_1	BP	2098	tRNA wobble uridine modification	9.53696	0.753106	1
111A_00143_1	MF	16765	transferase activity, transferring alkyl or aryl (other than methyl) groups	6.60607	0.677897	3
111A_00143_1	MF	4125	L-seryl-tRNASec selenium transferase activity	0.0657338	0.341927	8
111A_00143_1	BP	70329	tRNA seleno-modification	0.125464	0.356131	26
111A_00179_1	CC	5829	cytosol	6.89146	0.685873	1
111A_00180_1	BP	6813	potassium ion transport	7.47776	0.701756	1
111A_00180_1	CC	16021	integral component of membrane	0.699377	0.426129	1
111A_00180_1	MF	42802	identical protein binding	0.0465519	0.336028	1
111A_00180_1	CC	5886	plasma membrane	0.0156124	0.322843	5
111A_00180_1	BP	51289	protein homotetramerization	0.0745677	0.34435	9
111A_00181_1	MF	8808	cardiolipin synthase activity	11.7997	0.803471	1
111A_00181_1	BP	32049	cardiolipin biosynthetic process	11.1224	0.788946	1
111A_00181_1	CC	5886	plasma membrane	2.96126	0.554565	1
111A_00181_1	CC	16021	integral component of membrane	0.779741	0.432916	3
111A_00182_1	MF	8808	cardiolipin synthase activity	5.94716	0.658796	1
111A_00182_1	BP	32049	cardiolipin biosynthetic process	5.60583	0.648485	1
111A_00182_1	CC	5886	plasma membrane	1.49251	0.482088	1
111A_00182_1	CC	16021	integral component of membrane	0.397015	0.396189	3
111A_00182_1	MF	5515	protein binding	2.58175	0.538005	4
111A_00183_1	BP	15833	peptide transport	4.80051	0.622834	1
111A_00183_1	MF	16887	ATPase activity	3.95569	0.593487	1
111A_00183_1	CC	5886	plasma membrane	0.0196203	0.325039	1
111A_00183_1	MF	5524	ATP binding	2.59447	0.538579	6
111A_00183_1	BP	45184	establishment of protein localization	0.0369547	0.332613	9
111A_00184_1	BP	15833	peptide transport	4.7733	0.621931	1
111A_00184_1	MF	16887	ATPase activity	3.93327	0.592667	1
111A_00184_1	CC	5886	plasma membrane	0.0194163	0.324933	1
111A_00184_1	MF	5524	ATP binding	2.57977	0.537915	6
111A_00184_1	BP	45184	establishment of protein localization	0.0365706	0.332467	9
111A_00184_1	MF	5515	protein binding	0.0335864	0.33131	25
111A_00185_1	CC	5886	plasma membrane	2.80888	0.548051	1
111A_00185_1	BP	55085	transmembrane transport	2.72846	0.544542	1
111A_00185_1	CC	16021	integral component of membrane	0.747178	0.43021	3
111A_00185_1	BP	15031	protein transport	0.0655266	0.341869	6
111A_00186_1	CC	5886	plasma membrane	2.76765	0.546258	1
111A_00186_1	BP	55085	transmembrane transport	2.71603	0.543995	1
111A_00186_1	CC	16021	integral component of membrane	0.73621	0.429285	3
111A_00186_1	BP	15031	protein transport	0.121692	0.355352	6
111A_00187_1	CC	43190	ATP-binding cassette (ABC) transporter complex	6.25201	0.667758	1
111A_00187_1	BP	55085	transmembrane transport	2.85302	0.549956	1
111A_00190_1	CC	5886	plasma membrane	2.94824	0.554015	1
111A_00190_1	CC	16021	integral component of membrane	0.792251	0.43394	3
111A_00191_1	MF	8774	acetaldehyde dehydrogenase (acetylating) activity	12.3728	0.815442	1
111A_00191_1	BP	15976	carbon utilization	10.8312	0.782565	1
111A_00191_1	MF	4022	alcohol dehydrogenase (NAD+) activity	11.5724	0.798645	2
111A_00191_1	BP	6066	alcohol metabolic process	7.44753	0.700953	2
111A_00191_1	BP	55114	oxidation-reduction process	2.46029	0.532451	5
111A_00191_1	MF	46872	metal ion binding	2.66663	0.541809	9
111A_00191_1	MF	16829	lyase activity	0.310584	0.38562	14
111A_00191_1	MF	16740	transferase activity	0.0114716	0.320252	15
111A_00194_1	MF	4797	thymidine kinase activity	12.1433	0.810681	1
111A_00194_1	BP	9157	deoxyribonucleoside monophosphate biosynthetic process	9.49302	0.752072	1
111A_00194_1	CC	5737	cytoplasm	2.00868	0.510489	1
111A_00194_1	BP	71897	DNA biosynthetic process	6.41635	0.672499	3
111A_00194_1	MF	8270	zinc ion binding	4.88706	0.625689	5
111A_00194_1	MF	5524	ATP binding	2.94764	0.55399	9
111A_00194_1	BP	16310	phosphorylation	3.51872	0.57707	13
111A_00194_1	MF	42802	identical protein binding	0.0460271	0.335851	30
111A_00194_1	BP	10139	pyrimidine deoxyribonucleotide salvage	0.124159	0.355863	41
111A_00194_1	BP	46104	thymidine metabolic process	0.0730848	0.343954	42
111A_00194_1	BP	46073	dTMP metabolic process	0.0563256	0.33916	49
111A_00194_1	BP	9130	pyrimidine nucleoside monophosphate biosynthetic process	0.040692	0.33399	61
111A_00195_1	MF	46983	protein dimerization activity	6.74597	0.681828	1
111A_00195_1	BP	6355	regulation of transcription, DNA-templated	3.44571	0.574229	1
111A_00195_1	CC	9295	nucleoid	0.190056	0.368001	1
111A_00195_1	CC	5737	cytoplasm	0.0422853	0.334558	2
111A_00195_1	MF	3677	DNA binding	2.98704	0.55565	3
111A_00195_1	CC	32993	protein-DNA complex	0.0411018	0.334137	3
111A_00195_1	CC	16020	membrane	0.00330744	0.313051	7
111A_00195_1	MF	42802	identical protein binding	0.0892625	0.348081	8
111A_00195_1	MF	1217	DNA-binding transcription repressor activity	0.0639765	0.341426	11
111A_00195_1	MF	1067	regulatory region nucleic acid binding	0.0490132	0.336846	13
111A_00195_1	BP	1900232	negative regulation of single-species biofilm formation on inanimate substrate	0.112462	0.353393	19
111A_00195_1	MF	3723	RNA binding	0.0178353	0.324091	19
111A_00195_1	BP	16458	gene silencing	0.0478352	0.336457	23
111A_00195_1	BP	9405	pathogenesis	0.0442605	0.335247	24
111A_00195_1	BP	6417	regulation of translation	0.0409404	0.334079	25
111A_00195_1	BP	1903507	negative regulation of nucleic acid-templated transcription	0.0397088	0.333634	28
111A_00195_1	BP	2000113	negative regulation of cellular macromolecule biosynthetic process	0.0382325	0.333091	32
111A_00196_1	MF	3983	UTP:glucose-1-phosphate uridylyltransferase activity	11.1512	0.789572	1
111A_00196_1	BP	6011	UDP-glucose metabolic process	10.3814	0.772538	1
111A_00196_1	CC	5829	cytosol	0.0347057	0.33175	1
111A_00196_1	MF	42802	identical protein binding	0.0447013	0.335399	8
111A_00196_1	MF	287	magnesium ion binding	0.0279889	0.328992	9
111A_00196_1	BP	9058	biosynthetic process	1.82398	0.5008	11
111A_00196_1	BP	1900725	osmoregulated periplasmic glucan metabolic process	0.127208	0.356487	20
111A_00196_1	BP	46377	colanic acid metabolic process	0.10716	0.352232	22
111A_00196_1	BP	8653	lipopolysaccharide metabolic process	0.0875364	0.34766	24
111A_00196_1	BP	51289	protein homotetramerization	0.0716034	0.343554	30
111A_00196_1	BP	33499	galactose catabolic process via UDP-galactose	0.0622267	0.340921	32
111A_00196_1	BP	9405	pathogenesis	0.0443299	0.335271	49
111A_00196_1	BP	6073	cellular glucan metabolic process	0.042081	0.334486	51
111A_00196_1	BP	9311	oligosaccharide metabolic process	0.0398528	0.333687	54
111A_00197_1	BP	45862	positive regulation of proteolysis	11.2573	0.791873	1
111A_00197_1	MF	16989	sigma factor antagonist activity	0.0650013	0.341719	1
111A_00197_1	CC	32993	protein-DNA complex	0.0408195	0.334036	1
111A_00197_1	CC	5829	cytosol	0.0344133	0.331636	2
111A_00197_1	MF	1216	DNA-binding transcription activator activity	0.0543058	0.338537	3
111A_00197_1	MF	156	phosphorelay response regulator activity	0.0530381	0.33814	4
111A_00197_1	MF	976	transcription regulatory region sequence-specific DNA binding	0.0486812	0.336737	5
111A_00197_1	MF	5515	protein binding	0.0257144	0.327984	12
111A_00197_1	BP	160	phosphorelay signal transduction system	5.05435	0.631137	13
111A_00197_1	MF	16787	hydrolase activity	0.022639	0.326547	15
111A_00197_1	MF	16740	transferase activity	0.0224398	0.326451	16
111A_00197_1	BP	10468	regulation of gene expression	3.32964	0.569651	19
111A_00197_1	BP	31648	protein destabilization	0.0754089	0.344573	30
111A_00197_1	BP	1903508	positive regulation of nucleic acid-templated transcription	0.0408542	0.334048	33
111A_00197_1	BP	1903507	negative regulation of nucleic acid-templated transcription	0.0394361	0.333535	37
111A_00197_1	BP	2000112	regulation of cellular macromolecule biosynthetic process	0.0173273	0.323813	59
111A_00198_1	MF	4622	lysophospholipase activity	12.7223	0.822604	1
111A_00198_1	BP	46470	phosphatidylcholine metabolic process	12.5203	0.818475	1
111A_00198_1	BP	16042	lipid catabolic process	8.19762	0.720429	2
111A_00199_1	MF	5515	protein binding	5.15977	0.634524	1
111A_00200_1	MF	8864	formyltetrahydrofolate deformylase activity	11.8992	0.80557	1
111A_00200_1	BP	6730	one-carbon metabolic process	7.91959	0.713318	1
111A_00200_1	CC	5829	cytosol	0.0349442	0.331843	1
111A_00200_1	MF	16742	hydroxymethyl-, formyl- and related transferase activity	8.56223	0.729574	2
111A_00200_1	BP	6189	'de novo' IMP biosynthetic process	7.67482	0.706954	2
111A_00200_1	BP	9257	10-formyltetrahydrofolate biosynthetic process	0.0946641	0.349374	56
111A_00202_1	MF	4357	glutamate-cysteine ligase activity	11.1694	0.789968	1
111A_00202_1	BP	42398	cellular modified amino acid biosynthetic process	7.3647	0.698743	1
111A_00202_1	MF	5524	ATP binding	2.84374	0.549556	5
111A_00203_1	CC	16021	integral component of membrane	0.795547	0.434209	1
111A_00204_1	MF	3677	DNA binding	3.079	0.559484	1
111A_00205_1	MF	4155	6,7-dihydropteridine reductase activity	4.58387	0.615573	1
111A_00205_1	BP	55114	oxidation-reduction process	2.1557	0.517887	1
111A_00205_1	CC	5829	cytosol	0.0409297	0.334076	1
111A_00205_1	BP	19326	nitrotoluene metabolic process	0.131771	0.357408	3
111A_00205_1	CC	16020	membrane	0.00390671	0.313776	4
111A_00205_1	MF	18545	NAD(P)H nitroreductase activity	0.136139	0.358275	6
111A_00205_1	MF	42802	identical protein binding	0.0527179	0.338038	8
111A_00205_1	BP	72491	toluene-containing compound catabolic process	0.120076	0.355015	9
111A_00205_1	MF	10181	FMN binding	0.0451413	0.33555	9
111A_00206_1	BP	71470	cellular response to osmotic stress	10.9607	0.785412	1
111A_00206_1	MF	8381	mechanosensitive ion channel activity	10.2938	0.770559	1
111A_00206_1	CC	16021	integral component of membrane	0.713113	0.427316	1
111A_00206_1	CC	5886	plasma membrane	0.0330353	0.331091	5
111A_00206_1	MF	42802	identical protein binding	0.0492511	0.336924	10
111A_00206_1	BP	34220	ion transmembrane transport	3.78956	0.587358	11
111A_00207_1	BP	6865	amino acid transport	7.30615	0.697174	1
111A_00207_1	MF	22857	transmembrane transporter activity	3.31749	0.569167	1
111A_00207_1	CC	16021	integral component of membrane	0.795641	0.434217	1
111A_00207_1	CC	5886	plasma membrane	0.0344361	0.331645	5
111A_00207_1	BP	55085	transmembrane transport	2.85302	0.549956	9
111A_00208_1	MF	8324	cation transmembrane transporter activity	4.23287	0.603434	1
111A_00208_1	BP	98655	cation transmembrane transport	4.04931	0.596885	1
111A_00208_1	CC	16021	integral component of membrane	0.710918	0.427127	1
111A_00208_1	CC	5623	cell	0.0337982	0.331394	5
111A_00208_1	CC	5886	plasma membrane	0.016842	0.323544	6
111A_00208_1	MF	5507	copper ion binding	0.0469947	0.336177	8
111A_00208_1	BP	15673	silver ion transport	0.139614	0.358954	10
111A_00208_1	MF	5515	protein binding	0.0291334	0.329483	10
111A_00208_1	BP	1902601	silver ion transmembrane transport	0.137277	0.358498	11
111A_00208_1	MF	15318	inorganic molecular entity transmembrane transporter activity	0.0252047	0.327752	12
111A_00208_1	BP	10272	response to silver ion	0.110656	0.353001	13
111A_00208_1	BP	10273	detoxification of copper ion	0.101308	0.350916	15
111A_00208_1	BP	6878	cellular copper ion homeostasis	0.0676646	0.34247	21
111A_00208_1	BP	6825	copper ion transport	0.0617699	0.340787	23
111A_00209_1	MF	22857	transmembrane transporter activity	3.31725	0.569157	1
111A_00209_1	BP	55085	transmembrane transport	2.85281	0.549947	1
111A_00209_1	CC	16020	membrane	0.66087	0.422739	1
111A_00211_1	MF	15562	efflux transmembrane transporter activity	8.42336	0.726114	1
111A_00211_1	CC	9279	cell outer membrane	5.9488	0.658845	1
111A_00211_1	BP	55085	transmembrane transport	2.7398	0.54504	1
111A_00211_1	MF	19992	diacylglycerol binding	0.243899	0.376409	4
111A_00211_1	MF	15288	porin activity	0.157779	0.362375	5
111A_00211_1	BP	70207	protein homotrimerization	0.275975	0.380978	6
111A_00211_1	CC	16021	integral component of membrane	0.744569	0.429991	7
111A_00211_1	BP	18345	protein palmitoylation	0.230775	0.374453	7
111A_00211_1	MF	5375	copper ion transmembrane transporter activity	0.111807	0.353251	8
111A_00211_1	CC	98796	membrane protein complex	0.0783639	0.345347	11
111A_00211_1	BP	10272	response to silver ion	0.16078	0.362921	12
111A_00211_1	MF	5507	copper ion binding	0.0682823	0.342642	12
111A_00211_1	CC	5623	cell	0.049108	0.336877	13
111A_00211_1	CC	5886	plasma membrane	0.024471	0.327414	15
111A_00211_1	BP	10273	detoxification of copper ion	0.147199	0.360408	16
111A_00211_1	BP	6878	cellular copper ion homeostasis	0.0983152	0.350228	25
111A_00211_1	BP	6825	copper ion transport	0.0897504	0.3482	28
111A_00212_1	BP	160	phosphorelay signal transduction system	4.78137	0.622199	1
111A_00212_1	MF	3677	DNA binding	2.87367	0.550842	1
111A_00212_1	CC	32993	protein-DNA complex	0.0717122	0.343583	1
111A_00212_1	CC	5829	cytosol	0.0604577	0.340402	2
111A_00212_1	MF	1216	DNA-binding transcription activator activity	0.095405	0.349549	6
111A_00212_1	BP	6355	regulation of transcription, DNA-templated	3.31495	0.569066	7
111A_00212_1	MF	156	phosphorelay response regulator activity	0.093178	0.349022	7
111A_00212_1	MF	1067	regulatory region nucleic acid binding	0.0855156	0.347161	9
111A_00212_1	MF	42802	identical protein binding	0.0778702	0.345218	11
111A_00212_1	BP	46688	response to copper ion	0.106778	0.352147	27
111A_00212_1	BP	1903508	positive regulation of nucleic acid-templated transcription	0.0717732	0.3436	31
111A_00212_1	BP	10628	positive regulation of gene expression	0.0688382	0.342796	38
111A_00213_1	BP	18106	peptidyl-histidine phosphorylation	7.15482	0.693088	1
111A_00213_1	MF	155	phosphorelay sensor kinase activity	6.48737	0.674529	1
111A_00213_1	CC	5886	plasma membrane	2.98819	0.555698	1
111A_00213_1	BP	23014	signal transduction by protein phosphorylation	6.20889	0.666504	3
111A_00213_1	CC	16021	integral component of membrane	0.794874	0.434154	3
111A_00213_1	BP	160	phosphorelay signal transduction system	5.11843	0.6332	6
111A_00213_1	MF	5524	ATP binding	2.95993	0.554509	10
111A_00215_1	CC	16021	integral component of membrane	0.79559	0.434212	1
111A_00215_1	CC	5886	plasma membrane	0.143945	0.359789	4
111A_00216_1	CC	5886	plasma membrane	2.98596	0.555605	1
111A_00218_1	MF	15211	purine nucleoside transmembrane transporter activity	13.2914	0.834061	1
111A_00218_1	BP	15860	purine nucleoside transmembrane transport	13.0584	0.829401	1
111A_00218_1	CC	5886	plasma membrane	2.71179	0.543808	1
111A_00218_1	CC	16021	integral component of membrane	0.780037	0.43294	3
111A_00220_1	MF	15205	nucleobase transmembrane transporter activity	11.0841	0.788112	1
111A_00220_1	BP	15851	nucleobase transport	10.4319	0.773673	1
111A_00220_1	CC	16021	integral component of membrane	0.795508	0.434206	1
111A_00220_1	BP	55085	transmembrane transport	2.85254	0.549935	4
111A_00221_1	MF	34	adenine deaminase activity	12.0512	0.808759	1
111A_00221_1	BP	6146	adenine catabolic process	11.9396	0.80642	1
111A_00221_1	MF	8198	ferrous iron binding	0.056267	0.339142	7
111A_00221_1	MF	4096	catalase activity	0.0538418	0.338392	8
111A_00221_1	MF	30145	manganese ion binding	0.0434918	0.334981	9
111A_00221_1	BP	46101	hypoxanthine biosynthetic process	0.0678959	0.342535	31
111A_00221_1	BP	98869	cellular oxidant detoxification	0.0357103	0.332139	37
111A_00222_1	MF	22857	transmembrane transporter activity	2.76069	0.545954	1
111A_00222_1	BP	55085	transmembrane transport	2.37417	0.528429	1
111A_00222_1	CC	16021	integral component of membrane	0.662102	0.422849	1
111A_00223_1	MF	22857	transmembrane transporter activity	3.31742	0.569164	1
111A_00223_1	BP	55085	transmembrane transport	2.85296	0.549953	1
111A_00223_1	CC	16021	integral component of membrane	0.795625	0.434215	1
111A_00224_1	MF	46983	protein dimerization activity	6.29202	0.668918	1
111A_00224_1	BP	23014	signal transduction by protein phosphorylation	5.62314	0.649015	1
111A_00224_1	CC	16021	integral component of membrane	0.719884	0.427896	1
111A_00224_1	MF	155	phosphorelay sensor kinase activity	5.87534	0.656652	2
111A_00224_1	BP	160	phosphorelay signal transduction system	4.63555	0.61732	3
111A_00224_1	CC	5886	plasma membrane	0.0225097	0.326485	5
111A_00224_1	BP	18106	peptidyl-histidine phosphorylation	2.88788	0.551449	14
111A_00224_1	MF	4721	phosphoprotein phosphatase activity	0.0628646	0.341106	15
111A_00224_1	MF	5524	ATP binding	0.0222969	0.326381	19
111A_00224_1	BP	46777	protein autophosphorylation	0.0907251	0.348435	33
111A_00224_1	BP	6470	protein dephosphorylation	0.0605223	0.340421	34
111A_00225_1	BP	160	phosphorelay signal transduction system	5.12308	0.633349	1
111A_00225_1	MF	3677	DNA binding	3.07904	0.559485	1
111A_00225_1	BP	6355	regulation of transcription, DNA-templated	3.55185	0.578349	7
111A_00226_1	MF	1990610	acetolactate synthase regulator activity	11.6009	0.799252	1
111A_00226_1	BP	9082	branched-chain amino acid biosynthetic process	7.74646	0.708827	1
111A_00226_1	CC	5948	acetolactate synthase complex	0.0907254	0.348435	1
111A_00226_1	BP	50790	regulation of catalytic activity	6.734	0.681493	3
111A_00226_1	CC	5829	cytosol	0.035257	0.331964	3
111A_00226_1	MF	3984	acetolactate synthase activity	4.95406	0.627882	4
111A_00226_1	MF	16829	lyase activity	0.0481536	0.336563	8
111A_00226_1	MF	5515	protein binding	0.0263448	0.328268	9
111A_00226_1	BP	6573	valine metabolic process	0.142086	0.359432	27
111A_00226_1	BP	6549	isoleucine metabolic process	0.133612	0.357775	29
111A_00226_1	BP	1901607	alpha-amino acid biosynthetic process	0.0788585	0.345475	30
111A_00227_1	MF	3984	acetolactate synthase activity	10.5829	0.777056	1
111A_00227_1	BP	9099	valine biosynthetic process	9.20214	0.745165	1
111A_00227_1	CC	5948	acetolactate synthase complex	0.0891408	0.348052	1
111A_00227_1	BP	9097	isoleucine biosynthetic process	8.53264	0.728839	3
111A_00227_1	MF	30976	thiamine pyrophosphate binding	8.42059	0.726045	3
111A_00227_1	MF	50660	flavin adenine dinucleotide binding	5.91346	0.657792	5
111A_00227_1	MF	287	magnesium ion binding	5.47409	0.644421	7
111A_00227_1	MF	16829	lyase activity	0.0471648	0.336234	22
111A_00227_1	MF	5515	protein binding	0.0258847	0.328061	23
111A_00228_1	BP	22611	dormancy process	14.7068	0.849082	1
111A_00228_1	MF	5253	anion channel activity	9.47155	0.751566	1
111A_00228_1	CC	5887	integral component of plasma membrane	5.52578	0.646021	1
111A_00228_1	BP	9432	SOS response	7.39674	0.6996	2
111A_00228_1	BP	15698	inorganic anion transport	6.40458	0.672161	6
111A_00229_1	MF	42910	xenobiotic transmembrane transporter activity	7.98525	0.715009	1
111A_00229_1	BP	42908	xenobiotic transport	7.43591	0.700644	1
111A_00229_1	CC	16021	integral component of membrane	0.713186	0.427322	1
111A_00229_1	BP	55085	transmembrane transport	2.55735	0.5369	2
111A_00229_1	CC	31226	intrinsic component of plasma membrane	0.0424562	0.334618	5
111A_00229_1	BP	15893	drug transport	0.0585575	0.339836	10
111A_00229_1	BP	140352	export from cell	0.0506221	0.337369	12
111A_00229_1	BP	98754	detoxification	0.0476395	0.336392	13
111A_00230_1	MF	3677	DNA binding	1.42763	0.47819	1
111A_00230_1	BP	55114	oxidation-reduction process	0.568753	0.414204	1
111A_00230_1	MF	16491	oxidoreductase activity	0.644002	0.421223	3
111A_00231_1	CC	16021	integral component of membrane	0.795617	0.434215	1
111A_00232_1	CC	16021	integral component of membrane	0.795616	0.434214	1
111A_00234_1	MF	8484	sulfuric ester hydrolase activity	9.10958	0.742944	1
111A_00235_1	MF	22857	transmembrane transporter activity	3.31736	0.569162	1
111A_00235_1	BP	55085	transmembrane transport	2.85291	0.549951	1
111A_00235_1	CC	5886	plasma membrane	2.63646	0.540464	1
111A_00235_1	CC	16021	integral component of membrane	0.701313	0.426297	3
111A_00236_1	MF	43565	sequence-specific DNA binding	6.18861	0.665913	1
111A_00236_1	BP	6355	regulation of transcription, DNA-templated	3.55177	0.578346	1
111A_00236_1	CC	5737	cytoplasm	1.98531	0.509288	1
111A_00236_1	MF	3700	DNA-binding transcription factor activity	4.65941	0.618124	2
111A_00236_1	BP	6351	transcription, DNA-templated	0.345689	0.390071	19
111A_00237_1	MF	50081	maltose-6'-phosphate glucosidase activity	16.8591	0.861526	1
111A_00237_1	BP	5975	carbohydrate metabolic process	4.188	0.601846	1
111A_00237_1	BP	55114	oxidation-reduction process	2.46536	0.532685	2
111A_00237_1	MF	16616	oxidoreductase activity, acting on the CH-OH group of donors, NAD or NADP as acceptor	6.1891	0.665927	4
111A_00239_1	MF	8982	protein-N(PI)-phosphohistidine-sugar phosphotransferase activity	9.02486	0.740901	1
111A_00239_1	BP	34219	carbohydrate transmembrane transport	8.00865	0.71561	1
111A_00239_1	CC	5886	plasma membrane	2.99089	0.555812	1
111A_00239_1	BP	9401	phosphoenolpyruvate-dependent sugar phosphotransferase system	7.9392	0.713824	2
111A_00239_1	CC	16021	integral component of membrane	0.795592	0.434213	3
111A_00239_1	MF	16301	kinase activity	4.32536	0.60668	5
111A_00239_1	BP	16310	phosphorylation	3.53659	0.57776	5
111A_00240_1	MF	3700	DNA-binding transcription factor activity	4.65888	0.618106	1
111A_00240_1	BP	6355	regulation of transcription, DNA-templated	3.55137	0.57833	1
111A_00240_1	MF	3677	DNA binding	3.07863	0.559468	3
111A_00240_1	BP	1903507	negative regulation of nucleic acid-templated transcription	0.814711	0.435759	20
111A_00240_1	BP	2000113	negative regulation of cellular macromolecule biosynthetic process	0.784422	0.4333	23
111A_00240_1	BP	10629	negative regulation of gene expression	0.67705	0.424175	30
111A_00240_1	BP	6351	transcription, DNA-templated	0.590546	0.416282	35
111A_00241_1	BP	6813	potassium ion transport	7.71719	0.708063	1
111A_00241_1	MF	8324	cation transmembrane transporter activity	4.62399	0.61693	1
111A_00241_1	CC	5886	plasma membrane	2.91951	0.552797	1
111A_00241_1	CC	16021	integral component of membrane	0.748539	0.430324	3
111A_00241_1	BP	98655	cation transmembrane transport	4.42347	0.610085	4
111A_00242_1	BP	50821	protein stabilization	11.3131	0.793079	1
111A_00242_1	CC	5737	cytoplasm	2.06477	0.513342	1
111A_00242_1	MF	42802	identical protein binding	0.044996	0.3355	1
111A_00242_1	BP	1990169	stress response to copper ion	0.0901091	0.348286	5
111A_00242_1	BP	9408	response to heat	0.0469935	0.336176	9
111A_00243_1	BP	50821	protein stabilization	11.4012	0.794977	1
111A_00243_1	CC	5737	cytoplasm	2.08085	0.514153	1
111A_00243_1	MF	42802	identical protein binding	0.0446083	0.335367	1
111A_00243_1	BP	9408	response to heat	0.0465887	0.336041	5
111A_00246_1	MF	71949	FAD binding	7.70613	0.707774	1
111A_00246_1	BP	30153	bacteriocin immunity	0.264212	0.379335	1
111A_00246_1	BP	55114	oxidation-reduction process	0.048227	0.336587	4
111A_00246_1	MF	16627	oxidoreductase activity, acting on the CH-CH group of donors	0.130921	0.357238	13
111A_00247_1	MF	22857	transmembrane transporter activity	3.31721	0.569156	1
111A_00247_1	BP	55085	transmembrane transport	2.85278	0.549945	1
111A_00247_1	CC	16021	integral component of membrane	0.795573	0.434211	1
111A_00248_1	MF	8869	galactonate dehydratase activity	13.5525	0.839235	1
111A_00248_1	BP	34194	D-galactonate catabolic process	12.2828	0.813581	1
111A_00248_1	MF	287	magnesium ion binding	5.26585	0.637897	4
111A_00248_1	BP	9063	cellular amino acid catabolic process	6.97453	0.688164	9
111A_00249_1	MF	8674	2-dehydro-3-deoxy-6-phosphogalactonate aldolase activity	7.88983	0.71255	1
111A_00249_1	BP	34194	D-galactonate catabolic process	0.131699	0.357394	1
111A_00249_1	MF	8671	2-dehydro-3-deoxygalactonokinase activity	0.0704321	0.343235	6
111A_00249_1	BP	46835	carbohydrate phosphorylation	0.0453701	0.335628	18
111A_00250_1	MF	8671	2-dehydro-3-deoxygalactonokinase activity	13.4175	0.836567	1
111A_00250_1	BP	34194	D-galactonate catabolic process	12.4482	0.816995	1
111A_00250_1	BP	46835	carbohydrate phosphorylation	8.64312	0.731576	8
111A_00250_1	MF	50308	sugar-phosphatase activity	0.0512147	0.33756	8
111A_00250_1	MF	5524	ATP binding	0.0155154	0.322786	13
111A_00250_1	BP	16311	dephosphorylation	0.0308178	0.33019	32
111A_00251_1	MF	3700	DNA-binding transcription factor activity	4.65966	0.618132	1
111A_00251_1	BP	6355	regulation of transcription, DNA-templated	3.55197	0.578354	1
111A_00251_1	MF	3677	DNA binding	2.97114	0.554981	3
111A_00253_1	MF	50308	sugar-phosphatase activity	2.16852	0.51852	1
111A_00253_1	BP	16311	dephosphorylation	1.30488	0.470564	1
111A_00253_1	BP	34194	D-galactonate catabolic process	0.0760429	0.34474	7
111A_00253_1	MF	8671	2-dehydro-3-deoxygalactonokinase activity	0.081964	0.34627	8
111A_00253_1	MF	287	magnesium ion binding	0.0381751	0.33307	10
111A_00253_1	BP	46835	carbohydrate phosphorylation	0.0527985	0.338064	14
111A_00255_1	MF	3918	DNA topoisomerase type II (double strand cut, ATP-hydrolyzing) activity	8.98179	0.739859	1
111A_00255_1	BP	6265	DNA topological change	8.06603	0.717079	1
111A_00255_1	CC	5694	chromosome	6.44872	0.673426	1
111A_00255_1	BP	6261	DNA-dependent DNA replication	7.24282	0.695469	2
111A_00255_1	CC	5737	cytoplasm	2.03455	0.51181	6
111A_00255_1	CC	9330	DNA topoisomerase type II (double strand cut, ATP-hydrolyzing) complex	0.0817462	0.346215	8
111A_00255_1	MF	3677	DNA binding	2.99694	0.556066	11
111A_00255_1	MF	5524	ATP binding	2.88362	0.551267	12
111A_00255_1	MF	46872	metal ion binding	2.5125	0.534855	21
111A_00255_1	BP	46677	response to antibiotic	0.137125	0.358468	29
111A_00255_1	BP	42493	response to drug	0.0411609	0.334158	32
111A_00255_1	BP	6351	transcription, DNA-templated	0.0291953	0.32951	33
111A_00255_1	MF	5515	protein binding	0.0262631	0.328231	35
111A_00256_1	MF	3697	single-stranded DNA binding	8.77254	0.73476	1
111A_00256_1	BP	9432	SOS response	7.98116	0.714904	1
111A_00256_1	CC	5737	cytoplasm	2.05884	0.513042	1
111A_00256_1	MF	5524	ATP binding	2.90264	0.552079	3
111A_00256_1	BP	6260	DNA replication	5.87519	0.656647	5
111A_00256_1	BP	6281	DNA repair	5.4781	0.644546	7
111A_00256_1	MF	5515	protein binding	0.0263581	0.328273	21
111A_00256_1	BP	9411	response to UV	0.0631221	0.34118	35
111A_00256_1	BP	71897	DNA biosynthetic process	0.0335463	0.331294	40
111A_00257_1	CC	9360	DNA polymerase III complex	9.00838	0.740503	1
111A_00257_1	MF	8408	3'-5' exonuclease activity	8.19547	0.720375	1
111A_00257_1	BP	71897	DNA biosynthetic process	6.4879	0.674544	1
111A_00257_1	MF	3887	DNA-directed DNA polymerase activity	7.77729	0.709631	2
111A_00257_1	BP	6260	DNA replication	5.93929	0.658562	2
111A_00257_1	BP	90305	nucleic acid phosphodiester bond hydrolysis	5.17393	0.634976	3
111A_00257_1	CC	5737	cytoplasm	2.0813	0.514176	7
111A_00257_1	MF	3677	DNA binding	3.03382	0.557608	10
111A_00257_1	MF	42802	identical protein binding	0.0460503	0.335859	18
111A_00257_1	BP	22616	DNA strand elongation	0.0611461	0.340605	30
111A_00257_1	BP	6974	cellular response to DNA damage stimulus	0.0287128	0.329304	32
111A_00258_1	MF	3688	DNA replication origin binding	10.7577	0.780941	1
111A_00258_1	BP	6275	regulation of DNA replication	9.90705	0.761724	1
111A_00258_1	CC	5737	cytoplasm	2.03308	0.511735	1
111A_00258_1	BP	6270	DNA replication initiation	9.30424	0.747602	2
111A_00258_1	CC	5886	plasma membrane	0.0150493	0.322512	5
111A_00258_1	MF	5524	ATP binding	2.86639	0.55053	6
111A_00258_1	MF	42802	identical protein binding	0.0448728	0.335458	24
111A_00258_1	MF	16787	hydrolase activity	0.0109275	0.319878	26
111A_00258_1	BP	2000113	negative regulation of cellular macromolecule biosynthetic process	0.0384395	0.333168	36
111A_00259_1	MF	3735	structural constituent of ribosome	3.91898	0.592144	1
111A_00259_1	BP	6412	translation	3.3902	0.572049	1
111A_00259_1	CC	5840	ribosome	3.22706	0.565538	1
111A_00260_1	BP	1682	tRNA 5'-leader removal	10.1703	0.767755	1
111A_00260_1	MF	4526	ribonuclease P activity	9.33368	0.748302	1
111A_00260_1	CC	30677	ribonuclease P complex	0.104894	0.351726	1
111A_00260_1	BP	90502	RNA phosphodiester bond hydrolysis, endonucleolytic	6.80546	0.683487	5
111A_00260_1	MF	49	tRNA binding	6.4765	0.674219	7
111A_00260_1	MF	42781	3'-tRNA processing endoribonuclease activity	0.130665	0.357186	20
111A_00260_1	BP	42779	tRNA 3'-trailer cleavage	0.124176	0.355866	30
111A_00261_1	MF	32977	membrane insertase activity	11.0844	0.788118	1
111A_00261_1	BP	90150	establishment of protein localization to membrane	8.26416	0.722113	1
111A_00261_1	CC	5886	plasma membrane	2.97607	0.555189	1
111A_00261_1	CC	16021	integral component of membrane	0.795647	0.434217	3
111A_00261_1	MF	5515	protein binding	0.0260094	0.328117	3
111A_00261_1	BP	15031	protein transport	5.52554	0.646014	8
111A_00261_1	BP	51260	protein homooligomerization	0.0551324	0.338793	18
111A_00261_1	BP	6457	protein folding	0.035182	0.331935	21
111A_00261_1	BP	61024	membrane organization	0.0349792	0.331856	22
111A_00262_1	MF	3924	GTPase activity	6.60831	0.67796	1
111A_00262_1	BP	6400	tRNA modification	6.45871	0.673711	1
111A_00262_1	CC	5737	cytoplasm	2.01812	0.510972	1
111A_00262_1	MF	5525	GTP binding	5.93265	0.658364	2
111A_00262_1	CC	5886	plasma membrane	0.0150188	0.322494	5
111A_00262_1	MF	46872	metal ion binding	2.50587	0.534551	18
111A_00262_1	BP	9268	response to pH	0.0667447	0.342212	24
111A_00262_1	BP	61077	chaperone-mediated protein folding	0.0557407	0.338981	25
111A_00262_1	MF	19003	GDP binding	0.0739547	0.344187	30
111A_00262_1	BP	1510	RNA methylation	0.0349028	0.331827	31
111A_00262_1	MF	42802	identical protein binding	0.0447819	0.335427	33
111A_00263_1	MF	9034	tryptophanase activity	15.0441	0.85109	1
111A_00263_1	BP	6569	tryptophan catabolic process	9.8082	0.759438	1
111A_00263_1	CC	60187	cell pole	0.0917194	0.348674	1
111A_00263_1	CC	5829	cytosol	0.0348154	0.331793	2
111A_00263_1	MF	51213	dioxygenase activity	1.17449	0.462059	4
111A_00263_1	CC	16020	membrane	0.00332311	0.31307	5
111A_00263_1	MF	80146	L-cysteine desulfhydrase activity	0.0780733	0.345271	7
111A_00263_1	MF	30955	potassium ion binding	0.0525829	0.337996	8
111A_00263_1	MF	42802	identical protein binding	0.0448427	0.335448	11
111A_00263_1	MF	30170	pyridoxal phosphate binding	0.032074	0.330704	12
111A_00263_1	BP	55114	oxidation-reduction process	0.372774	0.393352	44
111A_00263_1	BP	51289	protein homotetramerization	0.0718299	0.343615	45
111A_00264_1	MF	15173	aromatic amino acid transmembrane transporter activity	12.733	0.822821	1
111A_00264_1	BP	15801	aromatic amino acid transport	12.4872	0.817797	1
111A_00264_1	CC	5887	integral component of plasma membrane	5.78258	0.653862	1
111A_00264_1	BP	3333	amino acid transmembrane transport	8.15479	0.719342	2
111A_00264_1	MF	15293	symporter activity	0.0474663	0.336334	11
111A_00264_1	BP	46218	indolalkylamine catabolic process	0.0586329	0.339859	20
111A_00264_1	BP	9074	aromatic amino acid family catabolic process	0.0522035	0.337875	25
111A_00264_1	BP	6568	tryptophan metabolic process	0.0480126	0.336516	26
111A_00264_1	BP	1901606	alpha-amino acid catabolic process	0.0422284	0.334538	32
111A_00265_1	BP	46677	response to antibiotic	7.28529	0.696613	1
111A_00265_1	MF	22857	transmembrane transporter activity	3.28802	0.56799	1
111A_00265_1	CC	5886	plasma membrane	2.8188	0.54848	1
111A_00265_1	BP	55085	transmembrane transport	2.82768	0.548864	3
111A_00265_1	CC	16021	integral component of membrane	0.77675	0.43267	3
111A_00265_1	BP	42908	xenobiotic transport	0.0416407	0.33433	12
111A_00265_1	BP	15893	drug transport	0.0413266	0.334218	13
111A_00265_1	BP	140352	export from cell	0.0357263	0.332145	15
111A_00265_1	BP	98754	detoxification	0.0336213	0.331324	16
111A_00266_1	MF	3700	DNA-binding transcription factor activity	4.61412	0.616597	1
111A_00266_1	BP	6355	regulation of transcription, DNA-templated	3.51725	0.577013	1
111A_00266_1	MF	3677	DNA binding	2.95733	0.554399	3
111A_00266_1	BP	6351	transcription, DNA-templated	0.0291968	0.32951	19
111A_00267_1	MF	8897	holo-[acyl-carrier-protein] synthase activity	10.7127	0.779942	1
111A_00267_1	MF	287	magnesium ion binding	5.58411	0.647818	3
111A_00268_1	MF	16491	oxidoreductase activity	2.79811	0.547584	1
111A_00268_1	BP	55114	oxidation-reduction process	2.47116	0.532953	1
111A_00269_1	MF	15205	nucleobase transmembrane transporter activity	11.0853	0.788138	1
111A_00269_1	BP	15851	nucleobase transport	10.433	0.773699	1
111A_00269_1	CC	16021	integral component of membrane	0.795596	0.434213	1
111A_00269_1	BP	55085	transmembrane transport	2.85286	0.549949	4
111A_00327_1	CC	5737	cytoplasm	2.07201	0.513708	1
111A_00327_1	BP	34644	cellular response to UV	0.068966	0.342832	1
111A_00327_1	MF	5515	protein binding	0.0256209	0.327941	1
111A_00327_1	BP	9651	response to salt stress	0.0662335	0.342068	2
111A_00327_1	MF	60090	molecular adaptor activity	0.0254636	0.32787	2
111A_00327_1	BP	9267	cellular response to starvation	0.0512492	0.337571	9
111A_00328_1	MF	3825	alpha,alpha-trehalose-phosphate synthase (UDP-forming) activity	13.6142	0.84045	1
111A_00328_1	BP	5992	trehalose biosynthetic process	10.7057	0.779787	1
111A_00328_1	CC	5829	cytosol	0.034939	0.331841	1
111A_00328_1	BP	70415	trehalose metabolism in response to cold stress	0.125112	0.356059	19
111A_00328_1	BP	6970	response to osmotic stress	0.0587781	0.339903	23
111A_00328_1	BP	6974	cellular response to DNA damage stimulus	0.0280591	0.329022	26
111A_00329_1	MF	4805	trehalose-phosphatase activity	12.8223	0.824636	1
111A_00329_1	BP	5992	trehalose biosynthetic process	10.7977	0.781824	1
111A_00329_1	MF	46872	metal ion binding	2.6145	0.53948	6
111A_00329_1	BP	16311	dephosphorylation	6.59341	0.677539	8
111A_00329_1	BP	70415	trehalose metabolism in response to cold stress	0.124684	0.355971	22
111A_00329_1	BP	6970	response to osmotic stress	0.0585772	0.339842	26
111A_00330_1	MF	22857	transmembrane transporter activity	3.23306	0.56578	1
111A_00330_1	CC	5886	plasma membrane	2.88628	0.551381	1
111A_00330_1	BP	55085	transmembrane transport	2.78041	0.546815	1
111A_00330_1	CC	16021	integral component of membrane	0.775392	0.432558	3
111A_00330_1	BP	8643	carbohydrate transport	1.46273	0.48031	7
111A_00330_1	MF	16787	hydrolase activity	0.43515	0.400482	11
111A_00331_1	MF	15612	L-arabinose-importing ATPase activity	14.8543	0.849963	1
111A_00331_1	BP	42882	L-arabinose transmembrane transport	13.6445	0.841047	1
111A_00331_1	CC	5886	plasma membrane	2.95039	0.554106	1
111A_00331_1	CC	5829	cytosol	0.0349809	0.331857	5
111A_00331_1	CC	16021	integral component of membrane	0.00398855	0.31387	8
111A_00331_1	MF	16887	ATPase activity	4.47859	0.611982	14
111A_00331_1	MF	5524	ATP binding	2.93744	0.553558	21
111A_00331_1	MF	5515	protein binding	0.0261385	0.328175	40
111A_00332_1	BP	42882	L-arabinose transmembrane transport	13.2232	0.8327	1
111A_00332_1	CC	42597	periplasmic space	5.20934	0.636104	1
111A_00332_1	MF	15407	ATPase-coupled monosaccharide transmembrane transporter activity	0.646217	0.421423	1
111A_00332_1	CC	30313	cell envelope	0.0307422	0.330159	4
111A_00332_1	MF	16787	hydrolase activity	0.355627	0.391289	7
111A_00332_1	MF	48029	monosaccharide binding	0.0499391	0.337148	13
111A_00333_1	BP	6879	cellular iron ion homeostasis	9.78007	0.758785	1
111A_00333_1	MF	8199	ferric iron binding	9.73851	0.75782	1
111A_00333_1	CC	5623	cell	5.91224	0.657755	1
111A_00333_1	CC	5737	cytoplasm	2.04826	0.512506	2
111A_00333_1	MF	16491	oxidoreductase activity	0.413768	0.3981	8
111A_00333_1	BP	6826	iron ion transport	8.0901	0.717694	13
111A_00333_1	BP	55114	oxidation-reduction process	0.365421	0.392473	27
111A_00336_1	BP	6879	cellular iron ion homeostasis	9.92923	0.762235	1
111A_00336_1	MF	8199	ferric iron binding	9.88704	0.761262	1
111A_00336_1	CC	5623	cell	6.00241	0.660437	1
111A_00336_1	CC	5737	cytoplasm	2.0699	0.513601	2
111A_00336_1	MF	16491	oxidoreductase activity	0.970044	0.447709	7
111A_00336_1	MF	8198	ferrous iron binding	0.0558853	0.339025	12
111A_00336_1	BP	6826	iron ion transport	8.21349	0.720831	13
111A_00336_1	MF	42802	identical protein binding	0.0448955	0.335466	14
111A_00336_1	BP	55114	oxidation-reduction process	0.856699	0.439094	26
111A_00336_1	BP	71281	cellular response to iron ion	0.0847659	0.346974	29
111A_00336_1	BP	51238	sequestering of metal ion	0.0824985	0.346405	32
111A_00336_1	BP	51651	maintenance of location in cell	0.062938	0.341127	36
111A_00336_1	BP	6979	response to oxidative stress	0.0394176	0.333528	40
111A_00336_1	BP	6974	cellular response to DNA damage stimulus	0.0279928	0.328993	43
111A_00338_1	MF	15173	aromatic amino acid transmembrane transporter activity	13.4701	0.837608	1
111A_00338_1	BP	15801	aromatic amino acid transport	13.2101	0.83244	1
111A_00338_1	CC	5887	integral component of plasma membrane	6.11735	0.663827	1
111A_00338_1	BP	3333	amino acid transmembrane transport	8.62689	0.731175	2
111A_00389_1	MF	8444	CDP-diacylglycerol-glycerol-3-phosphate 3-phosphatidyltransferase activity	10.9138	0.784384	1
111A_00389_1	BP	6655	phosphatidylglycerol biosynthetic process	10.1192	0.766591	1
111A_00389_1	CC	5886	plasma membrane	2.81954	0.548512	1
111A_00389_1	CC	16021	integral component of membrane	0.775492	0.432566	3
111A_00390_1	MF	9381	excinuclease ABC activity	9.85008	0.760408	1
111A_00390_1	CC	9380	excinuclease repair complex	8.86209	0.73695	1
111A_00390_1	BP	6289	nucleotide-excision repair	8.26875	0.722229	1
111A_00390_1	BP	9432	SOS response	7.8833	0.712381	2
111A_00390_1	CC	5737	cytoplasm	2.05356	0.512775	7
111A_00390_1	MF	3677	DNA binding	2.98247	0.555458	8
111A_00390_1	BP	90305	nucleic acid phosphodiester bond hydrolysis	4.91903	0.626737	10
111A_00390_1	MF	16779	nucleotidyltransferase activity	0.0268454	0.32849	15
111A_00390_1	BP	9314	response to radiation	0.0495202	0.337012	30
111A_00391_1	BP	160	phosphorelay signal transduction system	5.12241	0.633327	1
111A_00391_1	MF	3677	DNA binding	3.07864	0.559469	1
111A_00391_1	BP	6355	regulation of transcription, DNA-templated	3.55139	0.578331	7
111A_00393_1	BP	6355	regulation of transcription, DNA-templated	3.28698	0.567948	1
111A_00393_1	MF	3677	DNA binding	2.86267	0.55037	1
111A_00393_1	BP	32467	positive regulation of cytokinesis	0.0790881	0.345534	20
111A_00393_1	BP	1903508	positive regulation of nucleic acid-templated transcription	0.0458746	0.335799	29
111A_00393_1	BP	10628	positive regulation of gene expression	0.0439987	0.335157	36
111A_00393_1	BP	7049	cell cycle	0.0352626	0.331966	44
111A_00393_1	BP	51301	cell division	0.0350188	0.331872	45
111A_00394_1	MF	15424	ATPase-coupled amino acid transmembrane transporter activity	9.76272	0.758383	1
111A_00394_1	BP	3333	amino acid transmembrane transport	8.62671	0.731171	1
111A_00394_1	MF	16887	ATPase activity	4.51696	0.613296	14
111A_00394_1	MF	5524	ATP binding	2.9626	0.554621	23
111A_00395_1	CC	43190	ATP-binding cassette (ABC) transporter complex	6.25186	0.667754	1
111A_00395_1	BP	71705	nitrogen compound transport	4.67145	0.618528	1
111A_00395_1	MF	22857	transmembrane transporter activity	3.31741	0.569164	1
111A_00395_1	BP	55085	transmembrane transport	2.85295	0.549953	2
111A_00396_1	MF	19148	D-cysteine desulfhydrase activity	15.0324	0.851021	1
111A_00396_1	BP	46416	D-amino acid metabolic process	9.65132	0.755787	1
111A_00396_1	CC	5829	cytosol	0.0348246	0.331796	1
111A_00396_1	MF	19149	3-chloro-D-alanine dehydrochlorinase activity	0.128833	0.356817	5
111A_00396_1	MF	30170	pyridoxal phosphate binding	0.0320825	0.330708	7
111A_00396_1	MF	5515	protein binding	0.0260217	0.328123	10
111A_00396_1	BP	6791	sulfur utilization	0.115275	0.353999	15
111A_00396_1	MF	16787	hydrolase activity	0.0114009	0.320204	16
111A_00396_1	BP	10438	cellular response to sulfur starvation	0.104004	0.351527	18
111A_00396_1	BP	9093	cysteine catabolic process	0.0950758	0.349472	19
111A_00397_1	MF	15276	ligand-gated ion channel activity	9.72059	0.757402	1
111A_00397_1	BP	34220	ion transmembrane transport	4.22805	0.603264	1
111A_00397_1	CC	16020	membrane	0.660906	0.422742	1
111A_00398_1	BP	15074	DNA integration	6.33648	0.670203	1
111A_00398_1	MF	3677	DNA binding	2.80554	0.547906	1
111A_00398_1	CC	16020	membrane	0.00349959	0.31329	1
111A_00398_1	MF	16989	sigma factor antagonist activity	0.0703302	0.343207	7
111A_00398_1	MF	1067	regulatory region nucleic acid binding	0.0526672	0.338022	10
111A_00398_1	MF	15276	ligand-gated ion channel activity	0.0514718	0.337642	12
111A_00398_1	BP	1902021	regulation of bacterial-type flagellum-dependent cell motility	0.0775947	0.345147	17
111A_00398_1	BP	1903507	negative regulation of nucleic acid-templated transcription	0.0426691	0.334693	22
111A_00398_1	BP	34220	ion transmembrane transport	0.0223881	0.326426	35
111A_00399_1	BP	1123	transcription initiation from bacterial-type RNA polymerase promoter	10.2413	0.76937	1
111A_00399_1	MF	3899	DNA-directed 5'-3' RNA polymerase activity	7.69179	0.707399	1
111A_00399_1	CC	5737	cytoplasm	2.01432	0.510777	1
111A_00399_1	MF	16987	sigma factor activity	7.50223	0.702406	2
111A_00399_1	BP	2000142	regulation of DNA-templated transcription, initiation	7.25666	0.695843	3
111A_00399_1	MF	3700	DNA-binding transcription factor activity	4.58942	0.615761	7
111A_00399_1	MF	3677	DNA binding	3.03272	0.557562	10
111A_00399_1	MF	3743	translation initiation factor activity	0.0434857	0.334979	17
111A_00399_1	MF	5515	protein binding	0.0261575	0.328184	21
111A_00399_1	BP	6413	translational initiation	0.0412853	0.334203	52
111A_00402_1	BP	44780	bacterial-type flagellum assembly	9.10851	0.742918	1
111A_00402_1	CC	5829	cytosol	6.85859	0.684963	1
111A_00402_1	BP	71973	bacterial-type flagellum-dependent cell motility	0.0392065	0.333451	12
111A_00403_1	BP	1902209	negative regulation of bacterial-type flagellum assembly	13.9333	0.84439	1
111A_00403_1	CC	5829	cytosol	6.52846	0.675698	1
111A_00403_1	MF	5515	protein binding	0.0308199	0.330191	1
111A_00403_1	BP	44781	bacterial-type flagellum organization	8.11451	0.718316	12
111A_00403_1	BP	6457	protein folding	6.72264	0.681175	15
111A_00403_1	BP	71973	bacterial-type flagellum-dependent cell motility	0.0477345	0.336424	25
111A_00404_1	MF	5509	calcium ion binding	7.46771	0.70149	1
111A_00404_1	BP	5975	carbohydrate metabolic process	4.19912	0.60224	1
111A_00404_1	CC	5737	cytoplasm	0.0252613	0.327778	1
111A_00404_1	MF	4553	hydrolase activity, hydrolyzing O-glycosyl compounds	6.26092	0.668017	2
111A_00405_1	CC	5886	plasma membrane	2.98121	0.555405	1
111A_00406_1	CC	16021	integral component of membrane	0.795601	0.434213	1
111A_00407_1	MF	16740	transferase activity	2.26934	0.523434	1
111A_00408_1	MF	8233	peptidase activity	4.57795	0.615372	1
111A_00408_1	BP	6508	proteolysis	4.27446	0.604898	1
111A_00412_1	MF	3774	motor activity	8.56535	0.729651	1
111A_00412_1	BP	71973	bacterial-type flagellum-dependent cell motility	8.01348	0.715733	1
111A_00412_1	CC	9425	bacterial-type flagellum basal body	7.75967	0.709172	1
111A_00412_1	MF	5198	structural molecule activity	3.91671	0.592061	6
111A_00413_1	CC	9431	bacterial-type flagellum basal body, MS ring	11.7382	0.802171	1
111A_00413_1	MF	3774	motor activity	8.52247	0.728586	1
111A_00413_1	BP	71973	bacterial-type flagellum-dependent cell motility	7.97337	0.714703	1
111A_00413_1	CC	16021	integral component of membrane	0.763686	0.431589	7
111A_00413_1	MF	5515	protein binding	0.0261208	0.328167	8
111A_00413_1	CC	5886	plasma membrane	0.0151004	0.322543	11
111A_00414_1	MF	3774	motor activity	8.22258	0.721062	1
111A_00414_1	BP	71973	bacterial-type flagellum-dependent cell motility	7.6928	0.707425	1
111A_00414_1	CC	9425	bacterial-type flagellum basal body	7.33502	0.697949	1
111A_00414_1	BP	6935	chemotaxis	7.41879	0.700188	4
111A_00414_1	CC	5886	plasma membrane	2.74597	0.54531	5
111A_00415_1	MF	3774	motor activity	8.56362	0.729608	1
111A_00415_1	BP	71973	bacterial-type flagellum-dependent cell motility	8.01186	0.715692	1
111A_00415_1	CC	9288	bacterial-type flagellum	7.38612	0.699316	1
111A_00416_1	BP	30254	protein secretion by the type III secretion system	11.6163	0.799582	1
111A_00416_1	CC	30257	type III protein secretion system complex	11.405	0.79506	1
111A_00416_1	MF	16887	ATPase activity	4.51724	0.613305	1
111A_00416_1	BP	44780	bacterial-type flagellum assembly	9.1526	0.743977	2
111A_00416_1	CC	5737	cytoplasm	2.11244	0.515737	3
111A_00416_1	BP	71973	bacterial-type flagellum-dependent cell motility	8.01358	0.715736	5
111A_00416_1	MF	5524	ATP binding	2.96279	0.554629	6
111A_00416_1	BP	9058	biosynthetic process	1.86111	0.502786	39
111A_00417_1	MF	3774	motor activity	8.32054	0.723534	1
111A_00417_1	BP	44781	bacterial-type flagellum organization	8.11221	0.718258	1
111A_00417_1	CC	9288	bacterial-type flagellum	7.17646	0.693675	1
111A_00417_1	BP	71973	bacterial-type flagellum-dependent cell motility	7.78444	0.709817	2
111A_00417_1	CC	5886	plasma membrane	2.84895	0.549781	4
111A_00417_1	BP	6935	chemotaxis	7.50717	0.702537	5
111A_00417_1	MF	5515	protein binding	0.0257017	0.327978	8
111A_00417_1	BP	15031	protein transport	5.4264	0.642938	13
111A_00418_1	CC	9424	bacterial-type flagellum hook	10.2807	0.770264	1
111A_00418_1	BP	44780	bacterial-type flagellum assembly	9.10735	0.74289	1
111A_00418_1	BP	71973	bacterial-type flagellum-dependent cell motility	0.040984	0.334095	12
111A_00419_1	BP	71973	bacterial-type flagellum-dependent cell motility	7.93527	0.713723	1
111A_00419_1	CC	9425	bacterial-type flagellum basal body	7.91165	0.713114	1
111A_00419_1	BP	6935	chemotaxis	7.65263	0.706372	4
111A_00419_1	CC	5886	plasma membrane	2.90174	0.552041	5
111A_00419_1	CC	16021	integral component of membrane	0.7482	0.430296	8
111A_00420_1	MF	3774	motor activity	8.31206	0.723321	1
111A_00420_1	BP	71973	bacterial-type flagellum-dependent cell motility	7.77651	0.70961	1
111A_00420_1	CC	9425	bacterial-type flagellum basal body	7.75336	0.709007	1
111A_00420_1	CC	5886	plasma membrane	2.8088	0.548047	5
111A_00420_1	BP	6935	chemotaxis	7.2572	0.695857	6
111A_00420_1	MF	5515	protein binding	0.0259057	0.32807	8
111A_00421_1	MF	3774	motor activity	7.77756	0.709638	1
111A_00421_1	BP	71973	bacterial-type flagellum-dependent cell motility	7.27645	0.696375	1
111A_00421_1	CC	9425	bacterial-type flagellum basal body	7.25479	0.695792	1
111A_00421_1	BP	6935	chemotaxis	7.01727	0.689337	4
111A_00421_1	CC	5886	plasma membrane	2.71594	0.543991	5
111A_00421_1	MF	5515	protein binding	0.0286421	0.329274	8
111A_00422_1	BP	44781	bacterial-type flagellum organization	8.57198	0.729816	1
111A_00422_1	CC	9425	bacterial-type flagellum basal body	7.95769	0.7143	1
111A_00422_1	BP	97588	archaeal or bacterial-type flagellum-dependent cell motility	7.9421	0.713899	2
111A_00422_1	BP	6935	chemotaxis	7.69716	0.707539	4
111A_00422_1	CC	5886	plasma membrane	2.97908	0.555315	5
111A_00422_1	CC	16021	integral component of membrane	0.792451	0.433957	8
111A_00423_1	BP	44781	bacterial-type flagellum organization	8.28896	0.722739	1
111A_00423_1	CC	9425	bacterial-type flagellum basal body	7.69496	0.707482	1
111A_00423_1	BP	9306	protein secretion	7.39591	0.699578	3
111A_00423_1	CC	5886	plasma membrane	2.88072	0.551143	5
111A_00423_1	CC	16021	integral component of membrane	0.772089	0.432285	8
111A_00424_1	BP	44780	bacterial-type flagellum assembly	9.06118	0.741778	1
111A_00424_1	CC	9425	bacterial-type flagellum basal body	7.71076	0.707895	1
111A_00424_1	CC	5886	plasma membrane	2.88663	0.551396	5
111A_00424_1	BP	9306	protein secretion	7.5454	0.703548	6
111A_00424_1	CC	16021	integral component of membrane	0.787694	0.433568	8
111A_00424_1	BP	6605	protein targeting	0.0379656	0.332992	30
111A_00425_1	BP	44780	bacterial-type flagellum assembly	9.01536	0.740672	1
111A_00425_1	CC	9425	bacterial-type flagellum basal body	7.86993	0.712035	1
111A_00425_1	CC	5886	plasma membrane	2.94622	0.553929	5
111A_00425_1	BP	6605	protein targeting	7.57192	0.704248	6
111A_00425_1	CC	16021	integral component of membrane	0.783711	0.433242	8
111A_00426_1	BP	6355	regulation of transcription, DNA-templated	3.40592	0.572668	1
111A_00426_1	MF	3677	DNA binding	2.95254	0.554196	1
111A_00426_1	BP	50896	response to stimulus	3.08565	0.559759	16
111A_00426_1	BP	6351	transcription, DNA-templated	0.0291418	0.329487	20
111A_00428_1	BP	44011	single-species biofilm formation on inanimate substrate	19.1632	0.873995	1
111A_00428_1	BP	70301	cellular response to hydrogen peroxide	14.7655	0.849433	3
111A_00428_1	BP	71468	cellular response to acidic pH	14.2325	0.84622	4
111A_00429_1	MF	50531	mannosyl-3-phosphoglycerate phosphatase activity	14.8094	0.849696	1
111A_00429_1	BP	51478	mannosylglycerate metabolic process	14.534	0.848045	1
111A_00429_1	CC	5737	cytoplasm	2.09131	0.514679	1
111A_00429_1	BP	16138	glycoside biosynthetic process	11.682	0.800978	3
111A_00429_1	MF	46872	metal ion binding	2.58867	0.538317	5
111A_00429_1	BP	34637	cellular carbohydrate biosynthetic process	7.35311	0.698433	6
111A_00429_1	BP	16311	dephosphorylation	6.59328	0.677535	7
111A_00429_1	BP	46394	carboxylic acid biosynthetic process	4.4355	0.6105	12
111A_00430_1	CC	16021	integral component of membrane	0.670586	0.423603	1
111A_00430_1	MF	52621	diguanylate cyclase activity	0.606415	0.417771	1
111A_00432_1	CC	16021	integral component of membrane	0.795514	0.434206	1
111A_00433_1	CC	16021	integral component of membrane	0.795584	0.434212	1
111A_00434_1	BP	6298	mismatch repair	9.36317	0.749002	1
111A_00434_1	MF	4519	endonuclease activity	6.08299	0.662817	1
111A_00434_1	BP	90305	nucleic acid phosphodiester bond hydrolysis	5.25134	0.637437	5
111A_00434_1	MF	4536	deoxyribonuclease activity	0.0396423	0.33361	8
111A_00434_1	MF	5515	protein binding	0.0262741	0.328236	9
111A_00434_1	MF	3677	DNA binding	0.0156367	0.322857	11
111A_00434_1	MF	46872	metal ion binding	0.0136054	0.321636	12
111A_00435_1	MF	3886	DNA (cytosine-5-)-methyltransferase activity	11.5096	0.797303	1
111A_00435_1	BP	90116	C-5 methylation of cytosine	11.2796	0.792356	1
111A_00435_1	MF	5515	protein binding	0.0259657	0.328097	9
111A_00435_1	BP	9307	DNA restriction-modification system	0.104337	0.351601	25
111A_00436_1	MF	16787	hydrolase activity	2.0746	0.513838	1
111A_00442_1	MF	36524	protein deglycase activity	15.538	0.853989	1
111A_00442_1	BP	36525	protein deglycation	15.2684	0.852412	1
111A_00442_1	CC	5737	cytoplasm	1.96899	0.508446	1
111A_00442_1	MF	16790	thiolester hydrolase activity	8.61282	0.730827	2
111A_00442_1	BP	6281	DNA repair	5.2119	0.636186	3
111A_00442_1	MF	16811	hydrolase activity, acting on carbon-nitrogen (but not peptide) bonds, in linear amides	6.48934	0.674585	4
111A_00442_1	MF	8270	zinc ion binding	4.7905	0.622502	7
111A_00442_1	MF	19172	glyoxalase III activity	0.101255	0.350904	18
111A_00442_1	MF	5515	protein binding	0.0259044	0.32807	19
111A_00442_1	BP	19249	lactate biosynthetic process	0.0933507	0.349063	30
111A_00442_1	BP	106044	guanine deglycation	0.0929548	0.348969	31
111A_00442_1	BP	51595	response to methylglyoxal	0.0771703	0.345036	32
111A_00442_1	BP	10447	response to acidic pH	0.0686772	0.342752	33
111A_00442_1	BP	42245	RNA repair	0.0633067	0.341234	36
111A_00442_1	BP	19243	methylglyoxal catabolic process to D-lactate via S-lactoyl-glutathione	0.0620425	0.340867	37
111A_00443_1	BP	18106	peptidyl-histidine phosphorylation	7.09586	0.691485	1
111A_00443_1	MF	155	phosphorelay sensor kinase activity	6.43391	0.673002	1
111A_00443_1	CC	5886	plasma membrane	2.89029	0.551553	1
111A_00443_1	BP	23014	signal transduction by protein phosphorylation	6.15773	0.665011	3
111A_00443_1	CC	16021	integral component of membrane	0.788324	0.43362	3
111A_00443_1	BP	160	phosphorelay signal transduction system	5.07626	0.631844	6
111A_00443_1	MF	5524	ATP binding	2.86297	0.550383	10
111A_00444_1	BP	160	phosphorelay signal transduction system	5.12327	0.633355	1
111A_00444_1	MF	3677	DNA binding	3.07916	0.55949	1
111A_00444_1	BP	6355	regulation of transcription, DNA-templated	3.55198	0.578354	7
111A_00445_1	MF	33971	hydroxyisourate hydrolase activity	12.8624	0.825448	1
111A_00445_1	BP	6144	purine nucleobase metabolic process	8.97587	0.739716	1
111A_00445_1	CC	42597	periplasmic space	0.0703557	0.343214	1
111A_00445_1	MF	42802	identical protein binding	0.045329	0.335614	6
111A_00446_1	MF	16672	oxidoreductase activity, acting on a sulfur group of donors, quinone or similar compound as acceptor	13.2699	0.833634	1
111A_00446_1	BP	30091	protein repair	10.0488	0.764982	1
111A_00446_1	CC	42597	periplasmic space	1.17989	0.46242	1
111A_00446_1	MF	43546	molybdopterin cofactor binding	9.49118	0.752029	2
111A_00446_1	BP	55114	oxidation-reduction process	2.43751	0.531394	3
111A_00446_1	CC	30313	cell envelope	0.0312931	0.330386	3
111A_00446_1	MF	46872	metal ion binding	2.57321	0.537619	7
111A_00446_1	BP	1901530	response to hypochlorite	0.11688	0.354341	14
111A_00446_1	MF	16675	oxidoreductase activity, acting on a heme group of donors	0.0300222	0.329859	14
111A_00447_1	BP	30091	protein repair	9.99974	0.763857	1
111A_00447_1	MF	10181	FMN binding	7.49375	0.702181	1
111A_00447_1	CC	5887	integral component of plasma membrane	6.00303	0.660456	1
111A_00447_1	MF	20037	heme binding	5.13662	0.633783	2
111A_00447_1	BP	22900	electron transport chain	4.42496	0.610137	2
111A_00447_1	MF	9055	electron transfer activity	4.84676	0.624363	4
111A_00447_1	MF	46872	metal ion binding	2.58875	0.538321	10
111A_00447_1	MF	16679	oxidoreductase activity, acting on diphenols and related substances as donors	0.0453969	0.335637	21
111A_00448_1	MF	8270	zinc ion binding	5.13926	0.633867	1
111A_00450_1	MF	8237	metallopeptidase activity	6.46305	0.673835	1
111A_00450_1	BP	6508	proteolysis	4.31676	0.606379	1
111A_00450_1	CC	5737	cytoplasm	2.08188	0.514205	1
111A_00450_1	MF	16740	transferase activity	0.0912453	0.34856	7
111A_00450_1	MF	8134	transcription factor binding	0.0431598	0.334865	8
111A_00450_1	BP	43433	negative regulation of DNA-binding transcription factor activity	0.0673991	0.342396	9
111A_00450_1	MF	4177	aminopeptidase activity	0.0405857	0.333952	9
111A_00453_1	MF	16757	transferase activity, transferring glycosyl groups	5.66158	0.65019	1
111A_00454_1	MF	22857	transmembrane transporter activity	3.06914	0.559075	1
111A_00454_1	BP	55085	transmembrane transport	2.63944	0.540597	1
111A_00454_1	CC	16021	integral component of membrane	0.736078	0.429274	1
111A_00454_1	CC	5886	plasma membrane	0.0212931	0.325888	5
111A_00454_1	BP	15850	organic hydroxy compound transport	0.0724368	0.343779	7
111A_00454_1	BP	15718	monocarboxylic acid transport	0.066671	0.342192	8
111A_00459_1	MF	22857	transmembrane transporter activity	3.31744	0.569165	1
111A_00459_1	BP	55085	transmembrane transport	2.85298	0.549954	1
111A_00459_1	CC	16021	integral component of membrane	0.79563	0.434216	1
111A_00459_1	CC	5886	plasma membrane	0.117687	0.354512	4
111A_00459_1	BP	6974	cellular response to DNA damage stimulus	0.109398	0.352725	6
111A_00460_1	CC	16021	integral component of membrane	0.795603	0.434213	1
111A_00460_1	MF	16787	hydrolase activity	0.0364317	0.332414	1
111A_00461_1	MF	22872	protein-N(PI)-phosphohistidine-mannitol phosphotransferase system transmembrane transporter activity	13.9755	0.844649	1
111A_00461_1	BP	15797	mannitol transport	13.7355	0.842832	1
111A_00461_1	CC	5886	plasma membrane	2.99108	0.55582	1
111A_00461_1	CC	16021	integral component of membrane	0.795643	0.434217	3
111A_00461_1	BP	34219	carbohydrate transmembrane transport	8.00917	0.715623	4
111A_00461_1	BP	9401	phosphoenolpyruvate-dependent sugar phosphotransferase system	7.93971	0.713837	5
111A_00461_1	BP	16310	phosphorylation	3.50039	0.57636	8
111A_00461_1	MF	16301	kinase activity	4.2811	0.605131	10
111A_00461_1	MF	103111	D-glucosamine PTS permease activity	0.578512	0.415139	16
111A_00461_1	MF	90565	protein-phosphocysteine-mannitol phosphotransferase system transporter activity	0.292281	0.3832	17
111A_00462_1	MF	8926	mannitol-1-phosphate 5-dehydrogenase activity	14.0465	0.845085	1
111A_00462_1	BP	19594	mannitol metabolic process	12.2804	0.813531	1
111A_00462_1	CC	5829	cytosol	0.0352082	0.331945	1
111A_00462_1	MF	50662	coenzyme binding	4.23653	0.603563	4
111A_00462_1	BP	55114	oxidation-reduction process	2.46059	0.532465	10
111A_00462_1	BP	19407	hexitol catabolic process	0.0786423	0.345419	17
111A_00463_1	MF	3677	DNA binding	2.73616	0.54488	1
111A_00463_1	BP	45892	negative regulation of transcription, DNA-templated	0.892075	0.441841	1
111A_00463_1	MF	5515	protein binding	0.57511	0.414814	6
111A_00465_1	CC	5829	cytosol	6.89645	0.686011	1
111A_00466_1	MF	15129	lactate transmembrane transporter activity	12.0115	0.807928	1
111A_00466_1	BP	35873	lactate transmembrane transport	11.7779	0.803012	1
111A_00466_1	CC	5887	integral component of plasma membrane	5.93397	0.658404	1
111A_00466_1	MF	15295	solute:proton symporter activity	0.0555059	0.338909	12
111A_00466_1	BP	6974	cellular response to DNA damage stimulus	0.0279225	0.328963	20
111A_00466_1	BP	1902600	proton transmembrane transport	0.0253229	0.327806	22
111A_00467_1	MF	3700	DNA-binding transcription factor activity	4.65889	0.618106	1
111A_00467_1	BP	6355	regulation of transcription, DNA-templated	3.55138	0.578331	1
111A_00467_1	MF	3677	DNA binding	2.73803	0.544963	3
111A_00468_1	MF	4457	lactate dehydrogenase activity	11.6466	0.800226	1
111A_00468_1	BP	19516	lactate oxidation	11.5116	0.797345	1
111A_00468_1	CC	5886	plasma membrane	2.86589	0.550508	1
111A_00468_1	MF	10181	FMN binding	7.48837	0.702038	2
111A_00468_1	BP	42355	L-fucose catabolic process	0.0720623	0.343678	14
111A_00468_1	MF	16898	oxidoreductase activity, acting on the CH-OH group of donors, cytochrome as acceptor	0.256449	0.37823	19
111A_00468_1	MF	16616	oxidoreductase activity, acting on the CH-OH group of donors, NAD or NADP as acceptor	0.0322129	0.33076	21
111A_00468_1	BP	9060	aerobic respiration	0.027667	0.328852	24
111A_00469_1	MF	8175	tRNA methyltransferase activity	8.70793	0.733174	1
111A_00469_1	BP	30488	tRNA methylation	8.4325	0.726343	1
111A_00469_1	CC	5737	cytoplasm	2.04925	0.512557	1
111A_00469_1	MF	8757	S-adenosylmethionine-dependent methyltransferase activity	6.58084	0.677184	3
111A_00469_1	MF	3723	RNA binding	3.45738	0.574685	8
111A_00469_1	MF	62105	RNA 2'-O-methyltransferase activity	0.0539703	0.338432	20
111A_00470_1	MF	9001	serine O-acetyltransferase activity	11.0289	0.786906	1
111A_00470_1	BP	6535	cysteine biosynthetic process from serine	9.40969	0.750104	1
111A_00470_1	CC	5737	cytoplasm	2.03893	0.512033	1
111A_00470_1	CC	1990234	transferase complex	0.0347197	0.331755	5
111A_00470_1	MF	47952	glycerol-3-phosphate dehydrogenase [NAD(P)+] activity	0.0487028	0.336744	10
111A_00470_1	MF	5515	protein binding	0.0259387	0.328085	13
111A_00470_1	BP	10165	response to X-ray	0.0774775	0.345116	33
111A_00470_1	BP	5975	carbohydrate metabolic process	0.0181421	0.324257	37
111A_00470_1	BP	55114	oxidation-reduction process	0.0106798	0.319705	39
111A_00471_1	BP	46167	glycerol-3-phosphate biosynthetic process	11.1845	0.790296	1
111A_00471_1	MF	47952	glycerol-3-phosphate dehydrogenase [NAD(P)+] activity	10.9353	0.784856	1
111A_00471_1	CC	9331	glycerol-3-phosphate dehydrogenase complex	9.43315	0.750659	1
111A_00471_1	BP	46168	glycerol-3-phosphate catabolic process	10.734	0.780417	2
111A_00471_1	MF	51287	NAD binding	6.53451	0.67587	3
111A_00471_1	BP	6650	glycerophospholipid metabolic process	7.52949	0.703128	6
111A_00471_1	CC	5829	cytosol	0.0346305	0.331721	8
111A_00471_1	BP	8654	phospholipid biosynthetic process	6.49026	0.674611	9
111A_00471_1	BP	5975	carbohydrate metabolic process	4.07349	0.597755	18
111A_00471_1	BP	55114	oxidation-reduction process	2.39795	0.529547	23
111A_00471_1	BP	45017	glycerolipid biosynthetic process	0.0430226	0.334817	33
111A_00472_1	BP	51262	protein tetramerization	11.7149	0.801677	1
111A_00472_1	MF	51082	unfolded protein binding	7.8916	0.712596	1
111A_00472_1	CC	5737	cytoplasm	2.07004	0.513609	1
111A_00472_1	BP	6457	protein folding	6.82307	0.683977	3
111A_00472_1	BP	15031	protein transport	5.58276	0.647777	6
111A_00472_1	BP	34613	cellular protein localization	0.0333995	0.331236	27
111A_00472_1	BP	46907	intracellular transport	0.0331702	0.331145	29
111A_00472_1	BP	55085	transmembrane transport	0.014368	0.322105	32
111A_00473_1	MF	15035	protein disulfide oxidoreductase activity	8.40466	0.725646	1
111A_00473_1	BP	45454	cell redox homeostasis	6.68232	0.680045	1
111A_00473_1	CC	5623	cell	5.82192	0.655048	1
111A_00473_1	CC	5737	cytoplasm	1.99595	0.509836	2
111A_00473_1	MF	9055	electron transfer activity	4.79072	0.62251	4
111A_00473_1	BP	22900	electron transport chain	4.37381	0.608366	5
111A_00473_1	BP	9263	deoxyribonucleotide biosynthetic process	0.0907124	0.348432	14
111A_00474_1	CC	16021	integral component of membrane	0.795605	0.434214	1
111A_00475_1	MF	46537	2,3-bisphosphoglycerate-independent phosphoglycerate mutase activity	11.6567	0.80044	1
111A_00475_1	BP	6007	glucose catabolic process	11.4616	0.796274	1
111A_00475_1	CC	5737	cytoplasm	2.06953	0.513582	1
111A_00475_1	MF	30145	manganese ion binding	8.40675	0.725699	4
111A_00475_1	BP	6096	glycolytic process	7.48315	0.7019	5
111A_00475_1	BP	6979	response to oxidative stress	0.0399421	0.333719	54
111A_00475_1	BP	44262	cellular carbohydrate metabolic process	0.0313164	0.330395	55
111A_00476_1	BP	51301	cell division	6.27482	0.66842	1
111A_00476_1	MF	8233	peptidase activity	4.66976	0.618472	1
111A_00476_1	BP	6508	proteolysis	4.36019	0.607893	2
111A_00477_1	BP	5975	carbohydrate metabolic process	4.19875	0.602227	1
111A_00477_1	MF	3824	catalytic activity	0.626892	0.419664	1
111A_00478_1	MF	50501	hyaluronan synthase activity	3.62275	0.581067	1
111A_00478_1	BP	16036	cellular response to phosphate starvation	0.14966	0.360872	1
111A_00478_1	CC	16020	membrane	0.00737553	0.31717	1
111A_00478_1	MF	15020	glucuronosyltransferase activity	1.5617	0.486154	6
111A_00479_1	MF	8743	L-threonine 3-dehydrogenase activity	12.923	0.826673	1
111A_00479_1	BP	19518	L-threonine catabolic process to glycine	11.4562	0.796158	1
111A_00479_1	CC	5737	cytoplasm	2.01086	0.510601	1
111A_00479_1	MF	8270	zinc ion binding	4.97954	0.628712	4
111A_00479_1	MF	46870	cadmium ion binding	0.094518	0.34934	12
111A_00479_1	MF	8198	ferrous iron binding	0.055652	0.338954	13
111A_00479_1	MF	30145	manganese ion binding	0.0430164	0.334815	14
111A_00479_1	BP	55114	oxidation-reduction process	2.39497	0.529407	28
111A_00479_1	BP	6564	L-serine biosynthetic process	0.0531413	0.338172	37
111A_00480_1	MF	8890	glycine C-acetyltransferase activity	12.6772	0.821685	1
111A_00480_1	BP	19518	L-threonine catabolic process to glycine	11.903	0.805651	1
111A_00480_1	CC	5829	cytosol	0.034622	0.331717	1
111A_00480_1	MF	30170	pyridoxal phosphate binding	6.22009	0.66683	5
111A_00480_1	MF	16874	ligase activity	2.97803	0.555271	12
111A_00480_1	MF	46872	metal ion binding	0.0133964	0.321506	22
111A_00480_1	BP	9058	biosynthetic process	1.81473	0.500302	29
111A_00482_1	MF	8712	ADP-glyceromanno-heptose 6-epimerase activity	13.5109	0.838414	1
111A_00482_1	BP	97170	ADP-L-glycero-beta-D-manno-heptose metabolic process	11.8616	0.804778	1
111A_00482_1	CC	5829	cytosol	0.0358112	0.332177	1
111A_00482_1	BP	9226	nucleotide-sugar biosynthetic process	8.45718	0.72696	3
111A_00482_1	MF	50661	NADP binding	7.23596	0.695284	4
111A_00482_1	CC	16020	membrane	0.00341816	0.313189	4
111A_00482_1	BP	5975	carbohydrate metabolic process	4.19913	0.602241	7
111A_00482_1	MF	5515	protein binding	0.026759	0.328452	16
111A_00482_1	MF	43168	anion binding	0.0125203	0.320947	17
111A_00482_1	BP	1903509	liposaccharide metabolic process	0.158745	0.362552	36
111A_00482_1	BP	8610	lipid biosynthetic process	0.114971	0.353933	44
111A_00482_1	BP	44255	cellular lipid metabolic process	0.109793	0.352812	45
111A_00482_1	BP	34645	cellular macromolecule biosynthetic process	0.0589804	0.339963	47
111A_00483_1	BP	9103	lipopolysaccharide biosynthetic process	8.35134	0.724309	1
111A_00483_1	MF	16757	transferase activity, transferring glycosyl groups	5.60162	0.648355	1
111A_00483_1	CC	5829	cytosol	0.0354365	0.332033	1
111A_00483_1	BP	46401	lipopolysaccharide core region metabolic process	0.0582436	0.339742	30
111A_00483_1	BP	9312	oligosaccharide biosynthetic process	0.0422036	0.334529	31
111A_00484_1	MF	8920	lipopolysaccharide heptosyltransferase activity	13.1559	0.831357	1
111A_00484_1	BP	46401	lipopolysaccharide core region metabolic process	10.9028	0.784142	1
111A_00484_1	CC	5829	cytosol	0.0383141	0.333121	1
111A_00484_1	BP	9103	lipopolysaccharide biosynthetic process	8.4236	0.72612	3
111A_00484_1	BP	9312	oligosaccharide biosynthetic process	7.90026	0.712819	5
111A_00484_1	MF	4714	transmembrane receptor protein tyrosine kinase activity	0.0621628	0.340902	6
111A_00484_1	MF	5515	protein binding	0.0286292	0.329268	13
111A_00484_1	MF	166	nucleotide binding	0.012937	0.321215	18
111A_00484_1	BP	18108	peptidyl-tyrosine phosphorylation	0.0538738	0.338402	33
111A_00494_1	MF	16757	transferase activity, transferring glycosyl groups	2.75753	0.545816	1
111A_00494_1	BP	46401	lipopolysaccharide core region metabolic process	0.123455	0.355718	1
111A_00494_1	BP	9103	lipopolysaccharide biosynthetic process	0.0953819	0.349544	3
111A_00494_1	BP	9312	oligosaccharide biosynthetic process	0.089456	0.348128	5
111A_00496_1	BP	46401	lipopolysaccharide core region metabolic process	11.3808	0.794539	1
111A_00496_1	CC	5886	plasma membrane	2.99109	0.55582	1
111A_00496_1	MF	16740	transferase activity	2.26947	0.52344	1
111A_00496_1	BP	9103	lipopolysaccharide biosynthetic process	8.79291	0.735259	3
111A_00496_1	CC	16021	integral component of membrane	0.795646	0.434217	3
111A_00496_1	BP	9312	oligosaccharide biosynthetic process	8.24662	0.72167	5
111A_00496_1	BP	36103	Kdo2-lipid A metabolic process	0.199364	0.369532	34
111A_00496_1	BP	9247	glycolipid biosynthetic process	0.127034	0.356452	37
111A_00496_1	BP	43650	dicarboxylic acid biosynthetic process	0.111006	0.353077	41
111A_00496_1	BP	8654	phospholipid biosynthetic process	0.102013	0.351076	42
111A_00496_1	BP	46493	lipid A metabolic process	0.0445464	0.335346	54
111A_00497_1	MF	4595	pantetheine-phosphate adenylyltransferase activity	11.5236	0.797603	1
111A_00497_1	BP	15937	coenzyme A biosynthetic process	9.19417	0.744974	1
111A_00497_1	CC	5737	cytoplasm	2.10194	0.515212	1
111A_00497_1	MF	5524	ATP binding	2.88759	0.551437	5
111A_00497_1	MF	42802	identical protein binding	0.0457425	0.335755	24
111A_00498_1	MF	8534	oxidized purine nucleobase lesion DNA N-glycosylase activity	11.4744	0.796548	1
111A_00498_1	BP	6284	base-excision repair	8.38109	0.725056	1
111A_00498_1	BP	6289	nucleotide-excision repair	8.37792	0.724976	2
111A_00498_1	MF	140078	class I DNA-(apurinic or apyrimidinic site) endonuclease activity	10.1983	0.768393	3
111A_00498_1	MF	3684	damaged DNA binding	8.48801	0.727728	7
111A_00498_1	MF	8270	zinc ion binding	5.06221	0.631391	10
111A_00498_1	MF	703	oxidized pyrimidine nucleobase lesion DNA N-glycosylase activity	0.0756173	0.344628	25
111A_00498_1	BP	90305	nucleic acid phosphodiester bond hydrolysis	0.026736	0.328442	25
111A_00498_1	MF	4519	endonuclease activity	0.0309702	0.330253	26
111A_00499_1	MF	3735	structural constituent of ribosome	4.02797	0.596114	1
111A_00499_1	BP	6412	translation	3.48449	0.575742	1
111A_00499_1	CC	5840	ribosome	3.31681	0.56914	1
111A_00500_1	MF	3735	structural constituent of ribosome	4.1014	0.598758	1
111A_00500_1	BP	6412	translation	3.54801	0.578201	1
111A_00500_1	CC	5840	ribosome	3.37728	0.57154	1
111A_00500_1	MF	19843	rRNA binding	0.0256982	0.327977	3
111A_00500_1	MF	5515	protein binding	0.0215383	0.326009	4
111A_00500_1	CC	5829	cytosol	0.0288244	0.329352	11
111A_00500_1	CC	1990904	ribonucleoprotein complex	0.0241611	0.32727	13
111A_00500_1	BP	27	ribosomal large subunit assembly	0.0435824	0.335013	26
111A_00501_1	MF	8237	metallopeptidase activity	6.30451	0.66928	1
111A_00501_1	BP	6508	proteolysis	4.21087	0.602656	1
111A_00501_1	MF	46872	metal ion binding	2.5874	0.53826	5
111A_00502_1	MF	4632	phosphopantothenate--cysteine ligase activity	11.3491	0.793856	1
111A_00502_1	BP	15941	pantothenate catabolic process	11.1592	0.789746	1
111A_00502_1	CC	5829	cytosol	0.0349554	0.331847	1
111A_00502_1	MF	4633	phosphopantothenoylcysteine decarboxylase activity	11.3333	0.793516	2
111A_00502_1	MF	10181	FMN binding	7.40944	0.699939	4
111A_00502_1	BP	15937	coenzyme A biosynthetic process	8.96502	0.739453	7
111A_00502_1	MF	46872	metal ion binding	0.0270508	0.328581	23
111A_00502_1	MF	5515	protein binding	0.0261195	0.328167	25
111A_00503_1	MF	4170	dUTP diphosphatase activity	11.1843	0.790291	1
111A_00503_1	BP	46081	dUTP catabolic process	11.0331	0.786997	1
111A_00503_1	CC	5829	cytosol	0.034792	0.331784	1
111A_00503_1	CC	32991	protein-containing complex	0.0168821	0.323566	2
111A_00503_1	MF	287	magnesium ion binding	5.41794	0.642674	3
111A_00503_1	BP	6226	dUMP biosynthetic process	10.4822	0.774803	7
111A_00503_1	MF	4632	phosphopantothenate--cysteine ligase activity	0.115124	0.353966	13
111A_00503_1	MF	4633	phosphopantothenoylcysteine decarboxylase activity	0.114964	0.353932	14
111A_00503_1	MF	10181	FMN binding	0.0751607	0.344507	16
111A_00503_1	BP	15941	pantothenate catabolic process	0.113198	0.353552	86
111A_00503_1	BP	15937	coenzyme A biosynthetic process	0.0909404	0.348487	92
111A_00504_1	BP	10974	negative regulation of division septum assembly	14.206	0.846059	1
111A_00504_1	CC	43590	bacterial nucleoid	10.8693	0.783404	1
111A_00504_1	MF	43565	sequence-specific DNA binding	6.03755	0.661477	1
111A_00504_1	CC	5737	cytoplasm	2.07011	0.513612	7
111A_00504_1	MF	42802	identical protein binding	0.0449552	0.335486	7
111A_00504_1	BP	7049	cell cycle	6.09657	0.663217	18
111A_00504_1	BP	51301	cell division	6.05441	0.661975	19
111A_00504_1	BP	32272	negative regulation of protein polymerization	0.0619569	0.340842	26
111A_00504_1	BP	43547	positive regulation of GTPase activity	0.0483812	0.336638	30
111A_00504_1	BP	22607	cellular component assembly	0.0281442	0.329059	43
111A_00505_1	MF	4588	orotate phosphoribosyltransferase activity	11.2537	0.791796	1
111A_00505_1	BP	44205	'de novo' UMP biosynthetic process	8.19719	0.720418	1
111A_00505_1	CC	5829	cytosol	0.0358404	0.332189	1
111A_00505_1	MF	287	magnesium ion binding	5.47436	0.64443	4
111A_00505_1	BP	9116	nucleoside metabolic process	6.47254	0.674106	13
111A_00505_1	BP	6207	'de novo' pyrimidine nucleobase biosynthetic process	0.0465724	0.336035	61
111A_00505_1	BP	1901659	glycosyl compound biosynthetic process	0.0396786	0.333623	68
111A_00505_1	BP	34404	nucleobase-containing small molecule biosynthetic process	0.0370798	0.33266	70
111A_00506_1	MF	9022	tRNA nucleotidyltransferase activity	12.0419	0.808564	1
111A_00506_1	BP	16075	rRNA catabolic process	10.3759	0.772414	1
111A_00506_1	CC	5829	cytosol	0.032756	0.330979	1
111A_00506_1	MF	175	3'-5'-exoribonuclease activity	10.7637	0.781073	2
111A_00506_1	BP	90503	RNA phosphodiester bond hydrolysis, exonucleolytic	9.03251	0.741086	3
111A_00506_1	MF	49	tRNA binding	7.04447	0.690081	8
111A_00506_1	BP	6364	rRNA processing	6.57594	0.677045	8
111A_00506_1	BP	8033	tRNA processing	5.91031	0.657698	16
111A_00507_1	CC	5829	cytosol	6.91283	0.686464	1
111A_00508_1	BP	9432	SOS response	8.17528	0.719862	1
111A_00509_1	CC	16021	integral component of membrane	0.795561	0.43421	1
111A_00510_1	MF	3911	DNA ligase (NAD+) activity	10.9219	0.784561	1
111A_00510_1	BP	6266	DNA ligation	9.60893	0.754795	1
111A_00510_1	CC	5829	cytosol	0.035557	0.33208	1
111A_00510_1	BP	6260	DNA replication	5.87649	0.656686	2
111A_00510_1	BP	6281	DNA repair	5.45093	0.643702	3
111A_00510_1	MF	51213	dioxygenase activity	0.236877	0.375369	7
111A_00510_1	BP	55114	oxidation-reduction process	0.0751827	0.344513	30
111A_00511_1	MF	4385	guanylate kinase activity	11.5439	0.798036	1
111A_00511_1	BP	46710	GDP metabolic process	11.3042	0.792888	1
111A_00511_1	CC	5737	cytoplasm	2.10186	0.515208	1
111A_00511_1	BP	46037	GMP metabolic process	9.64255	0.755582	2
111A_00511_1	MF	5524	ATP binding	2.94795	0.554003	7
111A_00511_1	MF	42802	identical protein binding	0.044663	0.335386	26
111A_00511_1	BP	16310	phosphorylation	3.51909	0.577084	27
111A_00512_1	MF	3899	DNA-directed 5'-3' RNA polymerase activity	7.51609	0.702773	1
111A_00512_1	BP	6351	transcription, DNA-templated	5.53539	0.646318	1
111A_00512_1	MF	3677	DNA binding	2.96345	0.554657	7
111A_00513_1	BP	15969	guanosine tetraphosphate metabolic process	10.4333	0.773705	1
111A_00513_1	MF	8893	guanosine-3',5'-bis(diphosphate) 3'-diphosphatase activity	6.86329	0.685093	1
111A_00514_1	MF	9020	tRNA (guanosine-2'-O-)-methyltransferase activity	13.5768	0.839713	1
111A_00514_1	BP	2938	tRNA guanine ribose methylation	13.5119	0.838433	1
111A_00514_1	MF	49	tRNA binding	6.79747	0.683265	8
111A_00515_1	MF	3678	DNA helicase activity	7.53434	0.703256	1
111A_00515_1	BP	32508	DNA duplex unwinding	7.28709	0.696662	1
111A_00515_1	CC	9379	Holliday junction helicase complex	0.0557005	0.338969	1
111A_00515_1	CC	5829	cytosol	0.0351822	0.331935	4
111A_00515_1	BP	6310	DNA recombination	5.69827	0.651308	5
111A_00515_1	BP	6281	DNA repair	5.50759	0.645459	6
111A_00515_1	MF	5524	ATP binding	2.91827	0.552744	10
111A_00515_1	MF	3676	nucleic acid binding	2.13217	0.51672	24
111A_00515_1	BP	9314	response to radiation	0.0496603	0.337057	30
111A_00515_1	MF	5515	protein binding	0.026289	0.328243	31
111A_00516_1	MF	15501	glutamate:sodium symporter activity	12.7552	0.823274	1
111A_00516_1	BP	15813	L-glutamate transmembrane transport	10.7164	0.780025	1
111A_00516_1	CC	5886	plasma membrane	2.83132	0.549021	1
111A_00516_1	CC	16021	integral component of membrane	0.761168	0.43138	3
111A_00516_1	BP	6814	sodium ion transport	7.96815	0.714569	10
111A_00517_1	MF	22857	transmembrane transporter activity	3.31742	0.569164	1
111A_00517_1	BP	55085	transmembrane transport	2.85296	0.549953	1
111A_00517_1	CC	16021	integral component of membrane	0.772197	0.432294	1
111A_00518_1	CC	16021	integral component of membrane	0.795578	0.434211	1
111A_00518_1	CC	5829	cytosol	0.774748	0.432505	3
111A_00518_1	CC	31226	intrinsic component of plasma membrane	0.676087	0.42409	5
111A_00519_1	MF	30246	carbohydrate binding	6.44069	0.673196	1
111A_00519_1	BP	5975	carbohydrate metabolic process	3.69747	0.583902	1
111A_00519_1	MF	4553	hydrolase activity, hydrolyzing O-glycosyl compounds	5.51296	0.645625	2
111A_00519_1	MF	42802	identical protein binding	0.0492266	0.336916	9
111A_00520_1	BP	6814	sodium ion transport	8.41767	0.725972	1
111A_00520_1	MF	15293	symporter activity	8.24558	0.721644	1
111A_00520_1	CC	16021	integral component of membrane	0.795636	0.434216	1
111A_00520_1	BP	8643	carbohydrate transport	6.95779	0.687703	2
111A_00520_1	CC	31226	intrinsic component of plasma membrane	0.106053	0.351986	5
111A_00520_1	BP	55085	transmembrane transport	2.853	0.549955	8
111A_00525_1	MF	8556	potassium transmembrane transporter activity, phosphorylative mechanism	10.5749	0.776877	1
111A_00525_1	BP	71805	potassium ion transmembrane transport	8.3653	0.72466	1
111A_00525_1	CC	5887	integral component of plasma membrane	5.9945	0.660203	1
111A_00525_1	MF	30955	potassium ion binding	10.2475	0.76951	2
111A_00525_1	CC	31004	potassium ion-transporting ATPase complex	0.108498	0.352527	8
111A_00525_1	MF	16787	hydrolase activity	0.955324	0.446619	23
111A_00525_1	MF	5515	protein binding	0.0264955	0.328335	26
111A_00526_1	MF	8556	potassium transmembrane transporter activity, phosphorylative mechanism	10.5668	0.776697	1
111A_00526_1	BP	71805	potassium ion transmembrane transport	8.35891	0.724499	1
111A_00526_1	CC	5887	integral component of plasma membrane	5.97045	0.659489	1
111A_00526_1	CC	31004	potassium ion-transporting ATPase complex	0.108689	0.35257	8
111A_00526_1	MF	287	magnesium ion binding	5.44986	0.643668	10
111A_00526_1	MF	5524	ATP binding	2.90095	0.552007	19
111A_00526_1	MF	16787	hydrolase activity	0.964701	0.447314	37
111A_00526_1	MF	5515	protein binding	0.0265423	0.328356	40
111A_00527_1	MF	8556	potassium transmembrane transporter activity, phosphorylative mechanism	10.6868	0.779368	1
111A_00527_1	BP	71805	potassium ion transmembrane transport	8.45381	0.726875	1
111A_00527_1	CC	5887	integral component of plasma membrane	6.00854	0.660619	1
111A_00527_1	CC	31004	potassium ion-transporting ATPase complex	0.105914	0.351954	8
111A_00527_1	MF	5524	ATP binding	2.93389	0.553407	18
111A_00527_1	MF	16787	hydrolase activity	1.04801	0.453344	34
111A_00527_1	MF	5515	protein binding	0.0258645	0.328052	37
111A_00528_1	BP	18106	peptidyl-histidine phosphorylation	7.16159	0.693272	1
111A_00528_1	MF	155	phosphorelay sensor kinase activity	6.4935	0.674704	1
111A_00528_1	CC	16021	integral component of membrane	0.795626	0.434215	1
111A_00528_1	BP	23014	signal transduction by protein phosphorylation	6.21477	0.666675	3
111A_00528_1	BP	160	phosphorelay signal transduction system	5.12328	0.633355	6
111A_00528_1	MF	5524	ATP binding	2.96273	0.554627	10
111A_00529_1	BP	160	phosphorelay signal transduction system	4.79267	0.622574	1
111A_00529_1	MF	3677	DNA binding	2.88046	0.551132	1
111A_00529_1	CC	32993	protein-DNA complex	0.053771	0.33837	1
111A_00529_1	CC	5829	cytosol	0.0453322	0.335615	2
111A_00529_1	BP	6355	regulation of transcription, DNA-templated	3.32277	0.569377	7
111A_00529_1	MF	1216	DNA-binding transcription activator activity	0.0715362	0.343536	9
111A_00529_1	MF	156	phosphorelay response regulator activity	0.0698664	0.34308	10
111A_00529_1	MF	1067	regulatory region nucleic acid binding	0.064121	0.341468	12
111A_00529_1	MF	5515	protein binding	0.0338732	0.331424	17
111A_00529_1	MF	16740	transferase activity	0.0295449	0.329658	20
111A_00529_1	BP	1903508	positive regulation of nucleic acid-templated transcription	0.0538167	0.338384	28
111A_00529_1	BP	10628	positive regulation of gene expression	0.051616	0.337688	35
111A_00531_1	MF	4586	ornithine decarboxylase activity	13.6248	0.840659	1
111A_00531_1	BP	6520	cellular amino acid metabolic process	3.66683	0.582743	1
111A_00531_1	CC	5737	cytoplasm	1.90848	0.505291	1
111A_00531_1	MF	30170	pyridoxal phosphate binding	0.0366376	0.332493	6
111A_00531_1	BP	9446	putrescine biosynthetic process	0.0685959	0.342729	14
111A_00531_1	BP	8295	spermidine biosynthetic process	0.0618259	0.340804	16
111A_00532_1	MF	15496	putrescine:ornithine antiporter activity	15.4474	0.853461	1
111A_00532_1	BP	1903352	L-ornithine transmembrane transport	14.8825	0.850131	1
111A_00532_1	CC	5887	integral component of plasma membrane	6.03371	0.661364	1
111A_00532_1	BP	15847	putrescine transport	12.7464	0.823095	3
111A_00532_1	MF	15293	symporter activity	7.88364	0.71239	13
111A_00535_1	MF	4614	phosphoglucomutase activity	12.4087	0.816181	1
111A_00535_1	BP	5975	carbohydrate metabolic process	4.11242	0.599152	1
111A_00535_1	CC	5829	cytosol	0.0358104	0.332177	1
111A_00535_1	MF	287	magnesium ion binding	5.46889	0.64426	4
111A_00535_1	BP	6112	energy reserve metabolic process	0.0481581	0.336564	10
111A_00535_1	MF	4615	phosphomannomutase activity	0.135657	0.358179	11
111A_00535_1	MF	5515	protein binding	0.0267583	0.328452	12
111A_00535_1	BP	44282	small molecule catabolic process	0.0309791	0.330256	26
111A_00535_1	BP	1901575	organic substance catabolic process	0.0233793	0.326901	28
111A_00535_1	BP	34645	cellular macromolecule biosynthetic process	0.0147673	0.322345	31
111A_00536_1	BP	32297	negative regulation of DNA-dependent DNA replication initiation	12.6768	0.821678	1
111A_00536_1	MF	3677	DNA binding	2.99202	0.555859	1
111A_00536_1	CC	5737	cytoplasm	2.0207	0.511104	1
111A_00536_1	CC	1990097	SeqA-DNA complex	0.118557	0.354695	3
111A_00536_1	MF	4614	phosphoglucomutase activity	0.0579333	0.339649	8
111A_00536_1	MF	42802	identical protein binding	0.0423926	0.334596	11
111A_00536_1	MF	287	magnesium ion binding	0.025533	0.327902	16
111A_00536_1	BP	6355	regulation of transcription, DNA-templated	3.44093	0.574042	20
111A_00536_1	BP	90143	nucleoid organization	0.0941633	0.349256	38
111A_00536_1	BP	51289	protein homotetramerization	0.0679053	0.342537	39
111A_00536_1	BP	7062	sister chromatid cohesion	0.0507319	0.337404	42
111A_00536_1	BP	9314	response to radiation	0.0464575	0.335996	45
111A_00536_1	BP	5975	carbohydrate metabolic process	0.0192	0.324819	58
111A_00537_1	MF	16787	hydrolase activity	2.27751	0.523828	1
111A_00537_1	CC	5829	cytosol	0.162466	0.363226	1
111A_00538_1	BP	6355	regulation of transcription, DNA-templated	3.55194	0.578352	1
111A_00539_1	MF	10181	FMN binding	7.34152	0.698123	1
111A_00539_1	BP	22900	electron transport chain	4.29785	0.605718	1
111A_00539_1	CC	5829	cytosol	0.0337056	0.331357	1
111A_00539_1	MF	9055	electron transfer activity	4.70753	0.619738	2
111A_00539_1	BP	6355	regulation of transcription, DNA-templated	0.0172905	0.323793	7
111A_00539_1	MF	5515	protein binding	0.0251856	0.327743	17
111A_00540_1	MF	3700	DNA-binding transcription factor activity	4.47566	0.611882	1
111A_00540_1	BP	6355	regulation of transcription, DNA-templated	3.41171	0.572896	1
111A_00540_1	CC	5737	cytoplasm	1.98679	0.509365	1
111A_00540_1	MF	3677	DNA binding	2.95755	0.554408	3
111A_00540_1	CC	32993	protein-DNA complex	0.0411206	0.334144	3
111A_00540_1	MF	46872	metal ion binding	2.51986	0.535192	4
111A_00540_1	MF	1067	regulatory region nucleic acid binding	0.0490357	0.336853	15
111A_00540_1	BP	1900705	negative regulation of siderophore biosynthetic process	0.11161	0.353208	19
111A_00540_1	BP	1903508	positive regulation of nucleic acid-templated transcription	0.0411556	0.334156	28
111A_00540_1	BP	1903507	negative regulation of nucleic acid-templated transcription	0.039727	0.333641	34
111A_00540_1	BP	10628	positive regulation of gene expression	0.0394726	0.333548	39
111A_00540_1	BP	2000113	negative regulation of cellular macromolecule biosynthetic process	0.03825	0.333098	41
111A_00540_1	BP	10629	negative regulation of gene expression	0.0330143	0.331083	54
111A_00542_1	CC	16021	integral component of membrane	0.795642	0.434217	1
111A_00543_1	MF	4819	glutamine-tRNA ligase activity	12.0412	0.808551	1
111A_00543_1	BP	6425	glutaminyl-tRNA aminoacylation	11.8863	0.805299	1
111A_00543_1	CC	5737	cytoplasm	2.06977	0.513595	1
111A_00543_1	BP	6424	glutamyl-tRNA aminoacylation	10.0495	0.764998	2
111A_00543_1	MF	5524	ATP binding	2.90294	0.552092	7
111A_00545_1	MF	15572	N-acetylglucosamine transmembrane transporter activity	13.7528	0.843171	1
111A_00545_1	BP	1901264	carbohydrate derivative transport	8.4136	0.72587	1
111A_00545_1	CC	19866	organelle inner membrane	4.86623	0.625004	1
111A_00545_1	MF	8982	protein-N(PI)-phosphohistidine-sugar phosphotransferase activity	9.02545	0.740915	2
111A_00545_1	BP	34219	carbohydrate transmembrane transport	8.00917	0.715623	2
111A_00545_1	BP	9401	phosphoenolpyruvate-dependent sugar phosphotransferase system	7.93971	0.713837	3
111A_00545_1	BP	16310	phosphorylation	3.46083	0.57482	6
111A_00545_1	CC	5886	plasma membrane	2.92682	0.553107	6
111A_00545_1	MF	16301	kinase activity	4.23271	0.603428	7
111A_00545_1	MF	103111	D-glucosamine PTS permease activity	2.99389	0.555937	11
111A_00545_1	CC	16021	integral component of membrane	0.795644	0.434217	11
111A_00546_1	MF	4342	glucosamine-6-phosphate deaminase activity	11.9464	0.806563	1
111A_00546_1	BP	19262	N-acetylneuraminate catabolic process	11.4874	0.796828	1
111A_00546_1	CC	5829	cytosol	0.0352365	0.331956	1
111A_00546_1	BP	6044	N-acetylglucosamine metabolic process	10.5893	0.777199	3
111A_00546_1	MF	42802	identical protein binding	0.045385	0.335633	8
111A_00546_1	BP	5975	carbohydrate metabolic process	4.1565	0.600726	18
111A_00546_1	BP	6043	glucosamine catabolic process	0.0977058	0.350087	29
111A_00546_1	BP	6048	UDP-N-acetylglucosamine biosynthetic process	0.0529918	0.338125	33
111A_00547_1	MF	8448	N-acetylglucosamine-6-phosphate deacetylase activity	11.5066	0.797238	1
111A_00547_1	BP	6044	N-acetylglucosamine metabolic process	10.3241	0.771244	1
111A_00547_1	MF	47419	N-acetylgalactosamine-6-phosphate deacetylase activity	8.04954	0.716657	3
111A_00547_1	BP	5975	carbohydrate metabolic process	3.9717	0.594071	4
111A_00547_1	MF	46872	metal ion binding	2.53413	0.535843	6
111A_00547_1	BP	51289	protein homotetramerization	0.143251	0.359656	10
111A_00547_1	BP	1901072	glucosamine-containing compound catabolic process	0.122743	0.35557	11
111A_00547_1	BP	19262	N-acetylneuraminate catabolic process	0.120478	0.355099	12
111A_00548_1	MF	3700	DNA-binding transcription factor activity	4.65978	0.618136	1
111A_00548_1	BP	6355	regulation of transcription, DNA-templated	3.55205	0.578357	1
111A_00548_1	MF	3677	DNA binding	0.50304	0.407684	3
111A_00548_1	MF	4340	glucokinase activity	0.245022	0.376574	5
111A_00548_1	BP	51156	glucose 6-phosphate metabolic process	0.177654	0.3659	19
111A_00548_1	BP	5975	carbohydrate metabolic process	0.171519	0.364834	20
111A_00549_1	MF	8253	5'-nucleotidase activity	11.163	0.789829	1
111A_00549_1	BP	16311	dephosphorylation	6.65888	0.679386	1
111A_00549_1	CC	5829	cytosol	0.629819	0.419932	1
111A_00549_1	BP	46050	UMP catabolic process	1.95759	0.507855	4
111A_00549_1	MF	287	magnesium ion binding	1.01585	0.451046	7
111A_00549_1	BP	5975	carbohydrate metabolic process	0.763887	0.431606	16
111A_00550_1	MF	4066	asparagine synthase (glutamine-hydrolyzing) activity	10.5391	0.776077	1
111A_00550_1	BP	6529	asparagine biosynthetic process	10.1548	0.767403	1
111A_00550_1	CC	5829	cytosol	0.0354659	0.332045	1
111A_00550_1	BP	6541	glutamine metabolic process	6.67118	0.679732	4
111A_00550_1	MF	5524	ATP binding	2.70564	0.543537	5
111A_00550_1	MF	4071	aspartate-ammonia ligase activity	0.0710659	0.343408	23
111A_00550_1	MF	16597	amino acid binding	0.0511288	0.337532	24
111A_00550_1	MF	42802	identical protein binding	0.0456804	0.335734	27
111A_00550_1	MF	16740	transferase activity	0.0116118	0.320346	31
111A_00550_1	BP	70982	L-asparagine metabolic process	0.0703099	0.343201	35
111A_00550_1	BP	9063	cellular amino acid catabolic process	0.0366485	0.332497	37
111A_00551_1	MF	52914	16S rRNA (guanine(1207)-N(2))-methyltransferase activity	13.7759	0.843419	1
111A_00551_1	BP	31167	rRNA methylation	7.81867	0.710707	1
111A_00551_1	CC	5737	cytoplasm	2.04987	0.512588	1
111A_00551_1	CC	5840	ribosome	0.0858457	0.347243	3
111A_00551_1	MF	3676	nucleic acid binding	2.11045	0.515638	13
111A_00551_1	MF	52913	16S rRNA (guanine(966)-N(2))-methyltransferase activity	0.0470357	0.336191	18
111A_00552_1	MF	8408	3'-5' exonuclease activity	7.90836	0.713029	1
111A_00552_1	BP	71897	DNA biosynthetic process	6.26061	0.668008	1
111A_00552_1	MF	3887	DNA-directed DNA polymerase activity	7.50483	0.702474	2
111A_00552_1	BP	6260	DNA replication	5.73121	0.652308	2
111A_00552_1	BP	90305	nucleic acid phosphodiester bond hydrolysis	4.99267	0.629139	3
111A_00552_1	MF	5515	protein binding	0.0254491	0.327863	13
111A_00552_1	BP	9314	response to radiation	0.0480737	0.336536	29
111A_00553_1	BP	6474	N-terminal protein amino acid acetylation	11.3912	0.794761	1
111A_00553_1	MF	8080	N-acetyltransferase activity	6.55466	0.676442	1
111A_00553_1	CC	5737	cytoplasm	2.05973	0.513088	1
111A_00553_1	BP	18194	peptidyl-alanine modification	0.0987932	0.350338	22
111A_00553_1	BP	18393	internal peptidyl-lysine acetylation	0.0546441	0.338642	23
111A_00554_1	MF	8253	5'-nucleotidase activity	7.37886	0.699122	1
111A_00554_1	BP	16311	dephosphorylation	4.4016	0.609329	1
111A_00555_1	BP	6449	regulation of translational termination	10.9902	0.786059	1
111A_00555_1	MF	16149	translation release factor activity, codon specific	9.65691	0.755917	1
111A_00555_1	CC	5737	cytoplasm	2.03792	0.511981	1
111A_00555_1	BP	6415	translational termination	8.78368	0.735033	2
111A_00555_1	MF	3924	GTPase activity	6.50521	0.675037	7
111A_00555_1	MF	5525	GTP binding	5.84008	0.655594	8
111A_00555_1	MF	16150	translation release factor activity, codon nonspecific	0.102847	0.351265	36
111A_00555_1	MF	19003	GDP binding	0.0746402	0.344369	37
111A_00555_1	MF	5515	protein binding	0.0262205	0.328212	38
111A_00556_1	BP	6972	hyperosmotic response	7.03962	0.689949	1
111A_00556_1	CC	42597	periplasmic space	6.97197	0.688093	1
111A_00556_1	MF	5515	protein binding	2.58385	0.5381	1
111A_00556_1	BP	61077	chaperone-mediated protein folding	5.54379	0.646577	3
111A_00556_1	CC	30313	cell envelope	3.03239	0.557548	3
111A_00557_1	CC	5886	plasma membrane	2.88764	0.551439	1
111A_00557_1	CC	16021	integral component of membrane	0.748619	0.430331	3
111A_00558_1	BP	16042	lipid catabolic process	7.40379	0.699788	1
111A_00558_1	MF	16787	hydrolase activity	2.05702	0.51295	1
111A_00558_1	CC	5886	plasma membrane	0.0233431	0.326884	1
111A_00558_1	CC	16021	integral component of membrane	0.0062094	0.316142	3
111A_00559_1	MF	16888	endodeoxyribonuclease activity, producing 5'-phosphomonoesters	9.49419	0.7521	1
111A_00559_1	BP	6259	DNA metabolic process	4.15176	0.600558	1
111A_00559_1	CC	5829	cytosol	0.142211	0.359456	1
111A_00559_1	MF	5515	protein binding	0.106263	0.352032	11
111A_00559_1	MF	46872	metal ion binding	0.055026	0.33876	12
111A_00563_1	BP	1902201	negative regulation of bacterial-type flagellum-dependent cell motility	15.9993	0.856656	1
111A_00563_1	BP	1900191	negative regulation of single-species biofilm formation	15.8129	0.855583	2
111A_00563_1	BP	1900231	regulation of single-species biofilm formation on inanimate substrate	0.102385	0.351161	18
111A_00563_1	BP	10676	positive regulation of cellular carbohydrate metabolic process	0.0775349	0.345131	19
111A_00564_1	CC	16021	integral component of membrane	0.795629	0.434216	1
111A_00564_1	BP	6974	cellular response to DNA damage stimulus	0.0660562	0.342018	1
111A_00564_1	CC	5886	plasma membrane	0.0355306	0.33207	5
111A_00565_1	CC	16021	integral component of membrane	0.795636	0.434216	1
111A_00565_1	CC	5829	cytosol	0.139723	0.358975	4
111A_00565_1	CC	31226	intrinsic component of plasma membrane	0.12193	0.355402	6
111A_00566_1	MF	33786	heptose-1-phosphate adenylyltransferase activity	13.4376	0.836964	1
111A_00566_1	BP	97171	ADP-L-glycero-beta-D-manno-heptose biosynthetic process	11.5638	0.798461	1
111A_00566_1	CC	5829	cytosol	0.034865	0.331812	1
111A_00566_1	MF	33785	heptose 7-phosphate kinase activity	13.4376	0.836964	2
111A_00566_1	BP	46835	carbohydrate phosphorylation	8.72937	0.733701	3
111A_00566_1	MF	16773	phosphotransferase activity, alcohol group as acceptor	4.74269	0.620912	6
111A_00566_1	MF	5524	ATP binding	2.933	0.553369	9
111A_00566_1	BP	46401	lipopolysaccharide core region metabolic process	0.171548	0.364839	34
111A_00566_1	BP	9103	lipopolysaccharide biosynthetic process	0.132539	0.357561	36
111A_00566_1	BP	9312	oligosaccharide biosynthetic process	0.124305	0.355893	38
111A_00567_1	BP	820	regulation of glutamine family amino acid metabolic process	12.6499	0.821128	1
111A_00567_1	MF	47388	[glutamine synthetase]-adenylyl-L-tyrosine phosphorylase	12.4419	0.816864	1
111A_00567_1	CC	5829	cytosol	0.0356254	0.332106	1
111A_00567_1	MF	8882	[glutamate-ammonia-ligase] adenylyltransferase activity	12.2979	0.813894	2
111A_00567_1	MF	287	magnesium ion binding	5.56177	0.647131	6
111A_00567_1	MF	16874	ligase activity	3.44088	0.57404	11
111A_00567_1	MF	5524	ATP binding	2.96282	0.55463	12
111A_00567_1	BP	8152	metabolic process	0.49489	0.406846	13
111A_00568_1	MF	50355	triphosphatase activity	13.5276	0.838743	1
111A_00568_1	MF	46872	metal ion binding	0.0416537	0.334334	7
111A_00569_1	CC	16021	integral component of membrane	0.795606	0.434214	1
111A_00570_1	MF	16437	tRNA cytidylyltransferase activity	12.5761	0.819619	1
111A_00570_1	BP	1680	tRNA 3'-terminal CCA addition	12.239	0.812673	1
111A_00570_1	MF	52927	CTP:tRNA cytidylyltransferase activity	12.2234	0.812348	2
111A_00570_1	BP	42245	RNA repair	11.8828	0.805225	2
111A_00570_1	MF	52928	CTP:3'-cytidine-tRNA cytidylyltransferase activity	12.2131	0.812135	3
111A_00570_1	MF	52929	ATP:3'-cytidine-cytidine-tRNA adenylyltransferase activity	12.2075	0.812018	4
111A_00570_1	BP	16311	dephosphorylation	6.43081	0.672913	6
111A_00570_1	MF	4112	cyclic-nucleotide phosphodiesterase activity	10.1996	0.768423	8
111A_00570_1	MF	49	tRNA binding	6.87055	0.685294	12
111A_00570_1	MF	16791	phosphatase activity	6.82966	0.68416	13
111A_00570_1	MF	287	magnesium ion binding	5.39208	0.641867	16
111A_00570_1	MF	5524	ATP binding	2.87418	0.550863	22
111A_00570_1	MF	5515	protein binding	0.026246	0.328223	45
111A_00571_1	MF	50380	undecaprenyl-diphosphatase activity	10.9839	0.785921	1
111A_00571_1	BP	46677	response to antibiotic	8.86827	0.7371	1
111A_00571_1	CC	5886	plasma membrane	2.94572	0.553908	1
111A_00571_1	BP	9252	peptidoglycan biosynthetic process	6.93249	0.687006	2
111A_00571_1	CC	16021	integral component of membrane	0.763457	0.43157	3
111A_00571_1	BP	8360	regulation of cell shape	6.85395	0.684834	6
111A_00571_1	MF	16301	kinase activity	0.0438826	0.335117	7
111A_00571_1	BP	71555	cell wall organization	6.64806	0.679081	12
111A_00571_1	BP	16311	dephosphorylation	6.55893	0.676563	14
111A_00571_1	BP	16310	phosphorylation	0.0358801	0.332204	47
111A_00572_1	MF	4150	dihydroneopterin aldolase activity	11.429	0.795575	1
111A_00572_1	BP	46656	folic acid biosynthetic process	10.4434	0.773932	1
111A_00572_1	BP	46654	tetrahydrofolate biosynthetic process	9.43341	0.750665	3
111A_00572_1	MF	16853	isomerase activity	0.468299	0.404064	6
111A_00572_1	MF	16301	kinase activity	0.173249	0.365137	7
111A_00572_1	BP	16310	phosphorylation	0.141655	0.359349	49
111A_00573_1	MF	102420	sn-1-glycerol-3-phosphate C16:0-DCA-CoA acyl transferase activity	13.1856	0.83195	1
111A_00573_1	BP	8654	phospholipid biosynthetic process	6.68214	0.68004	1
111A_00573_1	CC	5886	plasma membrane	2.9761	0.55519	1
111A_00573_1	MF	4366	glycerol-3-phosphate O-acyltransferase activity	13.0603	0.829439	2
111A_00573_1	MF	43772	acyl-phosphate glycerol-3-phosphate acyltransferase activity	11.782	0.803099	3
111A_00573_1	CC	16021	integral component of membrane	0.775749	0.432587	3
111A_00574_1	MF	3700	DNA-binding transcription factor activity	4.65975	0.618135	1
111A_00574_1	BP	6355	regulation of transcription, DNA-templated	3.55203	0.578356	1
111A_00574_1	MF	3677	DNA binding	3.0792	0.559492	3
111A_00574_1	BP	1903508	positive regulation of nucleic acid-templated transcription	0.0971273	0.349952	21
111A_00574_1	BP	10628	positive regulation of gene expression	0.0931555	0.349017	28
111A_00574_1	BP	6351	transcription, DNA-templated	0.0679592	0.342552	36
111A_00575_1	MF	8730	L(+)-tartrate dehydratase activity	6.18237	0.665731	1
111A_00575_1	BP	1901275	tartrate metabolic process	0.13022	0.357097	1
111A_00575_1	MF	51539	4 iron, 4 sulfur cluster binding	0.225977	0.373724	6
111A_00575_1	MF	46872	metal ion binding	0.0959302	0.349672	10
111A_00575_1	MF	5515	protein binding	0.0265468	0.328358	14
111A_00576_1	MF	8730	L(+)-tartrate dehydratase activity	7.19956	0.694301	1
111A_00576_1	BP	9408	response to heat	0.046091	0.335873	1
111A_00576_1	MF	4333	fumarate hydratase activity	0.163758	0.363458	6
111A_00577_1	MF	22857	transmembrane transporter activity	3.31748	0.569167	1
111A_00577_1	BP	55085	transmembrane transport	2.85301	0.549955	1
111A_00577_1	CC	16021	integral component of membrane	0.741784	0.429756	1
111A_00577_1	CC	5886	plasma membrane	0.20215	0.369984	4
111A_00578_1	MF	61711	N(6)-L-threonylcarbamoyladenine synthase activity	11.1257	0.789017	1
111A_00578_1	BP	2949	tRNA threonylcarbamoyladenosine modification	9.40535	0.750001	1
111A_00578_1	CC	5737	cytoplasm	2.08014	0.514118	1
111A_00578_1	MF	4222	metalloendopeptidase activity	7.4417	0.700798	2
111A_00578_1	MF	5506	iron ion binding	6.32503	0.669872	4
111A_00578_1	BP	6508	proteolysis	4.29365	0.605571	10
111A_00578_1	MF	4519	endonuclease activity	0.249718	0.377259	19
111A_00578_1	MF	3677	DNA binding	0.126407	0.356324	22
111A_00578_1	MF	140032	glycosylation-dependent protein binding	0.124928	0.356021	23
111A_00578_1	MF	42802	identical protein binding	0.0458615	0.335795	28
111A_00578_1	BP	90305	nucleic acid phosphodiester bond hydrolysis	0.215577	0.372117	29
111A_00578_1	MF	287	magnesium ion binding	0.0287153	0.329305	29
[truncated: 16,806 more rows]

## Sheet: GO_dupes_removed
qpid	ontology	goid	desc	ARGOT_score	ARGOT_PPV	ARGOT_rank
111A_00002_1	BP	6865	amino acid transport	6.67375	0.679804	1
111A_00003_1	MF	3700	DNA-binding transcription factor activity	4.65843	0.618091	1
111A_00004_1	MF	9027	tartrate dehydrogenase activity	6.45406	0.673578	1
111A_00005_1	BP	71705	nitrogen compound transport	4.6714	0.618527	1
111A_00006_1	BP	9437	carnitine metabolic process	12.1406	0.810626	1
111A_00007_1	BP	9437	carnitine metabolic process	12.3813	0.815616	1
111A_00008_1	MF	33890	ribonuclease D activity	12.9476	0.827169	1
111A_00009_1	MF	102391	decanoate-CoA ligase activity	5.27583	0.638212	1
111A_00010_1	CC	19867	outer membrane	5.44116	0.643398	1
111A_00011_1	BP	2949	tRNA threonylcarbamoyladenosine modification	9.55125	0.753442	1
111A_00012_1	MF	4386	helicase activity	6.51882	0.675424	1
111A_00013_1	CC	5829	cytosol	6.89651	0.686013	1
111A_00016_1	BP	9396	folic acid-containing compound biosynthetic process	8.07816	0.717389	1
111A_00017_1	MF	30145	manganese ion binding	5.68934	0.651036	1
111A_00018_1	MF	3941	L-serine ammonia-lyase activity	11.0861	0.788155	1
111A_00019_1	MF	71111	cyclic-guanylate-specific phosphodiesterase activity	13.0965	0.830166	1
111A_00020_1	MF	50660	flavin adenine dinucleotide binding	6.03231	0.661322	1
111A_00022_1	MF	8982	protein-N(PI)-phosphohistidine-sugar phosphotransferase activity	7.596	0.704884	1
111A_00023_1	BP	9401	phosphoenolpyruvate-dependent sugar phosphotransferase system	7.37885	0.699122	1
111A_00024_1	BP	9401	phosphoenolpyruvate-dependent sugar phosphotransferase system	7.10761	0.691805	1
111A_00025_1	CC	5886	plasma membrane	2.88719	0.55142	1
111A_00026_1	MF	5384	manganese ion transmembrane transporter activity	11.246	0.791628	1
111A_00027_1	MF	52911	23S rRNA (guanine(745)-N(1))-methyltransferase activity	9.40245	0.749933	1
111A_00028_1	MF	3676	nucleic acid binding	1.9829	0.509164	1
111A_00029_1	CC	16021	integral component of membrane	0.795375	0.434195	1
111A_00031_1	BP	6355	regulation of transcription, DNA-templated	3.55047	0.578296	1
111A_00032_1	MF	22857	transmembrane transporter activity	3.31718	0.569154	1
111A_00033_1	MF	4222	metalloendopeptidase activity	7.44307	0.700835	1
111A_00034_1	MF	8236	serine-type peptidase activity	6.1596	0.665065	1
111A_00035_1	MF	34057	RNA strand-exchange activity	14.1018	0.845423	1
111A_00037_1	CC	16021	integral component of membrane	0.79563	0.434216	1
111A_00038_1	BP	120009	intermembrane lipid transfer	2.34461	0.527032	1
111A_00039_1	MF	16434	rRNA (cytosine) methyltransferase activity	9.99329	0.763709	1
111A_00043_1	MF	8483	transaminase activity	6.95414	0.687603	1
111A_00044_1	BP	6825	copper ion transport	10.97	0.785617	1
111A_00045_1	BP	46688	response to copper ion	11.6145	0.799543	1
111A_00046_1	MF	3887	DNA-directed DNA polymerase activity	7.61808	0.705465	1
111A_00047_1	BP	6807	nitrogen compound metabolic process	1.19122	0.463176	1
111A_00048_1	MF	3676	nucleic acid binding	2.04549	0.512366	1
111A_00049_1	MF	70008	serine-type exopeptidase activity	9.01661	0.740702	1
111A_00050_1	CC	16021	integral component of membrane	0.795624	0.434215	1
111A_00054_1	MF	43815	phosphoribosylglycinamide formyltransferase 2 activity	13.0953	0.830141	1
111A_00055_1	MF	8675	2-dehydro-3-deoxy-phosphogluconate aldolase activity	5.72501	0.65212	1
111A_00056_1	MF	4456	phosphogluconate dehydratase activity	13.0053	0.828333	1
111A_00057_1	MF	4345	glucose-6-phosphate dehydrogenase activity	11.1654	0.789881	1
111A_00059_1	MF	3700	DNA-binding transcription factor activity	4.65852	0.618094	1
111A_00060_1	MF	4743	pyruvate kinase activity	10.9518	0.785217	1
111A_00061_1	MF	19107	myristoyltransferase activity	13.682	0.841783	1
111A_00062_1	MF	8237	metallopeptidase activity	6.52718	0.675662	1
111A_00063_1	BP	6829	zinc ion transport	11.5452	0.798063	1
111A_00064_1	MF	15633	ATPase-coupled zinc transmembrane transporter activity	13.3585	0.835395	1
111A_00065_1	MF	42626	ATPase-coupled transmembrane transporter activity	6.11501	0.663759	1
111A_00066_1	MF	9378	four-way junction helicase activity	10.1743	0.767847	1
111A_00067_1	CC	9379	Holliday junction helicase complex	10.7483	0.780733	1
111A_00069_1	MF	8821	crossover junction endodeoxyribonuclease activity	10.1168	0.766536	1
111A_00070_1	BP	6355	regulation of transcription, DNA-templated	3.39916	0.572403	1
111A_00071_1	MF	8828	dATP pyrophosphohydrolase activity	14.8272	0.849802	1
111A_00072_1	MF	4815	aspartate-tRNA ligase activity	10.9598	0.785394	1
111A_00073_1	MF	3824	catalytic activity	0.496165	0.406977	1
111A_00075_1	CC	16021	integral component of membrane	0.795439	0.4342	1
111A_00076_1	MF	1904047	S-adenosyl-L-methionine binding	10.5143	0.775523	1
111A_00077_1	BP	2098	tRNA wobble uridine modification	9.68317	0.75653	1
111A_00078_1	MF	43546	molybdopterin cofactor binding	7.93946	0.713831	1
111A_00079_1	CC	9276	Gram-negative-bacterium-type cell wall	11.3221	0.793273	1
111A_00080_1	BP	6878	cellular copper ion homeostasis	11.5622	0.798426	1
111A_00081_1	CC	5829	cytosol	6.90808	0.686332	1
111A_00082_1	MF	4814	arginine-tRNA ligase activity	10.2539	0.769655	1
111A_00089_1	MF	16787	hydrolase activity	2.27695	0.5238	1
111A_00091_1	MF	4803	transposase activity	8.2739	0.722359	1
111A_00095_1	MF	3904	deoxyribodipyrimidine photo-lyase activity	9.74754	0.75803	1
111A_00096_1	MF	15333	peptide:proton symporter activity	13.7005	0.842146	1
111A_00098_1	MF	17168	5-oxoprolinase (ATP-hydrolyzing) activity	12.1642	0.811117	1
111A_00099_1	MF	17168	5-oxoprolinase (ATP-hydrolyzing) activity	11.5947	0.799121	1
111A_00100_1	MF	17168	5-oxoprolinase (ATP-hydrolyzing) activity	12.0188	0.808081	1
111A_00101_1	MF	703	oxidized pyrimidine nucleobase lesion DNA N-glycosylase activity	14.4417	0.847488	1
111A_00102_1	BP	10468	regulation of gene expression	3.39107	0.572084	1
111A_00103_1	CC	9289	pilus	8.35592	0.724424	1
111A_00104_1	BP	61077	chaperone-mediated protein folding	11.1006	0.78847	1
111A_00105_1	MF	15473	fimbrial usher porin activity	11.0164	0.786633	1
111A_00107_1	MF	4108	citrate (Si)-synthase activity	12.0051	0.807794	1
111A_00109_1	CC	45281	succinate dehydrogenase complex	10.9541	0.785268	1
111A_00110_1	MF	104	succinate dehydrogenase activity	10.3519	0.771872	1
111A_00111_1	MF	8177	succinate dehydrogenase (ubiquinone) activity	11.0225	0.786766	1
111A_00112_1	MF	8177	succinate dehydrogenase (ubiquinone) activity	10.8342	0.782631	1
111A_00113_1	MF	4591	oxoglutarate dehydrogenase (succinyl-transferring) activity	11.146	0.789459	1
111A_00114_1	BP	33512	L-lysine catabolic process to acetyl-CoA via saccharopine	11.9692	0.807041	1
111A_00115_1	MF	4775	succinate-CoA ligase (ADP-forming) activity	10.6312	0.778132	1
111A_00116_1	MF	4775	succinate-CoA ligase (ADP-forming) activity	10.5168	0.775577	1
111A_00120_1	BP	19646	aerobic electron transport chain	9.49727	0.752172	1
111A_00121_1	BP	55114	oxidation-reduction process	2.36	0.52776	1
111A_00122_1	MF	16491	oxidoreductase activity	2.76617	0.546194	1
111A_00123_1	CC	16021	integral component of membrane	0.723113	0.428172	1
111A_00124_1	MF	16790	thiolester hydrolase activity	9.09076	0.742491	1
111A_00125_1	BP	43213	bacteriocin transport	11.5373	0.797895	1
111A_00126_1	BP	51301	cell division	6.17992	0.665659	1
111A_00127_1	MF	19534	toxin transmembrane transporter activity	13.1154	0.830544	1
111A_00128_1	BP	17038	protein import	9.35517	0.748812	1
111A_00129_1	CC	9279	cell outer membrane	6.17982	0.665656	1
111A_00130_1	BP	70206	protein trimerization	12.7009	0.822168	1
111A_00131_1	MF	22857	transmembrane transporter activity	3.13415	0.561755	1
111A_00132_1	MF	8484	sulfuric ester hydrolase activity	9.1111	0.74298	1
111A_00133_1	BP	160	phosphorelay signal transduction system	4.63575	0.617327	1
111A_00134_1	BP	18106	peptidyl-histidine phosphorylation	7.16158	0.693272	1
111A_00135_1	CC	16021	integral component of membrane	0.795341	0.434192	1
111A_00136_1	MF	22857	transmembrane transporter activity	3.31746	0.569166	1
111A_00138_1	MF	5525	GTP binding	6.05367	0.661953	1
111A_00139_1	CC	16021	integral component of membrane	0.636016	0.420498	1
111A_00140_1	BP	6355	regulation of transcription, DNA-templated	3.23607	0.565901	1
111A_00141_1	MF	4848	ureidoglycolate hydrolase activity	12.9484	0.827186	1
111A_00142_1	MF	3700	DNA-binding transcription factor activity	4.18533	0.601751	1
111A_00143_1	MF	43828	tRNA 2-selenouridine synthase activity	13.0422	0.829075	1
111A_00179_1	CC	5829	cytosol	6.89146	0.685873	1
111A_00180_1	BP	6813	potassium ion transport	7.47776	0.701756	1
111A_00181_1	MF	8808	cardiolipin synthase activity	11.7997	0.803471	1
111A_00182_1	MF	8808	cardiolipin synthase activity	5.94716	0.658796	1
111A_00183_1	BP	15833	peptide transport	4.80051	0.622834	1
111A_00184_1	BP	15833	peptide transport	4.7733	0.621931	1
111A_00185_1	CC	5886	plasma membrane	2.80888	0.548051	1
111A_00186_1	CC	5886	plasma membrane	2.76765	0.546258	1
111A_00187_1	CC	43190	ATP-binding cassette (ABC) transporter complex	6.25201	0.667758	1
111A_00190_1	CC	5886	plasma membrane	2.94824	0.554015	1
111A_00191_1	MF	8774	acetaldehyde dehydrogenase (acetylating) activity	12.3728	0.815442	1
111A_00194_1	MF	4797	thymidine kinase activity	12.1433	0.810681	1
111A_00195_1	MF	46983	protein dimerization activity	6.74597	0.681828	1
111A_00196_1	MF	3983	UTP:glucose-1-phosphate uridylyltransferase activity	11.1512	0.789572	1
111A_00197_1	BP	45862	positive regulation of proteolysis	11.2573	0.791873	1
111A_00198_1	MF	4622	lysophospholipase activity	12.7223	0.822604	1
111A_00199_1	MF	5515	protein binding	5.15977	0.634524	1
111A_00200_1	MF	8864	formyltetrahydrofolate deformylase activity	11.8992	0.80557	1
111A_00202_1	MF	4357	glutamate-cysteine ligase activity	11.1694	0.789968	1
111A_00203_1	CC	16021	integral component of membrane	0.795547	0.434209	1
111A_00204_1	MF	3677	DNA binding	3.079	0.559484	1
111A_00205_1	MF	4155	6,7-dihydropteridine reductase activity	4.58387	0.615573	1
111A_00206_1	BP	71470	cellular response to osmotic stress	10.9607	0.785412	1
111A_00207_1	BP	6865	amino acid transport	7.30615	0.697174	1
111A_00208_1	MF	8324	cation transmembrane transporter activity	4.23287	0.603434	1
111A_00209_1	MF	22857	transmembrane transporter activity	3.31725	0.569157	1
111A_00211_1	MF	15562	efflux transmembrane transporter activity	8.42336	0.726114	1
111A_00212_1	BP	160	phosphorelay signal transduction system	4.78137	0.622199	1
111A_00213_1	BP	18106	peptidyl-histidine phosphorylation	7.15482	0.693088	1
111A_00215_1	CC	16021	integral component of membrane	0.79559	0.434212	1
111A_00216_1	CC	5886	plasma membrane	2.98596	0.555605	1
111A_00218_1	MF	15211	purine nucleoside transmembrane transporter activity	13.2914	0.834061	1
111A_00220_1	MF	15205	nucleobase transmembrane transporter activity	11.0841	0.788112	1
111A_00221_1	MF	34	adenine deaminase activity	12.0512	0.808759	1
111A_00222_1	MF	22857	transmembrane transporter activity	2.76069	0.545954	1
111A_00223_1	MF	22857	transmembrane transporter activity	3.31742	0.569164	1
111A_00224_1	MF	46983	protein dimerization activity	6.29202	0.668918	1
111A_00225_1	BP	160	phosphorelay signal transduction system	5.12308	0.633349	1
111A_00226_1	MF	1990610	acetolactate synthase regulator activity	11.6009	0.799252	1
111A_00227_1	MF	3984	acetolactate synthase activity	10.5829	0.777056	1
111A_00228_1	BP	22611	dormancy process	14.7068	0.849082	1
111A_00229_1	MF	42910	xenobiotic transmembrane transporter activity	7.98525	0.715009	1
111A_00230_1	MF	3677	DNA binding	1.42763	0.47819	1
111A_00231_1	CC	16021	integral component of membrane	0.795617	0.434215	1
111A_00232_1	CC	16021	integral component of membrane	0.795616	0.434214	1
111A_00234_1	MF	8484	sulfuric ester hydrolase activity	9.10958	0.742944	1
111A_00235_1	MF	22857	transmembrane transporter activity	3.31736	0.569162	1
111A_00236_1	MF	43565	sequence-specific DNA binding	6.18861	0.665913	1
111A_00237_1	MF	50081	maltose-6'-phosphate glucosidase activity	16.8591	0.861526	1
111A_00239_1	MF	8982	protein-N(PI)-phosphohistidine-sugar phosphotransferase activity	9.02486	0.740901	1
111A_00240_1	MF	3700	DNA-binding transcription factor activity	4.65888	0.618106	1
111A_00241_1	BP	6813	potassium ion transport	7.71719	0.708063	1
111A_00242_1	BP	50821	protein stabilization	11.3131	0.793079	1
111A_00243_1	BP	50821	protein stabilization	11.4012	0.794977	1
111A_00246_1	MF	71949	FAD binding	7.70613	0.707774	1
111A_00247_1	MF	22857	transmembrane transporter activity	3.31721	0.569156	1
111A_00248_1	MF	8869	galactonate dehydratase activity	13.5525	0.839235	1
111A_00249_1	MF	8674	2-dehydro-3-deoxy-6-phosphogalactonate aldolase activity	7.88983	0.71255	1
111A_00250_1	MF	8671	2-dehydro-3-deoxygalactonokinase activity	13.4175	0.836567	1
111A_00251_1	MF	3700	DNA-binding transcription factor activity	4.65966	0.618132	1
111A_00253_1	MF	50308	sugar-phosphatase activity	2.16852	0.51852	1
111A_00255_1	MF	3918	DNA topoisomerase type II (double strand cut, ATP-hydrolyzing) activity	8.98179	0.739859	1
111A_00256_1	MF	3697	single-stranded DNA binding	8.77254	0.73476	1
111A_00257_1	CC	9360	DNA polymerase III complex	9.00838	0.740503	1
111A_00258_1	MF	3688	DNA replication origin binding	10.7577	0.780941	1
111A_00259_1	MF	3735	structural constituent of ribosome	3.91898	0.592144	1
111A_00260_1	BP	1682	tRNA 5'-leader removal	10.1703	0.767755	1
111A_00261_1	MF	32977	membrane insertase activity	11.0844	0.788118	1
111A_00262_1	MF	3924	GTPase activity	6.60831	0.67796	1
111A_00263_1	MF	9034	tryptophanase activity	15.0441	0.85109	1
111A_00264_1	MF	15173	aromatic amino acid transmembrane transporter activity	12.733	0.822821	1
111A_00265_1	BP	46677	response to antibiotic	7.28529	0.696613	1
111A_00266_1	MF	3700	DNA-binding transcription factor activity	4.61412	0.616597	1
111A_00267_1	MF	8897	holo-[acyl-carrier-protein] synthase activity	10.7127	0.779942	1
111A_00268_1	MF	16491	oxidoreductase activity	2.79811	0.547584	1
111A_00269_1	MF	15205	nucleobase transmembrane transporter activity	11.0853	0.788138	1
111A_00327_1	CC	5737	cytoplasm	2.07201	0.513708	1
111A_00328_1	MF	3825	alpha,alpha-trehalose-phosphate synthase (UDP-forming) activity	13.6142	0.84045	1
111A_00329_1	MF	4805	trehalose-phosphatase activity	12.8223	0.824636	1
111A_00330_1	MF	22857	transmembrane transporter activity	3.23306	0.56578	1
111A_00331_1	MF	15612	L-arabinose-importing ATPase activity	14.8543	0.849963	1
111A_00332_1	BP	42882	L-arabinose transmembrane transport	13.2232	0.8327	1
111A_00333_1	BP	6879	cellular iron ion homeostasis	9.78007	0.758785	1
111A_00336_1	BP	6879	cellular iron ion homeostasis	9.92923	0.762235	1
111A_00338_1	MF	15173	aromatic amino acid transmembrane transporter activity	13.4701	0.837608	1
111A_00389_1	MF	8444	CDP-diacylglycerol-glycerol-3-phosphate 3-phosphatidyltransferase activity	10.9138	0.784384	1
111A_00390_1	MF	9381	excinuclease ABC activity	9.85008	0.760408	1
111A_00391_1	BP	160	phosphorelay signal transduction system	5.12241	0.633327	1
111A_00393_1	BP	6355	regulation of transcription, DNA-templated	3.28698	0.567948	1
111A_00394_1	MF	15424	ATPase-coupled amino acid transmembrane transporter activity	9.76272	0.758383	1
111A_00395_1	CC	43190	ATP-binding cassette (ABC) transporter complex	6.25186	0.667754	1
111A_00396_1	MF	19148	D-cysteine desulfhydrase activity	15.0324	0.851021	1
111A_00397_1	MF	15276	ligand-gated ion channel activity	9.72059	0.757402	1
111A_00398_1	BP	15074	DNA integration	6.33648	0.670203	1
111A_00399_1	BP	1123	transcription initiation from bacterial-type RNA polymerase promoter	10.2413	0.76937	1
111A_00402_1	BP	44780	bacterial-type flagellum assembly	9.10851	0.742918	1
111A_00403_1	BP	1902209	negative regulation of bacterial-type flagellum assembly	13.9333	0.84439	1
111A_00404_1	MF	5509	calcium ion binding	7.46771	0.70149	1
111A_00405_1	CC	5886	plasma membrane	2.98121	0.555405	1
111A_00406_1	CC	16021	integral component of membrane	0.795601	0.434213	1
111A_00407_1	MF	16740	transferase activity	2.26934	0.523434	1
111A_00408_1	MF	8233	peptidase activity	4.57795	0.615372	1
111A_00412_1	MF	3774	motor activity	8.56535	0.729651	1
111A_00413_1	CC	9431	bacterial-type flagellum basal body, MS ring	11.7382	0.802171	1
111A_00414_1	MF	3774	motor activity	8.22258	0.721062	1
111A_00415_1	MF	3774	motor activity	8.56362	0.729608	1
111A_00416_1	BP	30254	protein secretion by the type III secretion system	11.6163	0.799582	1
111A_00417_1	MF	3774	motor activity	8.32054	0.723534	1
111A_00418_1	CC	9424	bacterial-type flagellum hook	10.2807	0.770264	1
111A_00419_1	BP	71973	bacterial-type flagellum-dependent cell motility	7.93527	0.713723	1
111A_00420_1	MF	3774	motor activity	8.31206	0.723321	1
111A_00421_1	MF	3774	motor activity	7.77756	0.709638	1
111A_00422_1	BP	44781	bacterial-type flagellum organization	8.57198	0.729816	1
111A_00423_1	BP	44781	bacterial-type flagellum organization	8.28896	0.722739	1
111A_00424_1	BP	44780	bacterial-type flagellum assembly	9.06118	0.741778	1
111A_00425_1	BP	44780	bacterial-type flagellum assembly	9.01536	0.740672	1
111A_00426_1	BP	6355	regulation of transcription, DNA-templated	3.40592	0.572668	1
111A_00428_1	BP	44011	single-species biofilm formation on inanimate substrate	19.1632	0.873995	1
111A_00429_1	MF	50531	mannosyl-3-phosphoglycerate phosphatase activity	14.8094	0.849696	1
111A_00430_1	CC	16021	integral component of membrane	0.670586	0.423603	1
111A_00432_1	CC	16021	integral component of membrane	0.795514	0.434206	1
111A_00433_1	CC	16021	integral component of membrane	0.795584	0.434212	1
111A_00434_1	BP	6298	mismatch repair	9.36317	0.749002	1
111A_00435_1	MF	3886	DNA (cytosine-5-)-methyltransferase activity	11.5096	0.797303	1
111A_00436_1	MF	16787	hydrolase activity	2.0746	0.513838	1
111A_00442_1	MF	36524	protein deglycase activity	15.538	0.853989	1
111A_00443_1	BP	18106	peptidyl-histidine phosphorylation	7.09586	0.691485	1
111A_00444_1	BP	160	phosphorelay signal transduction system	5.12327	0.633355	1
111A_00445_1	MF	33971	hydroxyisourate hydrolase activity	12.8624	0.825448	1
111A_00446_1	MF	16672	oxidoreductase activity, acting on a sulfur group of donors, quinone or similar compound as acceptor	13.2699	0.833634	1
111A_00447_1	BP	30091	protein repair	9.99974	0.763857	1
111A_00448_1	MF	8270	zinc ion binding	5.13926	0.633867	1
111A_00450_1	MF	8237	metallopeptidase activity	6.46305	0.673835	1
111A_00453_1	MF	16757	transferase activity, transferring glycosyl groups	5.66158	0.65019	1
111A_00454_1	MF	22857	transmembrane transporter activity	3.06914	0.559075	1
111A_00459_1	MF	22857	transmembrane transporter activity	3.31744	0.569165	1
111A_00460_1	CC	16021	integral component of membrane	0.795603	0.434213	1
111A_00461_1	MF	22872	protein-N(PI)-phosphohistidine-mannitol phosphotransferase system transmembrane transporter activity	13.9755	0.844649	1
111A_00462_1	MF	8926	mannitol-1-phosphate 5-dehydrogenase activity	14.0465	0.845085	1
111A_00463_1	MF	3677	DNA binding	2.73616	0.54488	1
111A_00465_1	CC	5829	cytosol	6.89645	0.686011	1
111A_00466_1	MF	15129	lactate transmembrane transporter activity	12.0115	0.807928	1
111A_00467_1	MF	3700	DNA-binding transcription factor activity	4.65889	0.618106	1
111A_00468_1	MF	4457	lactate dehydrogenase activity	11.6466	0.800226	1
111A_00469_1	MF	8175	tRNA methyltransferase activity	8.70793	0.733174	1
111A_00470_1	MF	9001	serine O-acetyltransferase activity	11.0289	0.786906	1
111A_00471_1	BP	46167	glycerol-3-phosphate biosynthetic process	11.1845	0.790296	1
111A_00472_1	BP	51262	protein tetramerization	11.7149	0.801677	1
111A_00473_1	MF	15035	protein disulfide oxidoreductase activity	8.40466	0.725646	1
111A_00474_1	CC	16021	integral component of membrane	0.795605	0.434214	1
111A_00475_1	MF	46537	2,3-bisphosphoglycerate-independent phosphoglycerate mutase activity	11.6567	0.80044	1
111A_00476_1	BP	51301	cell division	6.27482	0.66842	1
111A_00477_1	BP	5975	carbohydrate metabolic process	4.19875	0.602227	1
111A_00478_1	MF	50501	hyaluronan synthase activity	3.62275	0.581067	1
111A_00479_1	MF	8743	L-threonine 3-dehydrogenase activity	12.923	0.826673	1
111A_00480_1	MF	8890	glycine C-acetyltransferase activity	12.6772	0.821685	1
111A_00482_1	MF	8712	ADP-glyceromanno-heptose 6-epimerase activity	13.5109	0.838414	1
111A_00483_1	BP	9103	lipopolysaccharide biosynthetic process	8.35134	0.724309	1
111A_00484_1	MF	8920	lipopolysaccharide heptosyltransferase activity	13.1559	0.831357	1
111A_00494_1	MF	16757	transferase activity, transferring glycosyl groups	2.75753	0.545816	1
111A_00496_1	BP	46401	lipopolysaccharide core region metabolic process	11.3808	0.794539	1
111A_00497_1	MF	4595	pantetheine-phosphate adenylyltransferase activity	11.5236	0.797603	1
111A_00498_1	MF	8534	oxidized purine nucleobase lesion DNA N-glycosylase activity	11.4744	0.796548	1
111A_00499_1	MF	3735	structural constituent of ribosome	4.02797	0.596114	1
111A_00500_1	MF	3735	structural constituent of ribosome	4.1014	0.598758	1
111A_00501_1	MF	8237	metallopeptidase activity	6.30451	0.66928	1
111A_00502_1	MF	4632	phosphopantothenate--cysteine ligase activity	11.3491	0.793856	1
111A_00503_1	MF	4170	dUTP diphosphatase activity	11.1843	0.790291	1
111A_00504_1	BP	10974	negative regulation of division septum assembly	14.206	0.846059	1
111A_00505_1	MF	4588	orotate phosphoribosyltransferase activity	11.2537	0.791796	1
111A_00506_1	MF	9022	tRNA nucleotidyltransferase activity	12.0419	0.808564	1
111A_00507_1	CC	5829	cytosol	6.91283	0.686464	1
111A_00508_1	BP	9432	SOS response	8.17528	0.719862	1
111A_00509_1	CC	16021	integral component of membrane	0.795561	0.43421	1
111A_00510_1	MF	3911	DNA ligase (NAD+) activity	10.9219	0.784561	1
111A_00511_1	MF	4385	guanylate kinase activity	11.5439	0.798036	1
111A_00512_1	MF	3899	DNA-directed 5'-3' RNA polymerase activity	7.51609	0.702773	1
111A_00513_1	BP	15969	guanosine tetraphosphate metabolic process	10.4333	0.773705	1
111A_00514_1	MF	9020	tRNA (guanosine-2'-O-)-methyltransferase activity	13.5768	0.839713	1
111A_00515_1	MF	3678	DNA helicase activity	7.53434	0.703256	1
111A_00516_1	MF	15501	glutamate:sodium symporter activity	12.7552	0.823274	1
111A_00517_1	MF	22857	transmembrane transporter activity	3.31742	0.569164	1
111A_00518_1	CC	16021	integral component of membrane	0.795578	0.434211	1
111A_00519_1	MF	30246	carbohydrate binding	6.44069	0.673196	1
111A_00520_1	BP	6814	sodium ion transport	8.41767	0.725972	1
111A_00525_1	MF	8556	potassium transmembrane transporter activity, phosphorylative mechanism	10.5749	0.776877	1
111A_00526_1	MF	8556	potassium transmembrane transporter activity, phosphorylative mechanism	10.5668	0.776697	1
111A_00527_1	MF	8556	potassium transmembrane transporter activity, phosphorylative mechanism	10.6868	0.779368	1
111A_00528_1	BP	18106	peptidyl-histidine phosphorylation	7.16159	0.693272	1
111A_00529_1	BP	160	phosphorelay signal transduction system	4.79267	0.622574	1
111A_00531_1	MF	4586	ornithine decarboxylase activity	13.6248	0.840659	1
111A_00532_1	MF	15496	putrescine:ornithine antiporter activity	15.4474	0.853461	1
111A_00535_1	MF	4614	phosphoglucomutase activity	12.4087	0.816181	1
111A_00536_1	BP	32297	negative regulation of DNA-dependent DNA replication initiation	12.6768	0.821678	1
111A_00537_1	MF	16787	hydrolase activity	2.27751	0.523828	1
111A_00538_1	BP	6355	regulation of transcription, DNA-templated	3.55194	0.578352	1
111A_00539_1	MF	10181	FMN binding	7.34152	0.698123	1
111A_00540_1	MF	3700	DNA-binding transcription factor activity	4.47566	0.611882	1
111A_00542_1	CC	16021	integral component of membrane	0.795642	0.434217	1
111A_00543_1	MF	4819	glutamine-tRNA ligase activity	12.0412	0.808551	1
111A_00545_1	MF	15572	N-acetylglucosamine transmembrane transporter activity	13.7528	0.843171	1
111A_00546_1	MF	4342	glucosamine-6-phosphate deaminase activity	11.9464	0.806563	1
111A_00547_1	MF	8448	N-acetylglucosamine-6-phosphate deacetylase activity	11.5066	0.797238	1
111A_00548_1	MF	3700	DNA-binding transcription factor activity	4.65978	0.618136	1
111A_00549_1	MF	8253	5'-nucleotidase activity	11.163	0.789829	1
111A_00550_1	MF	4066	asparagine synthase (glutamine-hydrolyzing) activity	10.5391	0.776077	1
111A_00551_1	MF	52914	16S rRNA (guanine(1207)-N(2))-methyltransferase activity	13.7759	0.843419	1
111A_00552_1	MF	8408	3'-5' exonuclease activity	7.90836	0.713029	1
111A_00553_1	BP	6474	N-terminal protein amino acid acetylation	11.3912	0.794761	1
111A_00554_1	MF	8253	5'-nucleotidase activity	7.37886	0.699122	1
111A_00555_1	BP	6449	regulation of translational termination	10.9902	0.786059	1
111A_00556_1	BP	6972	hyperosmotic response	7.03962	0.689949	1
111A_00557_1	CC	5886	plasma membrane	2.88764	0.551439	1
111A_00558_1	BP	16042	lipid catabolic process	7.40379	0.699788	1
111A_00559_1	MF	16888	endodeoxyribonuclease activity, producing 5'-phosphomonoesters	9.49419	0.7521	1
111A_00563_1	BP	1902201	negative regulation of bacterial-type flagellum-dependent cell motility	15.9993	0.856656	1
111A_00564_1	CC	16021	integral component of membrane	0.795629	0.434216	1
111A_00565_1	CC	16021	integral component of membrane	0.795636	0.434216	1
111A_00566_1	MF	33786	heptose-1-phosphate adenylyltransferase activity	13.4376	0.836964	1
111A_00567_1	BP	820	regulation of glutamine family amino acid metabolic process	12.6499	0.821128	1
111A_00568_1	MF	50355	triphosphatase activity	13.5276	0.838743	1
111A_00569_1	CC	16021	integral component of membrane	0.795606	0.434214	1
111A_00570_1	MF	16437	tRNA cytidylyltransferase activity	12.5761	0.819619	1
111A_00571_1	MF	50380	undecaprenyl-diphosphatase activity	10.9839	0.785921	1
111A_00572_1	MF	4150	dihydroneopterin aldolase activity	11.429	0.795575	1
111A_00573_1	MF	102420	sn-1-glycerol-3-phosphate C16:0-DCA-CoA acyl transferase activity	13.1856	0.83195	1
111A_00574_1	MF	3700	DNA-binding transcription factor activity	4.65975	0.618135	1
111A_00575_1	MF	8730	L(+)-tartrate dehydratase activity	6.18237	0.665731	1
111A_00576_1	MF	8730	L(+)-tartrate dehydratase activity	7.19956	0.694301	1
111A_00577_1	MF	22857	transmembrane transporter activity	3.31748	0.569167	1
111A_00578_1	MF	61711	N(6)-L-threonylcarbamoyladenine synthase activity	11.1257	0.789017	1
111A_00579_1	MF	3735	structural constituent of ribosome	3.99091	0.59477	1
111A_00580_1	MF	3896	DNA primase activity	10.4747	0.774634	1
111A_00581_1	BP	1123	transcription initiation from bacterial-type RNA polymerase promoter	10.3855	0.772628	1
111A_00582_1	MF	8263	pyrimidine-specific mismatch base pair DNA N-glycosylase activity	15.2567	0.852344	1
111A_00583_1	MF	16491	oxidoreductase activity	2.79879	0.547614	1
111A_00584_1	MF	3677	DNA binding	3.07266	0.559221	1
111A_00585_1	BP	6935	chemotaxis	6.73893	0.681631	1
111A_00586_1	MF	33094	butane-1,4-diamine:2-oxoglutarate aminotransferase activity	14.8804	0.850118	1
111A_00587_1	MF	49	tRNA binding	7.1149	0.692003	1
111A_00588_1	BP	6355	regulation of transcription, DNA-templated	3.55203	0.578356	1
111A_00589_1	MF	4565	beta-galactosidase activity	10.6851	0.779332	1
111A_00590_1	MF	4565	beta-galactosidase activity	8.6719	0.732286	1
111A_00591_1	MF	22857	transmembrane transporter activity	3.31746	0.569166	1
111A_00593_1	MF	4555	alpha,alpha-trehalase activity	10.9853	0.785952	1
111A_00594_1	MF	10181	FMN binding	7.06211	0.690564	1
111A_00597_1	MF	52916	23S rRNA (guanine(1835)-N(2))-methyltransferase activity	13.7986	0.843559	1
111A_00598_1	MF	16787	hydrolase activity	2.27749	0.523827	1
111A_00600_1	MF	16491	oxidoreductase activity	2.79883	0.547615	1
111A_00601_1	CC	16021	integral component of membrane	0.674928	0.423988	1
111A_00602_1	BP	15826	threonine transport	13.2069	0.832375	1
111A_00603_1	CC	16021	integral component of membrane	0.724656	0.428304	1
111A_00604_1	MF	8789	altronate dehydratase activity	4.55065	0.614444	1
111A_00605_1	MF	8880	glucuronate isomerase activity	12.1044	0.809871	1
111A_00606_1	MF	22857	transmembrane transporter activity	2.72868	0.544552	1
111A_00607_1	MF	3700	DNA-binding transcription factor activity	4.65969	0.618133	1
111A_00608_1	CC	16021	integral component of membrane	0.795632	0.434216	1
111A_00609_1	MF	19901	protein kinase binding	10.7988	0.781849	1
111A_00611_1	MF	43022	ribosome binding	9.23485	0.745947	1
111A_00612_1	CC	16021	integral component of membrane	0.795621	0.434215	1
111A_00613_1	CC	16021	integral component of membrane	0.791978	0.433918	1
111A_00614_1	CC	16021	integral component of membrane	0.795598	0.434213	1
111A_00615_1	MF	4364	glutathione transferase activity	11.4874	0.796828	1
111A_00616_1	CC	16021	integral component of membrane	0.795613	0.434214	1
111A_00618_1	MF	3700	DNA-binding transcription factor activity	4.65952	0.618128	1
111A_00619_1	CC	5737	cytoplasm	2.11041	0.515635	1
111A_00622_1	CC	16021	integral component of membrane	0.795633	0.434216	1
111A_00623_1	MF	3941	L-serine ammonia-lyase activity	11.4316	0.795631	1
111A_00624_1	MF	16787	hydrolase activity	2.27594	0.523752	1
111A_00625_1	MF	8861	formate C-acetyltransferase activity	13.0211	0.828651	1
111A_00626_1	MF	8980	propionate kinase activity	15.1927	0.851967	1
111A_00627_1	MF	15565	threonine efflux transmembrane transporter activity	16.4528	0.859241	1
111A_00628_1	BP	70689	L-threonine catabolic process to propionate	13.9493	0.844488	1
111A_00629_1	MF	3700	DNA-binding transcription factor activity	4.65964	0.618132	1
111A_00632_1	BP	31388	organic acid phosphorylation	11.2193	0.79105	1
111A_00633_1	BP	19580	galactarate metabolic process	13.3959	0.836139	1
111A_00634_1	MF	8672	2-dehydro-3-deoxyglucarate aldolase activity	15.3702	0.853009	1
111A_00635_1	MF	22857	transmembrane transporter activity	3.31747	0.569166	1
111A_00636_1	MF	8867	galactarate dehydratase activity	14.0216	0.844932	1
111A_00638_1	CC	110001	toxin-antitoxin complex	13.7988	0.843561	1
111A_00639_1	MF	3700	DNA-binding transcription factor activity	4.65957	0.618129	1
111A_00640_1	BP	2001059	D-tagatose 6-phosphate catabolic process	11.4423	0.795861	1
111A_00641_1	MF	8982	protein-N(PI)-phosphohistidine-sugar phosphotransferase activity	8.57707	0.729942	1
111A_00642_1	BP	9401	phosphoenolpyruvate-dependent sugar phosphotransferase system	7.64953	0.706291	1
111A_00643_1	MF	8448	N-acetylglucosamine-6-phosphate deacetylase activity	11.9051	0.805694	1
111A_00644_1	MF	16853	isomerase activity	5.22706	0.636667	1
111A_00645_1	MF	9025	tagatose-bisphosphate aldolase activity	13.8582	0.843927	1
111A_00646_1	MF	8982	protein-N(PI)-phosphohistidine-sugar phosphotransferase activity	9.02385	0.740877	1
111A_00647_1	BP	9401	phosphoenolpyruvate-dependent sugar phosphotransferase system	7.53874	0.703372	1
111A_00648_1	BP	9401	phosphoenolpyruvate-dependent sugar phosphotransferase system	7.53985	0.703401	1
111A_00649_1	MF	4342	glucosamine-6-phosphate deaminase activity	11.8095	0.803679	1
111A_00654_1	MF	70677	rRNA (cytosine-2'-O-)-methyltransferase activity	11.3373	0.793602	1
111A_00655_1	CC	31241	periplasmic side of cell outer membrane	13.4188	0.836592	1
111A_00656_1	MF	4518	nuclease activity	5.28367	0.63846	1
111A_00657_1	BP	6260	DNA replication	5.77181	0.653537	1
111A_00659_1	CC	16021	integral component of membrane	0.795568	0.434211	1
111A_00660_1	MF	16620	oxidoreductase activity, acting on the aldehyde or oxo group of donors, NAD or NADP as acceptor	7.26603	0.696095	1
111A_00661_1	MF	8233	peptidase activity	4.66946	0.618462	1
111A_00662_1	MF	48037	cofactor binding	3.17467	0.563412	1
111A_00663_1	MF	4518	nuclease activity	3.13037	0.5616	1
111A_00664_1	MF	8080	N-acetyltransferase activity	6.65329	0.679229	1
111A_00666_1	MF	8233	peptidase activity	4.66975	0.618472	1
111A_00667_1	MF	8233	peptidase activity	4.66956	0.618465	1
111A_00668_1	MF	16705	oxidoreductase activity, acting on paired donors, with incorporation or reduction of molecular oxygen	6.96299	0.687846	1
111A_00669_1	MF	15173	aromatic amino acid transmembrane transporter activity	13.4702	0.837609	1
111A_00670_1	BP	70417	cellular response to cold	12.824	0.824671	1
111A_00671_1	CC	5886	plasma membrane	2.88711	0.551417	1
111A_00672_1	MF	4654	polyribonucleotide nucleotidyltransferase activity	11.2313	0.791312	1
111A_00673_1	MF	19843	rRNA binding	5.96438	0.659308	1
111A_00674_1	MF	106029	tRNA pseudouridine synthase activity	9.91009	0.761794	1
111A_00675_1	BP	30490	maturation of SSU-rRNA	10.752	0.780814	1
111A_00676_1	MF	3743	translation initiation factor activity	8.51499	0.7284	1
111A_00677_1	BP	31564	transcription antitermination	9.31769	0.747921	1
111A_00678_1	BP	42274	ribosomal small subunit biogenesis	8.73545	0.73385	1
111A_00679_1	MF	4055	argininosuccinate synthase activity	11.4294	0.795582	1
111A_00680_1	MF	8484	sulfuric ester hydrolase activity	9.11101	0.742978	1
111A_00681_1	MF	15450	P-P-bond-hydrolysis-driven protein transmembrane transporter activity	8.93116	0.738631	1
111A_00682_1	MF	8966	phosphoglucosamine mutase activity	11.4025	0.795006	1
111A_00683_1	MF	4156	dihydropteroate synthase activity	11.3281	0.793404	1
111A_00684_1	MF	4222	metalloendopeptidase activity	7.44441	0.70087	1
111A_00685_1	MF	8650	rRNA (uridine-2'-O-)-methyltransferase activity	12.2749	0.813416	1
111A_00686_1	MF	3723	RNA binding	3.06558	0.558928	1
111A_00687_1	MF	70063	RNA polymerase binding	10.3313	0.771407	1
111A_00688_1	MF	4185	serine-type carboxypeptidase activity	8.78921	0.735169	1
111A_00689_1	MF	3924	GTPase activity	6.51961	0.675447	1
111A_00690_1	CC	16021	integral component of membrane	0.795592	0.434213	1
111A_00691_1	MF	3735	structural constituent of ribosome	4.073	0.597738	1
111A_00692_1	MF	19843	rRNA binding	5.76356	0.653288	1
111A_00693_1	BP	8299	isoprenoid biosynthetic process	7.78395	0.709804	1
111A_00694_1	MF	3677	DNA binding	3.07908	0.559487	1
111A_00695_1	MF	8760	UDP-N-acetylglucosamine 1-carboxyvinyltransferase activity	11.2098	0.790844	1
111A_00699_1	BP	15914	phospholipid transport	10.6743	0.779091	1
111A_00700_1	CC	43190	ATP-binding cassette (ABC) transporter complex	6.25184	0.667753	1
111A_00701_1	MF	16887	ATPase activity	4.51709	0.6133	1
111A_00702_1	BP	55085	transmembrane transport	2.85295	0.549953	1
111A_00703_1	MF	19146	arabinose-5-phosphate isomerase activity	13.1246	0.830729	1
111A_00704_1	MF	19143	3-deoxy-manno-octulosonate-8-phosphatase activity	13.5094	0.838385	1
111A_00705_1	MF	15221	lipopolysaccharide transmembrane transporter activity	12.0647	0.809042	1
111A_00706_1	MF	1530	lipopolysaccharide binding	12.7148	0.822451	1
111A_00707_1	CC	43190	ATP-binding cassette (ABC) transporter complex	6.13864	0.664452	1
111A_00708_1	MF	1216	DNA-binding transcription activator activity	10.9269	0.784671	1
111A_00709_1	BP	44238	primary metabolic process	1.07479	0.455232	1
111A_00710_1	MF	8982	protein-N(PI)-phosphohistidine-sugar phosphotransferase activity	9.02509	0.740907	1
111A_00711_1	MF	5525	GTP binding	5.90532	0.657549	1
111A_00712_1	BP	9401	phosphoenolpyruvate-dependent sugar phosphotransferase system	7.11772	0.69208	1
111A_00714_1	MF	8955	peptidoglycan glycosyltransferase activity	10.481	0.774777	1
111A_00715_1	MF	16829	lyase activity	4.70452	0.619637	1
111A_00716_1	BP	18106	peptidyl-histidine phosphorylation	6.98473	0.688444	1
111A_00717_1	MF	51536	iron-sulfur cluster binding	5.43211	0.643116	1
111A_00718_1	MF	15930	glutamate synthase activity	10.2264	0.769032	1
111A_00719_1	BP	6537	glutamate biosynthetic process	9.57609	0.754025	1
111A_00724_1	MF	16301	kinase activity	4.32554	0.606686	1
111A_00725_1	MF	4015	adenosylmethionine-8-amino-7-oxononanoate transaminase activity	11.9118	0.805836	1
111A_00726_1	MF	4076	biotin synthase activity	11.8502	0.804538	1
111A_00727_1	MF	8710	8-amino-7-oxononanoate synthase activity	12.9691	0.827604	1
111A_00728_1	MF	102130	malonyl-CoA methyltransferase activity	13.1466	0.83117	1
111A_00729_1	MF	4141	dethiobiotin synthase activity	12.0902	0.809574	1
111A_00730_1	MF	9381	excinuclease ABC activity	10.0398	0.764775	1
111A_00731_1	BP	8360	regulation of cell shape	6.96926	0.688019	1
111A_00732_1	MF	61798	GTP 3',8'-cyclase activity	11.5131	0.797378	1
111A_00733_1	BP	6777	Mo-molybdopterin cofactor biosynthetic process	8.39348	0.725366	1
111A_00734_1	MF	61799	cyclic pyranopterin monophosphate synthase activity	11.9415	0.80646	1
111A_00735_1	MF	30366	molybdopterin synthase activity	13.5308	0.838807	1
111A_00736_1	BP	6777	Mo-molybdopterin cofactor biosynthetic process	7.5434	0.703495	1
111A_00737_1	CC	16021	integral component of membrane	0.795622	0.434215	1
111A_00738_1	CC	16021	integral component of membrane	0.795524	0.434207	1
111A_00739_1	CC	16021	integral component of membrane	0.795638	0.434216	1
111A_00740_1	MF	8808	cardiolipin synthase activity	11.7478	0.802375	1
111A_00741_1	MF	4527	exonuclease activity	4.73294	0.620587	1
111A_00742_1	CC	16021	integral component of membrane	0.639152	0.420783	1
111A_00743_1	CC	43190	ATP-binding cassette (ABC) transporter complex	6.09254	0.663098	1
111A_00744_1	CC	43190	ATP-binding cassette (ABC) transporter complex	6.25197	0.667757	1
111A_00745_1	MF	16887	ATPase activity	4.51684	0.613292	1
111A_00746_1	CC	42597	periplasmic space	6.88017	0.685561	1
111A_00747_1	MF	3677	DNA binding	3.07886	0.559478	1
111A_00748_1	MF	3724	RNA helicase activity	9.6703	0.75623	1
111A_00750_1	MF	3678	DNA helicase activity	7.51896	0.702849	1
111A_00751_1	MF	16740	transferase activity	2.26912	0.523424	1
111A_00752_1	MF	16491	oxidoreductase activity	2.63518	0.540406	1
111A_00754_1	MF	8270	zinc ion binding	5.13811	0.633831	1
111A_00755_1	MF	16706	2-oxoglutarate-dependent dioxygenase activity	11.099	0.788436	1
111A_00756_1	MF	15344	siderophore uptake transmembrane transporter activity	10.2548	0.769675	1
111A_00758_1	MF	52907	23S rRNA (adenine(1618)-N(6))-methyltransferase activity	13.9723	0.844629	1
111A_00759_1	BP	55085	transmembrane transport	2.85298	0.549954	1
111A_00760_1	MF	15424	ATPase-coupled amino acid transmembrane transporter activity	9.34284	0.748519	1
111A_00761_1	CC	43190	ATP-binding cassette (ABC) transporter complex	5.68818	0.651001	1
111A_00762_1	MF	15276	ligand-gated ion channel activity	9.72066	0.757404	1
111A_00763_1	MF	16722	oxidoreductase activity, oxidizing metal ions	10.9569	0.78533	1
111A_00764_1	CC	16021	integral component of membrane	0.79561	0.434214	1
111A_00765_1	CC	44384	host outer membrane	12.4242	0.816502	1
111A_00766_1	MF	8484	sulfuric ester hydrolase activity	9.11092	0.742976	1
111A_00767_1	BP	71287	cellular response to manganese ion	18.9165	0.872697	1
111A_00768_1	MF	46983	protein dimerization activity	6.17131	0.665407	1
111A_00769_1	BP	55085	transmembrane transport	2.85296	0.549953	1
111A_00770_1	MF	16740	transferase activity	2.26934	0.523434	1
111A_00771_1	MF	16887	ATPase activity	4.5169	0.613293	1
111A_00772_1	MF	51213	dioxygenase activity	7.78009	0.709704	1
111A_00773_1	MF	50308	sugar-phosphatase activity	4.2274	0.60324	1
111A_00774_1	MF	43722	4-hydroxyphenylacetate decarboxylase activity	1.04274	0.45297	1
111A_00775_1	MF	51539	4 iron, 4 sulfur cluster binding	6.12271	0.663984	1
111A_00776_1	BP	6000	fructose metabolic process	12.8486	0.825169	1
111A_00777_1	MF	8641	ubiquitin-like modifier activating enzyme activity	10.0773	0.765633	1
111A_00778_1	MF	61599	molybdopterin molybdotransferase activity	11.0742	0.787895	1
111A_00779_1	MF	8798	beta-aspartyl-peptidase activity	4.10349	0.598833	1
111A_00780_1	BP	15833	peptide transport	5.0532	0.6311	1
111A_00781_1	CC	43190	ATP-binding cassette (ABC) transporter complex	5.19613	0.635684	1
111A_00782_1	CC	5886	plasma membrane	2.9906	0.555799	1
111A_00783_1	CC	5886	plasma membrane	2.74898	0.545442	1
111A_00789_1	MF	8852	exodeoxyribonuclease I activity	13.0141	0.828509	1
111A_00790_1	MF	16740	transferase activity	2.26805	0.523372	1
111A_00791_1	CC	16021	integral component of membrane	0.795634	0.434216	1
111A_00792_1	MF	22857	transmembrane transporter activity	3.31747	0.569166	1
111A_00793_1	MF	3700	DNA-binding transcription factor activity	4.65947	0.618126	1
111A_00794_1	MF	50662	coenzyme binding	4.25535	0.604226	1
111A_00797_1	MF	3879	ATP phosphoribosyltransferase activity	11.47	0.796455	1
111A_00798_1	MF	4399	histidinol dehydrogenase activity	11.3123	0.793063	1
111A_00799_1	MF	4400	histidinol-phosphate transaminase activity	11.0303	0.786936	1
111A_00800_1	MF	4401	histidinol-phosphatase activity	11.5074	0.797255	1
111A_00801_1	MF	107	imidazoleglycerol-phosphate synthase activity	10.5199	0.775647	1
111A_00802_1	MF	3949	1-(5-phosphoribosyl)-5-[(5-phosphoribosylamino)methylideneamino]imidazole-4-carboxamide isomerase activity	11.5504	0.798175	1
111A_00803_1	MF	107	imidazoleglycerol-phosphate synthase activity	10.6779	0.779172	1
111A_00804_1	MF	4636	phosphoribosyl-ATP diphosphatase activity	11.3058	0.792922	1
111A_00805_1	BP	9103	lipopolysaccharide biosynthetic process	8.44865	0.726747	1
111A_00807_1	MF	4616	phosphogluconate dehydrogenase (decarboxylating) activity	11.3236	0.793306	1
111A_00819_1	MF	3983	UTP:glucose-1-phosphate uridylyltransferase activity	10.6731	0.779064	1
111A_00820_1	BP	45231	slime layer organization	22.1883	0.889277	1
111A_00821_1	MF	16757	transferase activity, transferring glycosyl groups	3.39397	0.572198	1
111A_00822_1	MF	16740	transferase activity	2.06512	0.51336	1
111A_00823_1	CC	16021	integral component of membrane	0.795642	0.434217	1
111A_00824_1	MF	16740	transferase activity	2.26945	0.523439	1
111A_00825_1	MF	16868	intramolecular transferase activity, phosphotransferases	8.4387	0.726498	1
111A_00826_1	BP	271	polysaccharide biosynthetic process	7.1971	0.694234	1
111A_00827_1	MF	16757	transferase activity, transferring glycosyl groups	2.71953	0.544149	1
111A_00828_1	MF	8727	GDP-mannose mannosyl hydrolase activity	15.1934	0.851971	1
111A_00829_1	MF	50577	GDP-L-fucose synthase activity	12.7488	0.823142	1
111A_00830_1	MF	8446	GDP-mannose 4,6-dehydratase activity	11.8117	0.803725	1
111A_00831_1	MF	16740	transferase activity	2.168	0.518494	1
111A_00832_1	MF	16740	transferase activity	2.03175	0.511667	1
111A_00833_1	CC	16021	integral component of membrane	0.752249	0.430635	1
111A_00834_1	MF	16740	transferase activity	2.01685	0.510907	1
111A_00835_1	MF	9001	serine O-acetyltransferase activity	10.4652	0.77442	1
111A_00836_1	MF	16740	transferase activity	2.04358	0.512269	1
111A_00837_1	BP	45226	extracellular polysaccharide biosynthetic process	10.3803	0.772512	1
111A_00838_1	MF	4725	protein tyrosine phosphatase activity	9.43836	0.750782	1
111A_00839_1	MF	15159	polysaccharide transmembrane transporter activity	11.301	0.792818	1
111A_00840_1	MF	50660	flavin adenine dinucleotide binding	6.03195	0.661312	1
111A_00841_1	BP	90313	regulation of protein targeting to membrane	15.9899	0.856602	1
111A_00842_1	BP	6229	dUTP biosynthetic process	11.7529	0.802482	1
111A_00843_1	MF	4849	uridine kinase activity	12.5529	0.819144	1
111A_00844_1	MF	52621	diguanylate cyclase activity	13.2316	0.83287	1
111A_00845_1	MF	3905	alkylbase DNA N-glycosylase activity	10.5205	0.775661	1
111A_00847_1	MF	4672	protein kinase activity	5.0506	0.631016	1
111A_00849_1	MF	4721	phosphoprotein phosphatase activity	8.34905	0.724251	1
111A_00852_1	MF	22857	transmembrane transporter activity	3.27052	0.567288	1
111A_00853_1	MF	22857	transmembrane transporter activity	3.22089	0.565288	1
111A_00854_1	MF	22857	transmembrane transporter activity	3.25003	0.566464	1
111A_00855_1	CC	5887	integral component of plasma membrane	5.91282	0.657773	1
111A_00856_1	BP	18106	peptidyl-histidine phosphorylation	7.16173	0.693276	1
111A_00857_1	BP	160	phosphorelay signal transduction system	5.12268	0.633336	1
111A_00858_1	BP	6302	double-strand break repair	9.64274	0.755586	1
111A_00859_1	MF	8233	peptidase activity	4.66988	0.618476	1
111A_00878_1	MF	16787	hydrolase activity	2.27677	0.523792	1
111A_00880_1	BP	920	septum digestion after cytokinesis	4.2641	0.604534	1
111A_00881_1	MF	4854	xanthine dehydrogenase activity	2.59872	0.53877	1
111A_00882_1	MF	71949	FAD binding	7.70602	0.707771	1
111A_00883_1	MF	51536	iron-sulfur cluster binding	5.43343	0.643157	1
111A_00884_1	MF	8134	transcription factor binding	8.51718	0.728455	1
111A_00885_1	MF	16597	amino acid binding	9.98046	0.763414	1
111A_00886_1	MF	8838	diaminopropionate ammonia-lyase activity	13.6719	0.841585	1
111A_00887_1	MF	8237	metallopeptidase activity	6.52824	0.675692	1
111A_00888_1	BP	6208	pyrimidine nucleobase catabolic process	11.588	0.798978	1
111A_00889_1	MF	8804	carbamate kinase activity	12.6163	0.820442	1
111A_00890_1	MF	4854	xanthine dehydrogenase activity	12.8836	0.825878	1
111A_00891_1	MF	5524	ATP binding	2.40341	0.529803	1
111A_00893_1	MF	51536	iron-sulfur cluster binding	5.04112	0.630709	1
111A_00894_1	MF	16810	hydrolase activity, acting on carbon-nitrogen (but not peptide) bonds	5.09768	0.632533	1
111A_00895_1	MF	71949	FAD binding	7.70607	0.707772	1
111A_00896_1	MF	5506	iron ion binding	5.8326	0.655369	1
111A_00897_1	MF	22857	transmembrane transporter activity	2.85801	0.55017	1
111A_00898_1	MF	8892	guanine deaminase activity	12.5822	0.819745	1
111A_00899_1	MF	22857	transmembrane transporter activity	3.31735	0.569161	1
111A_00902_1	BP	15851	nucleobase transport	10.4332	0.773703	1
111A_00904_1	MF	4452	isopentenyl-diphosphate delta-isomerase activity	12.2452	0.812801	1
111A_00905_1	MF	4824	lysine-tRNA ligase activity	10.7706	0.781226	1
111A_00906_1	MF	16149	translation release factor activity, codon specific	9.97296	0.763241	1
111A_00907_1	MF	8409	5'-3' exonuclease activity	10.3139	0.771013	1
111A_00908_1	CC	42597	periplasmic space	6.87581	0.68544	1
111A_00909_1	MF	9009	site-specific recombinase activity	9.77771	0.758731	1
111A_00910_1	MF	10181	FMN binding	7.52254	0.702944	1
111A_00911_1	CC	16021	integral component of membrane	0.794984	0.434163	1
111A_00913_1	MF	5542	folic acid binding	13.4997	0.838192	1
111A_00914_1	BP	19835	cytolysis	10.5308	0.775892	1
111A_00915_1	CC	5829	cytosol	6.89394	0.685942	1
111A_00916_1	MF	103047	methyl beta-D-glucoside 6-phosphate glucohydrolase activity	6.78231	0.682843	1
111A_00918_1	MF	16642	oxidoreductase activity, acting on the CH-NH2 group of donors, disulfide as acceptor	11.0483	0.78733	1
111A_00919_1	CC	5960	glycine cleavage complex	9.8986	0.761529	1
111A_00920_1	MF	4047	aminomethyltransferase activity	11.3688	0.794279	1
111A_00921_1	MF	16709	oxidoreductase activity, acting on paired donors, with incorporation or reduction of molecular oxygen, NAD(P)H as one donor, and incorporation of one atom of oxygen	9.62422	0.755153	1
111A_00922_1	MF	8681	2-octaprenyl-6-methoxyphenol hydroxylase activity	14.1762	0.845877	1
111A_00923_1	MF	30145	manganese ion binding	7.99759	0.715326	1
111A_00924_1	CC	5829	cytosol	6.90822	0.686336	1
111A_00925_1	BP	917	division septum assembly	8.86211	0.73695	1
111A_00926_1	MF	30272	5-formyltetrahydrofolate cyclo-ligase activity	11.6211	0.799683	1
111A_00927_1	MF	51287	NAD binding	6.4301	0.672893	1
111A_00928_1	BP	9052	pentose-phosphate shunt, non-oxidative branch	11.6596	0.800502	1
111A_00930_1	MF	3700	DNA-binding transcription factor activity	4.50325	0.612827	1
111A_00931_1	MF	4494	methylmalonyl-CoA mutase activity	11.4766	0.796596	1
111A_00933_1	MF	16829	lyase activity	1.50553	0.48286	1
111A_00934_1	MF	3986	acetyl-CoA hydrolase activity	11.6843	0.801028	1
111A_00935_1	MF	3700	DNA-binding transcription factor activity	4.65928	0.618119	1
111A_00936_1	CC	9279	cell outer membrane	3.22234	0.565347	1
111A_00937_1	BP	6355	regulation of transcription, DNA-templated	3.15927	0.562783	1
111A_00938_1	MF	51903	S-(hydroxymethyl)glutathione dehydrogenase activity	12.6326	0.820775	1
111A_00939_1	MF	18738	S-formylglutathione hydrolase activity	12.6508	0.821146	1
111A_00940_1	MF	22857	transmembrane transporter activity	3.30842	0.568805	1
111A_00941_1	MF	22857	transmembrane transporter activity	3.31747	0.569166	1
111A_00942_1	MF	8701	4-hydroxy-2-oxovalerate aldolase activity	13.3423	0.835073	1
111A_00943_1	BP	19380	3-phenylpropionate catabolic process	13.0995	0.830225	1
111A_00944_1	MF	8684	2-oxopent-4-enoate hydratase activity	15.7873	0.855435	1
111A_00945_1	MF	18771	2-hydroxy-6-oxonona-2,4-dienedioate hydrolase activity	15.9079	0.85613	1
111A_00946_1	MF	47070	3-carboxyethylcatechol 2,3-dioxygenase activity	15.6141	0.854432	1
111A_00947_1	MF	8688	3-(3-hydroxyphenyl)propionate hydroxylase activity	15.6868	0.854854	1
111A_00949_1	BP	6355	regulation of transcription, DNA-templated	3.55204	0.578356	1
111A_00950_1	BP	6355	regulation of transcription, DNA-templated	3.55203	0.578356	1
111A_00951_1	MF	4565	beta-galactosidase activity	10.7359	0.780457	1
111A_00952_1	MF	5351	carbohydrate:proton symporter activity	11.4275	0.795543	1
111A_00954_1	MF	22857	transmembrane transporter activity	3.14249	0.562097	1
111A_00955_1	MF	8824	cyanate hydratase activity	13.5269	0.838729	1
111A_00956_1	BP	15976	carbon utilization	10.6659	0.778903	1
111A_00957_1	MF	3700	DNA-binding transcription factor activity	4.54304	0.614185	1
111A_00958_1	MF	102480	5-fluorocytosine deaminase activity	7.85199	0.711571	1
111A_00959_1	MF	15209	cytosine transmembrane transporter activity	12.4359	0.816743	1
111A_00960_1	MF	50218	propionate-CoA ligase activity	13.1315	0.830866	1
111A_00961_1	MF	47547	2-methylcitrate dehydratase activity	13.6334	0.840828	1
111A_00962_1	MF	46912	transferase activity, transferring acyl groups, acyl groups converted into alkyl on transfer	9.17259	0.744457	1
111A_00964_1	MF	46421	methylisocitrate lyase activity	12.9105	0.826421	1
111A_00965_1	BP	19629	propionate catabolic process, 2-methylcitrate cycle	11.0324	0.786982	1
111A_00966_1	BP	9314	response to radiation	9.72201	0.757435	1
111A_00967_1	BP	6865	amino acid transport	7.30487	0.69714	1
111A_00970_1	MF	8106	alcohol dehydrogenase (NADP+) activity	6.22482	0.666968	1
111A_00971_1	MF	16810	hydrolase activity, acting on carbon-nitrogen (but not peptide) bonds	5.28864	0.638617	1
111A_00972_1	MF	8804	carbamate kinase activity	12.3583	0.815142	1
111A_00975_1	MF	48037	cofactor binding	3.23677	0.56593	1
111A_00977_1	BP	9314	response to radiation	9.75158	0.758124	1
111A_00978_1	CC	16021	integral component of membrane	0.795599	0.434213	1
111A_00979_1	MF	3700	DNA-binding transcription factor activity	4.6594	0.618123	1
111A_00980_1	BP	6355	regulation of transcription, DNA-templated	3.08228	0.559619	1
111A_00981_1	BP	71705	nitrogen compound transport	4.67154	0.618532	1
111A_00982_1	BP	19285	glycine betaine biosynthetic process from choline	12.0314	0.808346	1
111A_00983_1	MF	8802	betaine-aldehyde dehydrogenase activity	12.5274	0.818621	1
111A_00984_1	MF	8812	choline dehydrogenase activity	12.9915	0.828054	1
111A_00985_1	MF	16301	kinase activity	4.32492	0.606664	1
111A_00987_1	BP	19516	lactate oxidation	12.0141	0.807982	1
111A_00988_1	MF	52854	medium-chain-(S)-2-hydroxy-acid oxidase activity	15.527	0.853925	1
111A_00989_1	MF	43565	sequence-specific DNA binding	6.18875	0.665917	1
111A_00990_1	MF	16668	oxidoreductase activity, acting on a sulfur group of donors, NAD(P) as acceptor	9.18447	0.744742	1
111A_00991_1	BP	1901530	response to hypochlorite	1.20259	0.46393	1
111A_00992_1	MF	1727	lipid kinase activity	14.7979	0.849627	1
111A_01000_1	MF	4332	fructose-bisphosphate aldolase activity	10.4851	0.774869	1
111A_01001_1	BP	1901642	nucleoside transmembrane transport	8.59421	0.730367	1
111A_01002_1	MF	16787	hydrolase activity	2.27721	0.523813	1
111A_01003_1	MF	16773	phosphotransferase activity, alcohol group as acceptor	4.79029	0.622495	1
111A_01004_1	MF	3700	DNA-binding transcription factor activity	4.65947	0.618126	1
111A_01005_1	MF	3796	lysozyme activity	10.7284	0.780293	1
111A_01006_1	MF	8972	phosphomethylpyrimidine kinase activity	10.2683	0.769981	1
111A_01007_1	MF	4417	hydroxyethylthiazole kinase activity	12.7532	0.823233	1
111A_01008_1	BP	6355	regulation of transcription, DNA-templated	3.54276	0.577999	1
111A_01009_1	MF	15099	nickel cation transmembrane transporter activity	12.2715	0.813346	1
111A_01010_1	BP	32025	response to cobalt ion	9.46237	0.751349	1
111A_01011_1	CC	9289	pilus	9.65709	0.755922	1
111A_01012_1	MF	15473	fimbrial usher porin activity	11.1345	0.789209	1
111A_01013_1	BP	61077	chaperone-mediated protein folding	11.0998	0.788453	1
111A_01016_1	MF	51536	iron-sulfur cluster binding	5.25968	0.637702	1
111A_01017_1	MF	4825	methionine-tRNA ligase activity	10.9435	0.785035	1
111A_01023_1	MF	16887	ATPase activity	4.51709	0.6133	1
111A_01026_1	MF	8270	zinc ion binding	5.1392	0.633866	1
111A_01027_1	CC	5886	plasma membrane	2.98168	0.555425	1
111A_01029_1	BP	160	phosphorelay signal transduction system	5.12297	0.633346	1
111A_01030_1	BP	18106	peptidyl-histidine phosphorylation	7.16146	0.693268	1
111A_01031_1	BP	6355	regulation of transcription, DNA-templated	3.54992	0.578275	1
111A_01032_1	CC	5886	plasma membrane	2.8529	0.549951	1
111A_01033_1	CC	5886	plasma membrane	2.89136	0.551598	1
111A_01034_1	MF	16887	ATPase activity	4.51642	0.613277	1
111A_01035_1	BP	55085	transmembrane transport	2.85293	0.549952	1
111A_01036_1	CC	43190	ATP-binding cassette (ABC) transporter complex	6.25159	0.667746	1
111A_01037_1	MF	102483	scopolin beta-glucosidase activity	6.28633	0.668754	1
111A_01038_1	BP	19516	lactate oxidation	11.73	0.801996	1
111A_01039_1	MF	9002	serine-type D-Ala-D-Ala carboxypeptidase activity	8.55488	0.729391	1
111A_01040_1	CC	16021	integral component of membrane	0.795626	0.434215	1
111A_01041_1	CC	16021	integral component of membrane	0.795624	0.434215	1
111A_01042_1	MF	16491	oxidoreductase activity	2.79824	0.54759	1
111A_01043_1	MF	15562	efflux transmembrane transporter activity	8.19202	0.720287	1
111A_01044_1	MF	17150	tRNA dihydrouridine synthase activity	10.3701	0.772283	1
111A_01045_1	CC	5886	plasma membrane	2.75361	0.545645	1
111A_01046_1	CC	16021	integral component of membrane	0.795622	0.434215	1
111A_01047_1	MF	4126	cytidine deaminase activity	11.9471	0.806577	1
111A_01048_1	CC	5886	plasma membrane	2.98967	0.55576	1
111A_01049_1	CC	16021	integral component of membrane	0.795565	0.43421	1
111A_01050_1	MF	51536	iron-sulfur cluster binding	5.43415	0.643179	1
111A_01051_1	MF	4159	dihydrouracil dehydrogenase (NAD+) activity	8.9027	0.737939	1
111A_01052_1	BP	8643	carbohydrate transport	6.5201	0.675461	1
111A_01053_1	MF	43211	ATPase-coupled carbohydrate transmembrane transporter activity	10.4223	0.773457	1
111A_01054_1	BP	15765	methylgalactoside transport	8.01564	0.715789	1
111A_01055_1	BP	6355	regulation of transcription, DNA-templated	3.43966	0.573993	1
111A_01056_1	CC	16021	integral component of membrane	0.666441	0.423235	1
111A_01057_1	MF	3934	GTP cyclohydrolase I activity	11.2945	0.792678	1
111A_01058_1	MF	18738	S-formylglutathione hydrolase activity	12.7756	0.823687	1
111A_01059_1	CC	9279	cell outer membrane	6.36834	0.67112	1
111A_01060_1	BP	6865	amino acid transport	6.51955	0.675445	1
111A_01061_1	MF	3700	DNA-binding transcription factor activity	4.65968	0.618133	1
111A_01062_1	CC	16021	integral component of membrane	0.794565	0.434129	1
111A_01063_1	MF	8833	deoxyribonuclease IV (phage-T4-induced) activity	12.295	0.813833	1
111A_01065_1	BP	1901642	nucleoside transmembrane transport	10.6738	0.77908	1
111A_01066_1	MF	50263	ribosylpyrimidine nucleosidase activity	14.7417	0.849291	1
111A_01067_1	BP	6355	regulation of transcription, DNA-templated	3.55199	0.578354	1
111A_01068_1	BP	1901642	nucleoside transmembrane transport	10.5154	0.775546	1
111A_01069_1	MF	4730	pseudouridylate synthase activity	13.2093	0.832423	1
111A_01070_1	MF	50225	pseudouridine kinase activity	9.22587	0.745732	1
111A_01071_1	MF	22877	protein-N(PI)-phosphohistidine-fructose phosphotransferase system transporter activity	11.3535	0.793952	1
111A_01072_1	MF	8662	1-phosphofructokinase activity	12.798	0.824142	1
111A_01073_1	BP	9401	phosphoenolpyruvate-dependent sugar phosphotransferase system	7.93963	0.713835	1
111A_01074_1	MF	5351	carbohydrate:proton symporter activity	11.0109	0.786513	1
111A_01075_1	MF	5515	protein binding	5.14772	0.634138	1
111A_01076_1	MF	3746	translation elongation factor activity	7.75791	0.709126	1
111A_01077_1	BP	19594	mannitol metabolic process	12.3364	0.81469	1
111A_01078_1	MF	5525	GTP binding	3.67537	0.583067	1
111A_01079_1	MF	50380	undecaprenyl-diphosphatase activity	10.987	0.78599	1
111A_01080_1	MF	4180	carboxypeptidase activity	7.71685	0.708054	1
111A_01081_1	MF	71111	cyclic-guanylate-specific phosphodiesterase activity	2.68117	0.542454	1
111A_01082_1	CC	43190	ATP-binding cassette (ABC) transporter complex	6.25177	0.667751	1
111A_01083_1	CC	5886	plasma membrane	2.99079	0.555807	1
111A_01084_1	CC	5886	plasma membrane	2.99077	0.555807	1
111A_01085_1	BP	15833	peptide transport	5.42751	0.642973	1
111A_01087_1	BP	1990961	xenobiotic detoxification by transmembrane export across the plasma membrane	10.6273	0.778045	1
111A_01088_1	MF	9982	pseudouridine synthase activity	8.19694	0.720412	1
111A_01089_1	MF	4386	helicase activity	5.78295	0.653874	1
111A_01090_1	MF	8097	5S rRNA binding	11.3057	0.79292	1
111A_01091_1	CC	9295	nucleoid	9.10148	0.742749	1
111A_01092_1	CC	5829	cytosol	6.87956	0.685544	1
111A_01093_1	MF	8484	sulfuric ester hydrolase activity	9.11108	0.74298	1
111A_01094_1	CC	19867	outer membrane	5.97649	0.659668	1
111A_01095_1	BP	160	phosphorelay signal transduction system	5.12226	0.633323	1
111A_01096_1	MF	46872	metal ion binding	2.61197	0.539366	1
111A_01097_1	BP	17004	cytochrome complex assembly	8.19277	0.720306	1
111A_01098_1	MF	15232	heme transporter activity	8.53528	0.728905	1
111A_01099_1	BP	17003	protein-heme linkage	12.3484	0.814937	1
111A_01100_1	BP	15886	heme transport	9.75528	0.75821	1
111A_01101_1	MF	15232	heme transporter activity	10.2238	0.768973	1
111A_01102_1	MF	15232	heme transporter activity	10.0197	0.764314	1
111A_01103_1	MF	15439	ATPase-coupled heme transmembrane transporter activity	12.0558	0.808856	1
111A_01104_1	BP	19333	denitrification pathway	13.7922	0.84352	1
111A_01105_1	BP	9061	anaerobic respiration	10.3406	0.771616	1
111A_01106_1	CC	16021	integral component of membrane	0.795528	0.434207	1
111A_01108_1	MF	50140	nitrate reductase (cytochrome) activity	14.0338	0.845007	1
111A_01109_1	BP	51224	negative regulation of protein transport	12.4157	0.816326	1
111A_01110_1	MF	51539	4 iron, 4 sulfur cluster binding	6.18447	0.665792	1
111A_01111_1	MF	16853	isomerase activity	5.22469	0.636592	1
111A_01112_1	MF	4867	serine-type endopeptidase inhibitor activity	11.276	0.792279	1
111A_01113_1	MF	52589	malate dehydrogenase (menaquinone) activity	12.9987	0.8282	1
111A_01114_1	MF	1904680	peptide transmembrane transporter activity	8.20526	0.720623	1
111A_01115_1	MF	16491	oxidoreductase activity	2.53766	0.536004	1
111A_01116_1	MF	3908	methylated-DNA-[protein]-cysteine S-methyltransferase activity	9.92211	0.762071	1
111A_01117_1	BP	17013	protein flavinylation	11.2548	0.79182	1
111A_01118_1	MF	15288	porin activity	9.61031	0.754827	1
111A_01119_1	MF	9927	histidine phosphotransfer kinase activity	15.0804	0.851304	1
111A_01120_1	BP	160	phosphorelay signal transduction system	4.70766	0.619742	1
111A_01121_1	BP	46777	protein autophosphorylation	11.5111	0.797335	1
111A_01130_1	MF	4866	endopeptidase inhibitor activity	8.83401	0.736264	1
111A_01132_1	CC	16021	integral component of membrane	0.727743	0.428567	1
111A_01133_1	MF	3918	DNA topoisomerase type II (double strand cut, ATP-hydrolyzing) activity	8.93353	0.738688	1
111A_01134_1	MF	61542	3-demethylubiquinol-n 3-O-methyltransferase activity	12.6146	0.820406	1
111A_01135_1	CC	19867	outer membrane	5.20141	0.635852	1
111A_01136_1	MF	4748	ribonucleoside-diphosphate reductase activity, thioredoxin disulfide as acceptor	10.3441	0.771696	1
111A_01137_1	BP	9263	deoxyribonucleotide biosynthetic process	8.82866	0.736134	1
111A_01138_1	MF	51537	2 iron, 2 sulfur cluster binding	7.68594	0.707246	1
111A_01139_1	MF	16301	kinase activity	4.32543	0.606682	1
111A_01141_1	MF	8889	glycerophosphodiester phosphodiesterase activity	8.85452	0.736765	1
111A_01142_1	MF	15169	glycerol-3-phosphate transmembrane transporter activity	13.1322	0.830881	1
111A_01143_1	MF	52590	sn-glycerol-3-phosphate:ubiquinone oxidoreductase activity	11.7436	0.802285	1
111A_01144_1	MF	52590	sn-glycerol-3-phosphate:ubiquinone oxidoreductase activity	11.8598	0.804741	1
111A_01145_1	BP	9061	anaerobic respiration	10.1737	0.767833	1
111A_01148_1	MF	106099	2-keto-3-deoxy-L-rhamnonate aldolase activity	16.5591	0.859841	1
111A_01153_1	CC	9279	cell outer membrane	6.39682	0.671939	1
111A_01154_1	MF	47840	dCTP diphosphatase activity	14.7971	0.849622	1
111A_01155_1	BP	8653	lipopolysaccharide metabolic process	8.56172	0.729561	1
111A_01156_1	MF	99620	UDP-4-amino-4-deoxy-L-arabinose aminotransferase	14.1395	0.845653	1
111A_01157_1	MF	99621	undecaprenyl-phosphate 4-deoxy-4-formamido-L-arabinose transferase activity	14.3159	0.846727	1
111A_01158_1	MF	99619	UDP-4-amino-4-deoxy-L-arabinose formyltransferase activity	14.7662	0.849438	1
111A_01159_1	BP	36108	4-amino-4-deoxy-alpha-L-arabinopyranosyl undecaprenyl phosphate biosynthetic process	13.8968	0.844165	1
111A_01160_1	MF	103015	4-amino-4-deoxy-L-arabinose transferase activity	14.4219	0.847369	1
111A_01161_1	BP	9245	lipid A biosynthetic process	8.6655	0.732128	1
111A_01162_1	BP	9245	lipid A biosynthetic process	8.67027	0.732246	1
111A_01163_1	BP	46677	response to antibiotic	8.95948	0.739318	1
111A_01164_1	MF	8756	o-succinylbenzoate-CoA ligase activity	13.5105	0.838406	1
111A_01165_1	MF	43748	O-succinylbenzoate synthase activity	13.0416	0.829062	1
111A_01166_1	MF	8935	1,4-dihydroxy-2-naphthoyl-CoA synthase activity	12.5971	0.820051	1
111A_01167_1	MF	70205	2-succinyl-6-hydroxy-2,4-cyclohexadiene-1-carboxylate synthase activity	13.9497	0.844491	1
111A_01168_1	MF	70204	2-succinyl-5-enolpyruvyl-6-hydroxy-3-cyclohexene-1-carboxylic-acid synthase activity	12.8452	0.825099	1
111A_01169_1	MF	8909	isochorismate synthase activity	12.3555	0.815083	1
111A_01170_1	MF	43022	ribosome binding	9.2275	0.745771	1
111A_01171_1	MF	8080	N-acetyltransferase activity	6.65349	0.679234	1
111A_01172_1	BP	42779	tRNA 3'-trailer cleavage	12.1142	0.810075	1
111A_01173_1	MF	8234	cysteine-type peptidase activity	7.33373	0.697914	1
111A_01180_1	MF	48038	quinone binding	7.7875	0.709896	1
111A_01181_1	BP	42773	ATP synthesis coupled electron transport	7.38861	0.699382	1
111A_01182_1	BP	42773	ATP synthesis coupled electron transport	7.23612	0.695288	1
111A_01183_1	MF	48038	quinone binding	7.36486	0.698748	1
111A_01184_1	MF	48038	quinone binding	7.93825	0.7138	1
111A_01185_1	MF	48038	quinone binding	7.81415	0.710589	1
111A_01186_1	MF	48038	quinone binding	7.69083	0.707374	1
111A_01187_1	MF	43546	molybdopterin cofactor binding	9.30943	0.747725	1
111A_01188_1	MF	48038	quinone binding	7.81155	0.710522	1
111A_01189_1	MF	51537	2 iron, 2 sulfur cluster binding	7.20625	0.694481	1
111A_01190_1	CC	30964	NADH dehydrogenase complex	11.955	0.806744	1
111A_01191_1	MF	48038	quinone binding	7.86478	0.711902	1
111A_01192_1	MF	48038	quinone binding	7.8979	0.712758	1
111A_01194_1	MF	3700	DNA-binding transcription factor activity	4.6594	0.618123	1
111A_01195_1	MF	8483	transaminase activity	6.95722	0.687688	1
111A_01196_1	MF	2953	5'-deoxynucleotidase activity	12.6033	0.820177	1
111A_01197_1	BP	6813	potassium ion transport	7.90541	0.712952	1
111A_01198_1	MF	16787	hydrolase activity	2.27751	0.523827	1
111A_01199_1	CC	5829	cytosol	6.90562	0.686264	1
111A_01200_1	CC	5886	plasma membrane	2.93068	0.553271	1
111A_01201_1	MF	8776	acetate kinase activity	11.4728	0.796514	1
111A_01202_1	MF	8959	phosphate acetyltransferase activity	12.5866	0.819835	1
111A_01203_1	CC	16021	integral component of membrane	0.795636	0.434216	1
111A_01204_1	MF	16817	hydrolase activity, acting on acid anhydrides	3.80578	0.587962	1
111A_01205_1	MF	46872	metal ion binding	2.57088	0.537513	1
111A_01206_1	MF	4364	glutathione transferase activity	2.86602	0.550514	1
111A_01207_1	MF	16491	oxidoreductase activity	1.98342	0.509191	1
111A_01208_1	MF	4150	dihydroneopterin aldolase activity	11.5975	0.799181	1
111A_01209_1	MF	50662	coenzyme binding	4.25567	0.604237	1
111A_01211_1	MF	15424	ATPase-coupled amino acid transmembrane transporter activity	8.79272	0.735255	1
111A_01212_1	CC	43190	ATP-binding cassette (ABC) transporter complex	6.25033	0.66771	1
111A_01213_1	BP	3333	amino acid transmembrane transport	7.03529	0.68983	1
111A_01214_1	CC	30288	outer membrane-bounded periplasmic space	8.47708	0.727456	1
111A_01215_1	CC	30288	outer membrane-bounded periplasmic space	7.74076	0.708679	1
111A_01216_1	MF	106141	flavin prenyltransferase activity	12.3404	0.814771	1
111A_01217_1	MF	4044	amidophosphoribosyltransferase activity	11.4087	0.795139	1
111A_01218_1	BP	9403	toxin biosynthetic process	8.78152	0.73498	1
111A_01219_1	CC	30428	cell septum	13.4161	0.836539	1
111A_01220_1	MF	4326	tetrahydrofolylpolyglutamate synthase activity	10.4369	0.773786	1
111A_01221_1	BP	2001295	malonyl-CoA biosynthetic process	9.22536	0.74572	1
111A_01222_1	CC	16021	integral component of membrane	0.660808	0.422733	1
111A_01223_1	MF	106029	tRNA pseudouridine synthase activity	10.1624	0.767576	1
111A_01224_1	MF	16620	oxidoreductase activity, acting on the aldehyde or oxo group of donors, NAD or NADP as acceptor	7.2682	0.696153	1
111A_01225_1	MF	33711	4-phosphoerythronate dehydrogenase activity	13.278	0.833795	1
111A_01226_1	BP	10468	regulation of gene expression	3.11941	0.56115	1
111A_01227_1	CC	5887	integral component of plasma membrane	6.114	0.663729	1
111A_01228_1	MF	4315	3-oxoacyl-[acyl-carrier-protein] synthase activity	4.74515	0.620995	1
111A_01229_1	MF	4808	tRNA (5-methylaminomethyl-2-thiouridylate)-methyltransferase activity	12.9966	0.828158	1
111A_01231_1	MF	3746	translation elongation factor activity	7.81457	0.7106	1
111A_01232_1	CC	5886	plasma membrane	2.82837	0.548894	1
111A_01233_1	CC	30288	outer membrane-bounded periplasmic space	8.30573	0.723162	1
111A_01234_1	MF	4107	chorismate synthase activity	11.4466	0.795953	1
111A_01235_1	MF	36009	protein-glutamine N-methyltransferase activity	11.3193	0.793212	1
111A_01236_1	MF	4519	endonuclease activity	6.0828	0.662811	1
111A_01245_1	MF	101006	protein histidine phosphatase activity	13.3277	0.834783	1
111A_01246_1	MF	8692	3-hydroxybutyryl-CoA epimerase activity	13.4228	0.836671	1
111A_01247_1	MF	3988	acetyl-CoA C-acyltransferase activity	10.8421	0.782806	1
111A_01248_1	CC	5829	cytosol	6.89113	0.685864	1
111A_01251_1	CC	16020	membrane	0.660901	0.422742	1
111A_01252_1	MF	22857	transmembrane transporter activity	3.31746	0.569166	1
111A_01254_1	MF	15128	gluconate transmembrane transporter activity	11.2695	0.792138	1
111A_01255_1	MF	8721	D-serine ammonia-lyase activity	14.1031	0.845431	1
111A_01256_1	MF	22857	transmembrane transporter activity	3.31746	0.569166	1
111A_01257_1	BP	1990961	xenobiotic detoxification by transmembrane export across the plasma membrane	10.796	0.781788	1
111A_01258_1	BP	160	phosphorelay signal transduction system	4.3051	0.605972	1
111A_01259_1	MF	155	phosphorelay sensor kinase activity	6.49364	0.674708	1
111A_01260_1	MF	8410	CoA-transferase activity	8.99819	0.740256	1
111A_01261_1	BP	55085	transmembrane transport	2.853	0.549955	1
111A_01262_1	MF	8949	oxalyl-CoA decarboxylase activity	15.3063	0.852635	1
111A_01263_1	BP	33611	oxalate catabolic process	13.6809	0.841761	1
111A_01265_1	BP	9242	colanic acid biosynthetic process	11.4639	0.796324	1
111A_01266_1	CC	16021	integral component of membrane	0.795572	0.434211	1
111A_01267_1	MF	8951	palmitoleoyl [acyl-carrier-protein]-dependent acyltransferase activity	15.4642	0.853559	1
111A_01268_1	MF	8483	transaminase activity	6.95672	0.687674	1
111A_01269_1	BP	18106	peptidyl-histidine phosphorylation	7.16127	0.693263	1
111A_01270_1	BP	160	phosphorelay signal transduction system	5.12256	0.633332	1
111A_01271_1	MF	43565	sequence-specific DNA binding	6.18838	0.665906	1
111A_01273_1	MF	8982	protein-N(PI)-phosphohistidine-sugar phosphotransferase activity	9.02542	0.740915	1
111A_01274_1	MF	4177	aminopeptidase activity	7.34638	0.698253	1
111A_01275_1	MF	16787	hydrolase activity	2.27731	0.523818	1
111A_01276_1	MF	8982	protein-N(PI)-phosphohistidine-sugar phosphotransferase activity	8.33824	0.72398	1
111A_01277_1	MF	22877	protein-N(PI)-phosphohistidine-fructose phosphotransferase system transporter activity	11.5852	0.798918	1
111A_01278_1	MF	4340	glucokinase activity	11.9382	0.80639	1
111A_01279_1	MF	5247	voltage-gated chloride channel activity	10.777	0.781367	1
111A_01281_1	MF	15293	symporter activity	8.04171	0.716457	1
111A_01282_1	BP	1901642	nucleoside transmembrane transport	10.952	0.785222	1
111A_01283_1	MF	71111	cyclic-guanylate-specific phosphodiesterase activity	1.02185	0.451477	1
111A_01284_1	MF	3677	DNA binding	3.07882	0.559476	1
111A_01285_1	MF	3677	DNA binding	3.07762	0.559426	1
111A_01286_1	MF	4818	glutamate-tRNA ligase activity	10.9493	0.785162	1
111A_01291_1	MF	3700	DNA-binding transcription factor activity	4.65912	0.618114	1
111A_01292_1	CC	16021	integral component of membrane	0.795426	0.434199	1
111A_01294_1	MF	3911	DNA ligase (NAD+) activity	11.0909	0.788261	1
111A_01295_1	BP	43093	FtsZ-dependent cytokinesis	9.01883	0.740756	1
111A_01296_1	BP	103	sulfate assimilation	10.1513	0.767323	1
111A_01297_1	MF	4124	cysteine synthase activity	11.1849	0.790304	1
111A_01298_1	BP	9401	phosphoenolpyruvate-dependent sugar phosphotransferase system	6.94789	0.68743	1
111A_01299_1	MF	8965	phosphoenolpyruvate-protein phosphotransferase activity	11.7635	0.802706	1
111A_01300_1	BP	9401	phosphoenolpyruvate-dependent sugar phosphotransferase system	7.39611	0.699583	1
111A_01301_1	MF	8478	pyridoxal kinase activity	12.2225	0.812328	1
111A_01304_1	MF	4124	cysteine synthase activity	11.0145	0.78659	1
111A_01305_1	MF	102025	ATPase-coupled thiosulfate transmembrane transporter activity	12.7254	0.822668	1
111A_01306_1	MF	15419	ATPase-coupled sulfate transmembrane transporter activity	9.60128	0.754616	1
111A_01307_1	MF	15419	ATPase-coupled sulfate transmembrane transporter activity	10.5763	0.776908	1
111A_01308_1	MF	15419	ATPase-coupled sulfate transmembrane transporter activity	10.8374	0.782701	1
111A_01309_1	MF	102131	3-oxo-glutaryl-[acp] methyl ester reductase activity	7.22887	0.695093	1
111A_01310_1	BP	43470	regulation of carbohydrate catabolic process	14.3093	0.846687	1
111A_01311_1	BP	97173	N-acetylmuramic acid catabolic process	12.302	0.813978	1
111A_01312_1	MF	8982	protein-N(PI)-phosphohistidine-sugar phosphotransferase activity	9.02518	0.740909	1
111A_01313_1	MF	9002	serine-type D-Ala-D-Ala carboxypeptidase activity	9.73819	0.757812	1
111A_01314_1	MF	4601	peroxidase activity	7.29726	0.696935	1
111A_01316_1	CC	16021	integral component of membrane	0.795616	0.434214	1
111A_01317_1	MF	8080	N-acetyltransferase activity	6.46074	0.673769	1
111A_01318_1	MF	8745	N-acetylmuramoyl-L-alanine amidase activity	9.72785	0.757571	1
111A_01319_1	MF	4109	coproporphyrinogen oxidase activity	10.6247	0.777987	1
111A_01320_1	MF	43565	sequence-specific DNA binding	5.97124	0.659512	1
111A_01322_1	CC	31469	polyhedral organelle	13.3143	0.834517	1
111A_01323_1	BP	46336	ethanolamine catabolic process	12.8759	0.825721	1
111A_01324_1	MF	8851	ethanolamine ammonia-lyase activity	12.4566	0.817167	1
111A_01325_1	BP	46336	ethanolamine catabolic process	12.8778	0.82576	1
111A_01326_1	MF	34228	ethanolamine transmembrane transporter activity	14.5041	0.847865	1
111A_01327_1	MF	16491	oxidoreductase activity	2.61994	0.539724	1
111A_01328_1	BP	46336	ethanolamine catabolic process	13.3587	0.8354	1
111A_01329_1	MF	16620	oxidoreductase activity, acting on the aldehyde or oxo group of donors, NAD or NADP as acceptor	7.13023	0.69242	1
111A_01330_1	BP	46336	ethanolamine catabolic process	13.3485	0.835197	1
111A_01331_1	BP	46336	ethanolamine catabolic process	13.3476	0.835179	1
111A_01332_1	MF	16407	acetyltransferase activity	6.3888	0.671709	1
111A_01333_1	BP	6580	ethanolamine metabolic process	12.8689	0.825579	1
111A_01334_1	MF	16301	kinase activity	4.26199	0.604459	1
111A_01335_1	BP	6576	cellular biogenic amine metabolic process	7.24244	0.695459	1
111A_01336_1	CC	31469	polyhedral organelle	12.7055	0.822263	1
111A_01337_1	BP	6108	malate metabolic process	11.0163	0.78663	1
111A_01338_1	MF	4801	sedoheptulose-7-phosphate:D-glyceraldehyde-3-phosphate glyceronetransferase activity	11.1354	0.789229	1
111A_01339_1	MF	4802	transketolase activity	11.2009	0.790651	1
111A_01341_1	MF	16818	hydrolase activity, acting on acid anhydrides, in phosphorus-containing anhydrides	3.46047	0.574806	1
111A_01342_1	BP	6537	glutamate biosynthetic process	10.1532	0.767366	1
111A_01343_1	BP	18106	peptidyl-histidine phosphorylation	7.09495	0.69146	1
111A_01344_1	MF	15562	efflux transmembrane transporter activity	8.63968	0.731491	1
111A_01346_1	MF	9014	succinyl-diaminopimelate desuccinylase activity	12.2425	0.812744	1
111A_01347_1	CC	5886	plasma membrane	2.92058	0.552842	1
111A_01348_1	MF	16787	hydrolase activity	2.27696	0.523801	1
111A_01349_1	MF	51392	tRNA N-acetyltransferase activity	14.1673	0.845823	1
111A_01350_1	CC	16021	integral component of membrane	0.777633	0.432742	1
111A_01351_1	MF	4639	phosphoribosylaminoimidazolesuccinocarboxamide synthase activity	11.3657	0.794213	1
111A_01353_1	BP	51205	protein insertion into membrane	10.4464	0.774	1
111A_01354_1	MF	8840	4-hydroxy-tetrahydrodipicolinate synthase activity	11.1498	0.789541	1
111A_01355_1	BP	6355	regulation of transcription, DNA-templated	3.23853	0.566001	1
111A_01356_1	MF	4601	peroxidase activity	8.22368	0.72109	1
111A_01357_1	MF	16491	oxidoreductase activity	2.79857	0.547604	1
111A_01358_1	BP	42773	ATP synthesis coupled electron transport	6.2321	0.66718	1
111A_01359_1	BP	55114	oxidation-reduction process	2.47164	0.532976	1
111A_01360_1	CC	16021	integral component of membrane	0.700559	0.426232	1
111A_01361_1	MF	16491	oxidoreductase activity	0.958153	0.446829	1
111A_01362_1	CC	16021	integral component of membrane	0.700994	0.426269	1
111A_01363_1	MF	16151	nickel cation binding	9.31458	0.747847	1
111A_01364_1	MF	16651	oxidoreductase activity, acting on NAD(P)H	5.9042	0.657515	1
111A_01366_1	MF	16491	oxidoreductase activity	2.79708	0.547539	1
111A_01367_1	MF	8134	transcription factor binding	8.51724	0.728456	1
111A_01368_1	MF	22857	transmembrane transporter activity	3.14644	0.562259	1
111A_01369_1	CC	16021	integral component of membrane	0.795635	0.434216	1
111A_01370_1	BP	61077	chaperone-mediated protein folding	10.7685	0.78118	1
111A_01371_1	MF	8794	arsenate reductase (glutaredoxin) activity	12.2016	0.811895	1
111A_01372_1	BP	32297	negative regulation of DNA-dependent DNA replication initiation	13.0098	0.828424	1
111A_01373_1	MF	15210	uracil transmembrane transporter activity	12.3518	0.815007	1
111A_01374_1	BP	6223	uracil salvage	10.7666	0.781137	1
111A_01375_1	MF	4641	phosphoribosylformylglycinamidine cyclo-ligase activity	11.1863	0.790335	1
111A_01376_1	MF	4644	phosphoribosylglycinamide formyltransferase activity	11.0117	0.78653	1
111A_01377_1	BP	6799	polyphosphate biosynthetic process	11.1442	0.78942	1
111A_01378_1	MF	4309	exopolyphosphatase activity	12.7347	0.822857	1
111A_01379_1	MF	71111	cyclic-guanylate-specific phosphodiesterase activity	4.37855	0.608531	1
111A_01382_1	CC	19867	outer membrane	5.97448	0.659609	1
111A_01384_1	MF	3922	GMP synthase (glutamine-hydrolyzing) activity	11.1523	0.789597	1
111A_01385_1	MF	3938	IMP dehydrogenase activity	11.1141	0.788766	1
111A_01386_1	MF	8855	exodeoxyribonuclease VII activity	10.5168	0.775577	1
111A_01388_1	BP	42254	ribosome biogenesis	6.04574	0.661719	1
111A_01389_1	BP	51205	protein insertion into membrane	10.1405	0.767076	1
111A_01390_1	CC	16021	integral component of membrane	0.795517	0.434206	1
111A_01391_1	MF	4821	histidine-tRNA ligase activity	10.9889	0.786032	1
111A_01392_1	MF	46429	4-hydroxy-3-methylbut-2-en-1-yl diphosphate synthase activity	11.4423	0.79586	1
111A_01393_1	BP	8360	regulation of cell shape	6.92679	0.686849	1
111A_01394_1	MF	2935	tRNA (adenine-C2-)-methyltransferase activity	11.3711	0.794329	1
111A_01395_1	MF	4550	nucleoside diphosphate kinase activity	11.321	0.79325	1
111A_01396_1	MF	8955	peptidoglycan glycosyltransferase activity	9.83789	0.760126	1
111A_01397_1	MF	4866	endopeptidase inhibitor activity	10.0197	0.764315	1
111A_01398_1	MF	4792	thiosulfate sulfurtransferase activity	11.0229	0.786774	1
111A_01400_1	MF	44212	transcription regulatory region sequence-specific DNA binding	9.46764	0.751474	1
111A_01401_1	BP	16226	iron-sulfur cluster assembly	7.78948	0.709948	1
111A_01402_1	MF	51537	2 iron, 2 sulfur cluster binding	6.90667	0.686294	1
111A_01403_1	BP	16226	iron-sulfur cluster assembly	8.71547	0.733359	1
111A_01404_1	MF	1671	ATPase activator activity	12.3643	0.815265	1
111A_01405_1	BP	97428	protein maturation by iron-sulfur cluster transfer	10.1683	0.767711	1
111A_01407_1	BP	44571	[2Fe-2S] cluster assembly	12.1287	0.810379	1
111A_01408_1	MF	3690	double-stranded DNA binding	8.12107	0.718484	1
111A_01433_1	MF	4350	glutamate-5-semialdehyde dehydrogenase activity	11.3615	0.794123	1
111A_01434_1	MF	4349	glutamate 5-kinase activity	11.4012	0.794978	1
111A_01435_1	CC	46930	pore complex	10.0376	0.764724	1
111A_01436_1	BP	45893	positive regulation of transcription, DNA-templated	8.11731	0.718388	1
111A_01437_1	MF	52689	carboxylic ester hydrolase activity	7.23116	0.695155	1
111A_01438_1	MF	310	xanthine phosphoribosyltransferase activity	12.4628	0.817295	1
111A_01439_1	MF	102008	cytosolic dipeptidase activity	4.92689	0.626995	1
111A_01440_1	MF	3747	translation release factor activity	9.48028	0.751772	1
111A_01442_1	MF	8080	N-acetyltransferase activity	6.6539	0.679246	1
111A_01445_1	MF	3684	damaged DNA binding	8.53096	0.728797	1
111A_01446_1	CC	16020	membrane	0.58452	0.415711	1
111A_01447_1	BP	9306	protein secretion	7.14121	0.692719	1
111A_01450_1	MF	16787	hydrolase activity	2.27698	0.523802	1
111A_01453_1	MF	16740	transferase activity	2.26919	0.523427	1
111A_01455_1	MF	8968	D-sedoheptulose 7-phosphate isomerase activity	13.0184	0.828597	1
111A_01456_1	BP	33539	fatty acid beta-oxidation using acyl-CoA dehydrogenase	13.1137	0.83051	1
111A_01457_1	BP	43086	negative regulation of catalytic activity	8.13311	0.71879	1
111A_01458_1	BP	6807	nitrogen compound metabolic process	1.19144	0.46319	1
111A_01462_1	MF	3887	DNA-directed DNA polymerase activity	7.57916	0.70444	1
111A_01463_1	MF	4523	RNA-DNA hybrid ribonuclease activity	9.01222	0.740596	1
111A_01464_1	MF	8168	methyltransferase activity	4.69832	0.61943	1
111A_01465_1	MF	4416	hydroxyacylglutathione hydrolase activity	12.2568	0.813041	1
111A_01466_1	MF	8933	lytic transglycosylase activity	10.1442	0.767162	1
111A_01467_1	MF	8168	methyltransferase activity	4.73142	0.620536	1
111A_01468_1	MF	4527	exonuclease activity	3.61099	0.580618	1
111A_01469_1	MF	3700	DNA-binding transcription factor activity	4.65891	0.618107	1
111A_01470_1	MF	16491	oxidoreductase activity	2.79891	0.547619	1
111A_01472_1	MF	4655	porphobilinogen synthase activity	11.48	0.796668	1
111A_01473_1	MF	908	taurine dioxygenase activity	9.3657	0.749062	1
111A_01474_1	CC	5886	plasma membrane	2.74454	0.545248	1
111A_01475_1	MF	15411	ATPase-coupled taurine transporter activity	14.668	0.84885	1
111A_01476_1	BP	15734	taurine transport	11.3574	0.794035	1
111A_01478_1	CC	16021	integral component of membrane	0.79556	0.43421	1
111A_01479_1	MF	15424	ATPase-coupled amino acid transmembrane transporter activity	9.76163	0.758357	1
111A_01480_1	CC	43190	ATP-binding cassette (ABC) transporter complex	6.25189	0.667755	1
111A_01481_1	CC	43190	ATP-binding cassette (ABC) transporter complex	6.25113	0.667733	1
111A_01482_1	BP	6865	amino acid transport	7.30132	0.697044	1
111A_01490_1	BP	19835	cytolysis	8.9922	0.740111	1
111A_01496_1	CC	5886	plasma membrane	2.89367	0.551697	1
111A_01509_1	MF	8270	zinc ion binding	5.13945	0.633873	1
111A_01510_1	BP	9063	cellular amino acid catabolic process	5.80502	0.654539	1
111A_01511_1	CC	5886	plasma membrane	2.96687	0.554801	1
111A_01512_1	CC	9279	cell outer membrane	6.38724	0.671664	1
111A_01513_1	MF	8080	N-acetyltransferase activity	6.35222	0.670656	1
111A_01514_1	CC	5886	plasma membrane	2.93392	0.553409	1
111A_01516_1	MF	9389	dimethyl sulfoxide reductase activity	13.2602	0.83344	1
111A_01517_1	MF	9389	dimethyl sulfoxide reductase activity	12.911	0.826431	1
111A_01518_1	MF	16491	oxidoreductase activity	2.79611	0.547497	1
111A_01519_1	BP	19645	anaerobic electron transport chain	13.165	0.831537	1
111A_01520_1	MF	5048	signal sequence binding	12.1704	0.811247	1
111A_01521_1	BP	10447	response to acidic pH	13.1715	0.831667	1
111A_01522_1	MF	4141	dethiobiotin synthase activity	11.9088	0.805772	1
111A_01523_1	MF	3677	DNA binding	3.07903	0.559485	1
111A_01524_1	MF	3700	DNA-binding transcription factor activity	4.65942	0.618124	1
111A_01525_1	MF	22857	transmembrane transporter activity	3.31722	0.569156	1
111A_01527_1	MF	4252	serine-type endopeptidase activity	7.16831	0.693454	1
111A_01528_1	MF	15606	spermidine transmembrane transporter activity	12.9484	0.827186	1
111A_01529_1	MF	15606	spermidine transmembrane transporter activity	12.9484	0.827187	1
111A_01530_1	CC	16021	integral component of membrane	0.795637	0.434216	1
111A_01531_1	MF	8750	NAD(P)+ transhydrogenase (AB-specific) activity	12.0374	0.80847	1
111A_01532_1	MF	8746	NAD(P)+ transhydrogenase activity	11.5121	0.797356	1
111A_01534_1	BP	6865	amino acid transport	6.2448	0.667549	1
111A_01535_1	MF	4146	dihydrofolate reductase activity	3.52983	0.577499	1
111A_01536_1	CC	16021	integral component of membrane	0.795593	0.434213	1
111A_01537_1	BP	160	phosphorelay signal transduction system	4.95271	0.627838	1
111A_01538_1	BP	18106	peptidyl-histidine phosphorylation	6.61179	0.678059	1
111A_01539_1	BP	6274	DNA replication termination	13.627	0.840702	1
111A_01540_1	MF	4333	fumarate hydratase activity	10.8109	0.782117	1
111A_01541_1	MF	4333	fumarate hydratase activity	11.0313	0.786958	1
111A_01542_1	BP	9298	GDP-mannose biosynthetic process	12.0993	0.809764	1
111A_01545_1	CC	16021	integral component of membrane	0.747114	0.430205	1
111A_01546_1	BP	6814	sodium ion transport	8.11107	0.718229	1
111A_01547_1	MF	4566	beta-glucuronidase activity	9.44939	0.751043	1
111A_01548_1	MF	3677	DNA binding	3.07913	0.559489	1
111A_01549_1	MF	8709	cholate 7-alpha-dehydrogenase activity	10.4204	0.773415	1
111A_01550_1	BP	6355	regulation of transcription, DNA-templated	3.15436	0.562583	1
111A_01551_1	MF	8982	protein-N(PI)-phosphohistidine-sugar phosphotransferase activity	8.43571	0.726423	1
111A_01552_1	MF	30170	pyridoxal phosphate binding	5.75949	0.653164	1
111A_01553_1	MF	4000	adenosine deaminase activity	10.8078	0.782049	1
111A_01554_1	MF	16491	oxidoreductase activity	2.79881	0.547615	1
111A_01555_1	MF	3677	DNA binding	3.07729	0.559413	1
111A_01556_1	CC	16021	integral component of membrane	0.795614	0.434214	1
111A_01557_1	BP	22900	electron transport chain	4.44696	0.610895	1
111A_01558_1	MF	51539	4 iron, 4 sulfur cluster binding	6.09178	0.663076	1
111A_01560_1	BP	22900	electron transport chain	4.42391	0.6101	1
111A_01561_1	MF	10181	FMN binding	7.59871	0.704955	1
111A_01562_1	BP	22900	electron transport chain	4.39724	0.609179	1
111A_01563_1	MF	140078	class I DNA-(apurinic or apyrimidinic site) endonuclease activity	9.9949	0.763746	1
111A_01565_1	MF	42937	tripeptide transmembrane transporter activity	14.7084	0.849092	1
111A_01566_1	MF	4364	glutathione transferase activity	2.87171	0.550758	1
111A_01567_1	MF	8478	pyridoxal kinase activity	12.4012	0.816027	1
111A_01568_1	MF	4831	tyrosine-tRNA ligase activity	10.7876	0.781601	1
111A_01569_1	MF	4733	pyridoxamine-phosphate oxidase activity	11.5571	0.798319	1
111A_01570_1	MF	60241	lysozyme inhibitor activity	24.5125	0.900321	1
111A_01571_1	BP	97174	1,6-anhydro-N-acetyl-beta-muramic acid metabolic process	11.6467	0.800228	1
111A_01572_1	CC	19867	outer membrane	5.4299	0.643047	1
111A_01573_1	MF	3700	DNA-binding transcription factor activity	4.61378	0.616585	1
111A_01574_1	CC	16021	integral component of membrane	0.795571	0.434211	1
111A_01576_1	MF	22857	transmembrane transporter activity	3.31748	0.569166	1
111A_01577_1	MF	4784	superoxide dismutase activity	10.4212	0.773433	1
111A_01578_1	MF	16491	oxidoreductase activity	2.79892	0.547619	1
111A_01580_1	MF	3677	DNA binding	3.07911	0.559488	1
111A_01581_1	MF	10181	FMN binding	6.98412	0.688427	1
111A_01582_1	MF	4462	lactoylglutathione lyase activity	11.21	0.790849	1
111A_01583_1	MF	16896	exoribonuclease activity, producing 5'-phosphomonoesters	9.38057	0.749414	1
111A_01584_1	MF	4386	helicase activity	6.2186	0.666787	1
111A_01585_1	MF	15035	protein disulfide oxidoreductase activity	8.49224	0.727834	1
111A_01586_1	BP	45227	capsule polysaccharide biosynthetic process	2.93143	0.553303	1
111A_01587_1	MF	4784	superoxide dismutase activity	10.3222	0.771201	1
111A_01588_1	MF	22857	transmembrane transporter activity	3.31744	0.569165	1
111A_01589_1	CC	16021	integral component of membrane	0.795389	0.434196	1
111A_01590_1	BP	45892	negative regulation of transcription, DNA-templated	7.72364	0.708232	1
111A_01591_1	MF	3700	DNA-binding transcription factor activity	4.6597	0.618134	1
111A_01592_1	BP	1990961	xenobiotic detoxification by transmembrane export across the plasma membrane	10.6334	0.778181	1
111A_01593_1	MF	8825	cyclopropane-fatty-acyl-phospholipid synthase activity	6.9029	0.686189	1
111A_01594_1	MF	4746	riboflavin synthase activity	12.2217	0.812312	1
111A_01595_1	BP	6855	drug transmembrane transport	10.078	0.765651	1
111A_01597_1	MF	4497	monooxygenase activity	6.18868	0.665915	1
111A_01600_1	BP	22904	respiratory electron transport chain	6.20835	0.666488	1
111A_01601_1	CC	16021	integral component of membrane	0.795573	0.434211	1
111A_01603_1	MF	16625	oxidoreductase activity, acting on the aldehyde or oxo group of donors, iron-sulfur protein as acceptor	10.2362	0.769253	1
111A_01604_1	MF	16625	oxidoreductase activity, acting on the aldehyde or oxo group of donors, iron-sulfur protein as acceptor	11.1922	0.790462	1
111A_01605_1	MF	4333	fumarate hydratase activity	11.0249	0.78682	1
111A_01606_1	MF	4743	pyruvate kinase activity	11.0069	0.786425	1
111A_01607_1	CC	19867	outer membrane	5.68021	0.650758	1
111A_01608_1	MF	16740	transferase activity	2.26929	0.523431	1
111A_01609_1	BP	16226	iron-sulfur cluster assembly	8.80481	0.735551	1
111A_01610_1	MF	9000	selenocysteine lyase activity	15.0304	0.851009	1
111A_01611_1	BP	16226	iron-sulfur cluster assembly	7.31516	0.697416	1
111A_01612_1	MF	16887	ATPase activity	3.78545	0.587204	1
111A_01613_1	BP	16226	iron-sulfur cluster assembly	8.06529	0.71706	1
111A_01614_1	BP	97428	protein maturation by iron-sulfur cluster transfer	10.4902	0.774981	1
111A_01616_1	MF	61522	1,4-dihydroxy-2-naphthoyl-CoA thioesterase activity	15.7674	0.85532	1
111A_01617_1	MF	71949	FAD binding	7.4853	0.701957	1
111A_01618_1	CC	16021	integral component of membrane	0.795609	0.434214	1
111A_01619_1	MF	3677	DNA binding	3.06778	0.559019	1
111A_01620_1	MF	22857	transmembrane transporter activity	3.31743	0.569165	1
111A_01621_1	MF	22857	transmembrane transporter activity	3.31745	0.569165	1
111A_01622_1	MF	52734	shikimate 3-dehydrogenase (NAD+) activity	16.5431	0.859751	1
111A_01623_1	MF	3855	3-dehydroquinate dehydratase activity	10.9138	0.784383	1
111A_01624_1	BP	46952	ketone body catabolic process	12.9456	0.82713	1
111A_01625_1	MF	3995	acyl-CoA dehydrogenase activity	8.87332	0.737224	1
111A_01626_1	MF	43565	sequence-specific DNA binding	6.18855	0.665911	1
111A_01627_1	MF	9055	electron transfer activity	4.72868	0.620445	1
111A_01628_1	MF	50660	flavin adenine dinucleotide binding	5.75357	0.652986	1
111A_01629_1	MF	71949	FAD binding	7.69793	0.70756	1
111A_01631_1	MF	16874	ligase activity	4.913	0.62654	1
111A_01632_1	MF	8986	pyruvate, water dikinase activity	11.9648	0.806949	1
111A_01633_1	MF	43531	ADP binding	9.65474	0.755867	1
111A_01634_1	MF	3849	3-deoxy-7-phosphoheptulonate synthase activity	10.8305	0.78255	1
111A_01636_1	MF	287	magnesium ion binding	5.45903	0.643953	1
111A_01638_1	MF	16787	hydrolase activity	2.27666	0.523786	1
111A_01639_1	MF	15420	ATPase-coupled vitamin B12 transmembrane transporter activity	11.0956	0.788362	1
111A_01640_1	MF	4602	glutathione peroxidase activity	11.2128	0.79091	1
111A_01641_1	BP	35461	vitamin transmembrane transport	11.8329	0.804173	1
111A_01642_1	BP	6417	regulation of translation	7.81311	0.710562	1
111A_01643_1	MF	4826	phenylalanine-tRNA ligase activity	10.0383	0.76474	1
111A_01644_1	MF	4826	phenylalanine-tRNA ligase activity	9.88409	0.761194	1
111A_01645_1	BP	27	ribosomal large subunit assembly	9.80466	0.759356	1
111A_01646_1	MF	3735	structural constituent of ribosome	3.9741	0.594158	1
111A_01647_1	MF	3743	translation initiation factor activity	8.55448	0.729382	1
111A_01648_1	MF	4829	threonine-tRNA ligase activity	10.9099	0.784298	1
111A_01650_1	MF	8881	glutamate racemase activity	11.5777	0.798758	1
111A_01652_1	MF	30697	S-adenosylmethionine-dependent tRNA (m5U54) methyltransferase activity	13.651	0.841174	1
111A_01653_1	CC	16021	integral component of membrane	0.75443	0.430818	1
111A_01654_1	BP	45717	negative regulation of fatty acid biosynthetic process	13.6336	0.840832	1
111A_01655_1	MF	3957	NAD(P)+ transhydrogenase (B-specific) activity	13.569	0.83956	1
111A_01656_1	MF	3700	DNA-binding transcription factor activity	4.65976	0.618136	1
111A_01657_1	MF	4056	argininosuccinate lyase activity	11.1106	0.788688	1
111A_01658_1	MF	3991	acetylglutamate kinase activity	11.36	0.79409	1
111A_01659_1	MF	3942	N-acetyl-gamma-glutamyl-phosphate reductase activity	11.5104	0.79732	1
111A_01660_1	MF	8777	acetylornithine deacetylase activity	12.4525	0.817083	1
111A_01661_1	BP	6107	oxaloacetate metabolic process	12.1148	0.810087	1
111A_01662_1	MF	8484	sulfuric ester hydrolase activity	9.1111	0.74298	1
111A_01663_1	MF	43565	sequence-specific DNA binding	6.18846	0.665908	1
111A_01664_1	MF	22877	protein-N(PI)-phosphohistidine-fructose phosphotransferase system transporter activity	9.74918	0.758068	1
111A_01665_1	MF	51539	4 iron, 4 sulfur cluster binding	6.3111	0.66947	1
111A_01666_1	MF	8861	formate C-acetyltransferase activity	7.21138	0.69462	1
111A_01667_1	MF	22877	protein-N(PI)-phosphohistidine-fructose phosphotransferase system transporter activity	11.2262	0.791201	1
111A_01668_1	MF	5351	carbohydrate:proton symporter activity	11.4288	0.79557	1
111A_01669_1	BP	9401	phosphoenolpyruvate-dependent sugar phosphotransferase system	7.84153	0.7113	1
111A_01670_1	BP	6000	fructose metabolic process	12.6068	0.820248	1
111A_01671_1	MF	8888	glycerol dehydrogenase [NAD+] activity	7.45883	0.701254	1
111A_01673_1	CC	16021	integral component of membrane	0.795625	0.434215	1
111A_01674_1	MF	4096	catalase activity	10.4623	0.774357	1
111A_01675_1	MF	4489	methylenetetrahydrofolate reductase (NAD(P)H) activity	11.0583	0.787549	1
111A_01676_1	MF	4412	homoserine dehydrogenase activity	10.9712	0.785643	1
111A_01677_1	BP	19346	transsulfuration	9.38337	0.749481	1
111A_01678_1	BP	9086	methionine biosynthetic process	7.96022	0.714365	1
111A_01679_1	MF	16787	hydrolase activity	2.27728	0.523816	1
111A_01680_1	MF	19843	rRNA binding	5.90125	0.657427	1
111A_01681_1	BP	6268	DNA unwinding involved in DNA replication	10.3947	0.772836	1
111A_01682_1	BP	6355	regulation of transcription, DNA-templated	3.55089	0.578312	1
111A_01683_1	MF	42834	peptidoglycan binding	10.414	0.773271	1
111A_01684_1	CC	9376	HslUV protease complex	10.6672	0.778932	1
111A_01685_1	BP	43335	protein unfolding	11.4432	0.79588	1
111A_01686_1	MF	46428	1,4-dihydroxy-2-naphthoate octaprenyltransferase activity	12.5322	0.81872	1
111A_01687_1	MF	60698	endoribonuclease inhibitor activity	13.7766	0.843423	1
111A_01688_1	BP	43093	FtsZ-dependent cytokinesis	8.96599	0.739476	1
111A_01689_1	MF	15267	channel activity	6.62586	0.678456	1
111A_01690_1	MF	4370	glycerol kinase activity	11.4692	0.796437	1
111A_01691_1	MF	42132	fructose 1,6-bisphosphate 1-phosphatase activity	11.2731	0.792216	1
111A_01692_1	MF	4324	ferredoxin-NADP+ reductase activity	11.357	0.794026	1
111A_01693_1	CC	5737	cytoplasm	2.07108	0.513661	1
111A_01695_1	CC	16021	integral component of membrane	0.795602	0.434213	1
111A_01697_1	MF	4807	triose-phosphate isomerase activity	10.9054	0.784198	1
111A_01698_1	BP	46342	CDP-diacylglycerol catabolic process	14.8796	0.850113	1
111A_01699_1	MF	15419	ATPase-coupled sulfate transmembrane transporter activity	10.8374	0.782701	1
111A_01700_1	MF	3872	6-phosphofructokinase activity	10.8695	0.783408	1
111A_01701_1	BP	6829	zinc ion transport	11.5386	0.797922	1
111A_01702_1	CC	42597	periplasmic space	6.28404	0.668687	1
111A_01703_1	BP	160	phosphorelay signal transduction system	4.65409	0.617945	1
111A_01704_1	BP	18106	peptidyl-histidine phosphorylation	7.16138	0.693266	1
111A_01705_1	MF	30151	molybdenum ion binding	9.95075	0.762731	1
111A_01706_1	MF	15649	2-keto-3-deoxygluconate:proton symporter activity	14.3647	0.847023	1
111A_01707_1	MF	4784	superoxide dismutase activity	10.2729	0.770085	1
111A_01708_1	MF	15153	rhamnose transmembrane transporter activity	14.5928	0.848399	1
111A_01709_1	BP	19299	rhamnose metabolic process	11.2518	0.791755	1
111A_01710_1	BP	19299	rhamnose metabolic process	11.1623	0.789813	1
111A_01711_1	MF	8993	rhamnulokinase activity	13.4415	0.837041	1
111A_01712_1	MF	8740	L-rhamnose isomerase activity	14.0856	0.845324	1
111A_01713_1	MF	8994	rhamnulose-1-phosphate aldolase activity	14.8783	0.850106	1
111A_01714_1	MF	62192	L-rhamnose mutarotase activity	14.2411	0.846272	1
111A_01715_1	MF	8982	protein-N(PI)-phosphohistidine-sugar phosphotransferase activity	9.02497	0.740904	1
111A_01716_1	MF	22877	protein-N(PI)-phosphohistidine-fructose phosphotransferase system transporter activity	12.2169	0.812213	1
111A_01717_1	MF	4177	aminopeptidase activity	8.00881	0.715614	1
111A_01718_1	MF	16301	kinase activity	4.2776	0.605008	1
111A_01720_1	MF	97163	sulfur carrier activity	11.9902	0.807483	1
111A_01721_1	MF	47111	formate dehydrogenase (cytochrome-c-553) activity	6.23445	0.667248	1
111A_01722_1	MF	47111	formate dehydrogenase (cytochrome-c-553) activity	13.4412	0.837036	1
111A_01723_1	BP	15944	formate oxidation	13.2334	0.832905	1
111A_01724_1	CC	9326	formate dehydrogenase complex	11.8677	0.804907	1
111A_01725_1	CC	5737	cytoplasm	2.11245	0.515738	1
111A_01728_1	BP	6355	regulation of transcription, DNA-templated	3.04002	0.557866	1
111A_01730_1	MF	8080	N-acetyltransferase activity	6.65394	0.679247	1
111A_01731_1	MF	43908	Ser(Gly)-tRNA(Ala) hydrolase activity	11.972	0.807099	1
111A_01732_1	CC	5887	integral component of plasma membrane	6.03849	0.661505	1
111A_01733_1	MF	16787	hydrolase activity	1.87463	0.503504	1
111A_01740_1	MF	1904047	S-adenosyl-L-methionine binding	10.7226	0.780163	1
111A_01743_1	MF	4634	phosphopyruvate hydratase activity	10.7523	0.780822	1
111A_01744_1	MF	3883	CTP synthase activity	11.0802	0.788027	1
111A_01745_1	MF	47429	nucleoside-triphosphate diphosphatase activity	4.16546	0.601045	1
111A_01748_1	BP	15969	guanosine tetraphosphate metabolic process	9.53523	0.753066	1
111A_01749_1	MF	70041	rRNA (uridine-C5-)-methyltransferase activity	13.1123	0.830483	1
111A_01750_1	BP	18106	peptidyl-histidine phosphorylation	7.07478	0.69091	1
111A_01751_1	MF	8872	glucarate dehydratase activity	13.9265	0.844348	1
111A_01752_1	BP	9063	cellular amino acid catabolic process	6.80489	0.683471	1
111A_01753_1	MF	22857	transmembrane transporter activity	3.31748	0.569167	1
111A_01754_1	MF	10181	FMN binding	7.63491	0.705907	1
111A_01755_1	MF	9982	pseudouridine synthase activity	8.48844	0.727739	1
111A_01757_1	CC	9898	cytoplasmic side of plasma membrane	9.8677	0.760815	1
111A_01758_1	MF	33739	preQ1 synthase activity	12.223	0.812339	1
111A_01760_1	MF	15171	amino acid transmembrane transporter activity	7.06655	0.690685	1
111A_01761_1	MF	3941	L-serine ammonia-lyase activity	11.2582	0.791893	1
111A_01762_1	BP	33567	DNA replication, Okazaki fragment processing	11.8915	0.805408	1
111A_01763_1	MF	8912	lactaldehyde reductase activity	8.93674	0.738766	1
111A_01764_1	MF	8738	L-fuculose-phosphate aldolase activity	14.7851	0.84955	1
111A_01766_1	BP	19317	fucose catabolic process	13.7255	0.842637	1
111A_01767_1	MF	8737	L-fuculokinase activity	15.3559	0.852925	1
111A_01768_1	MF	36373	L-fucose mutarotase activity	15.9232	0.856219	1
111A_01769_1	MF	3700	DNA-binding transcription factor activity	4.65855	0.618095	1
111A_01770_1	BP	6364	rRNA processing	6.73875	0.681626	1
111A_01771_1	CC	16021	integral component of membrane	0.795541	0.434208	1
111A_01772_1	MF	3700	DNA-binding transcription factor activity	3.51827	0.577052	1
111A_01773_1	CC	5886	plasma membrane	1.99003	0.509531	1
111A_01774_1	MF	31071	cysteine desulfurase activity	10.8551	0.783092	1
111A_01775_1	MF	31071	cysteine desulfurase activity	10.6306	0.778119	1
111A_01776_1	MF	8641	ubiquitin-like modifier activating enzyme activity	10.077	0.765628	1
111A_01777_1	BP	9254	peptidoglycan turnover	10.2475	0.769509	1
111A_01778_1	MF	8745	N-acetylmuramoyl-L-alanine amidase activity	9.22551	0.745723	1
111A_01779_1	MF	103045	methione N-acyltransferase activity	11.5664	0.798516	1
111A_01780_1	CC	9338	exodeoxyribonuclease V complex	11.4556	0.796146	1
111A_01781_1	MF	8854	exodeoxyribonuclease V activity	11.5838	0.798887	1
111A_01782_1	MF	4222	metalloendopeptidase activity	7.55728	0.703862	1
111A_01783_1	CC	9338	exodeoxyribonuclease V complex	11.5873	0.798962	1
111A_01784_1	CC	16021	integral component of membrane	0.690095	0.42532	1
111A_01786_1	CC	16021	integral component of membrane	0.736988	0.429351	1
111A_01787_1	CC	16021	integral component of membrane	0.677045	0.424175	1
111A_01788_1	MF	4799	thymidylate synthase activity	11.5568	0.798311	1
111A_01789_1	MF	8961	phosphatidylglycerol-prolipoprotein diacylglyceryl transferase activity	11.0117	0.78653	1
111A_01790_1	BP	9401	phosphoenolpyruvate-dependent sugar phosphotransferase system	7.57832	0.704418	1
111A_01791_1	MF	16818	hydrolase activity, acting on acid anhydrides, in phosphorus-containing anhydrides	3.97504	0.594193	1
111A_01793_1	BP	6298	mismatch repair	9.27201	0.746834	1
111A_01794_1	CC	5886	plasma membrane	0.996808	0.449668	1
111A_01796_1	MF	16491	oxidoreductase activity	2.73075	0.544643	1
111A_01797_1	MF	51978	lysophospholipid:sodium symporter activity	13.9126	0.844262	1
111A_01798_1	MF	8779	acyl-[acyl-carrier-protein]-phospholipid O-acyltransferase activity	15.3034	0.852618	1
111A_01799_1	BP	6355	regulation of transcription, DNA-templated	3.55196	0.578353	1
111A_01800_1	MF	8836	diaminopimelate decarboxylase activity	11.3907	0.794751	1
111A_01801_1	BP	46451	diaminopimelate metabolic process	8.27759	0.722452	1
111A_01802_1	MF	47661	amino-acid racemase activity	8.89483	0.737747	1
111A_01803_1	MF	22857	transmembrane transporter activity	2.99314	0.555906	1
111A_01804_1	MF	8678	2-deoxy-D-gluconate 3-dehydrogenase activity	13.5164	0.838523	1
111A_01805_1	MF	8697	4-deoxy-L-threo-5-hexosulose-uronate ketol-isomerase activity	13.5834	0.839845	1
111A_01806_1	MF	16747	transferase activity, transferring acyl groups other than amino-acyl groups	5.52773	0.646081	1
111A_01807_1	BP	3333	amino acid transmembrane transport	8.31938	0.723505	1
111A_01808_1	BP	6355	regulation of transcription, DNA-templated	3.55184	0.578348	1
111A_01810_1	BP	160	phosphorelay signal transduction system	5.1229	0.633343	1
111A_01819_1	BP	6865	amino acid transport	7.30561	0.69716	1
111A_01821_1	CC	9279	cell outer membrane	6.41286	0.672399	1
111A_01822_1	MF	3700	DNA-binding transcription factor activity	4.64872	0.617764	1
111A_01826_1	CC	9289	pilus	9.65755	0.755932	1
111A_01827_1	MF	8863	formate dehydrogenase (NAD+) activity	11.1424	0.789381	1
111A_01829_1	MF	43565	sequence-specific DNA binding	6.0801	0.662732	1
111A_01830_1	MF	8484	sulfuric ester hydrolase activity	7.86976	0.712031	1
111A_01831_1	MF	51539	4 iron, 4 sulfur cluster binding	5.44021	0.643368	1
111A_01832_1	MF	42626	ATPase-coupled transmembrane transporter activity	6.51654	0.675359	1
111A_01833_1	CC	9279	cell outer membrane	6.01213	0.660725	1
111A_01834_1	MF	4222	metalloendopeptidase activity	7.55722	0.70386	1
111A_01894_1	CC	9326	formate dehydrogenase complex	11.9907	0.807492	1
111A_01895_1	BP	15944	formate oxidation	13.0258	0.828745	1
111A_01896_1	MF	47111	formate dehydrogenase (cytochrome-c-553) activity	13.7251	0.842628	1
111A_01897_1	MF	16622	oxidoreductase activity, acting on the aldehyde or oxo group of donors, cytochrome as acceptor	9.26701	0.746714	1
111A_01898_1	CC	16021	integral component of membrane	0.795624	0.434215	1
111A_01899_1	MF	15288	porin activity	9.62328	0.755131	1
111A_01900_1	MF	16874	ligase activity	4.90212	0.626184	1
111A_01902_1	MF	15113	nitrite transmembrane transporter activity	13.4101	0.83642	1
111A_01903_1	MF	8940	nitrate reductase activity	10.8371	0.782695	1
111A_01904_1	MF	8940	nitrate reductase activity	11.2327	0.791341	1
111A_01905_1	BP	51131	chaperone-mediated protein complex assembly	12.6227	0.820573	1
111A_01906_1	MF	8940	nitrate reductase activity	10.6057	0.777564	1
111A_01907_1	MF	16853	isomerase activity	3.14121	0.562045	1
111A_01908_1	MF	4060	arylamine N-acetyltransferase activity	17.3416	0.864204	1
111A_01909_1	MF	10181	FMN binding	6.9629	0.687844	1
111A_01915_1	MF	51539	4 iron, 4 sulfur cluster binding	5.45501	0.643829	1
111A_01916_1	BP	9061	anaerobic respiration	10.4343	0.773727	1
111A_01917_1	MF	4139	deoxyribose-phosphate aldolase activity	11.588	0.798978	1
111A_01918_1	BP	46104	thymidine metabolic process	14.0362	0.845022	1
111A_01919_1	MF	8973	phosphopentomutase activity	12.6265	0.82065	1
111A_01920_1	MF	4731	purine-nucleoside phosphorylase activity	10.527	0.775806	1
111A_01921_1	MF	3677	DNA binding	3.07831	0.559455	1
111A_01922_1	MF	16979	lipoate-protein ligase activity	15.5165	0.853864	1
111A_01924_1	MF	4647	phosphoserine phosphatase activity	12.0678	0.809106	1
111A_01925_1	BP	725	recombinational repair	9.70695	0.757085	1
111A_01926_1	MF	50262	ribosylnicotinamide kinase activity	14.6626	0.848817	1
111A_01927_1	BP	45900	negative regulation of translational elongation	11.9582	0.80681	1
111A_01928_1	MF	8933	lytic transglycosylase activity	9.94136	0.762514	1
111A_01929_1	BP	45892	negative regulation of transcription, DNA-templated	7.94823	0.714057	1
111A_01930_1	BP	9117	nucleotide metabolic process	4.5205	0.613416	1
111A_01931_1	MF	4619	phosphoglycerate mutase activity	10.5996	0.777429	1
111A_01932_1	MF	43565	sequence-specific DNA binding	4.51854	0.61335	1
111A_01934_1	BP	160	phosphorelay signal transduction system	5.12332	0.633357	1
111A_01935_1	BP	18106	peptidyl-histidine phosphorylation	7.16109	0.693258	1
111A_01936_1	CC	16021	integral component of membrane	0.744954	0.430023	1
111A_01937_1	BP	160	phosphorelay signal transduction system	5.12294	0.633344	1
111A_01938_1	MF	8173	RNA methyltransferase activity	7.25817	0.695883	1
111A_01939_1	MF	4412	homoserine dehydrogenase activity	10.9339	0.784824	1
111A_01940_1	MF	4413	homoserine kinase activity	11.8633	0.804814	1
111A_01941_1	MF	4795	threonine synthase activity	6.89412	0.685947	1
111A_01943_1	BP	33194	response to hydroperoxide	17.0143	0.862391	1
111A_01944_1	MF	15655	alanine:sodium symporter activity	11.4994	0.797085	1
111A_01945_1	MF	4801	sedoheptulose-7-phosphate:D-glyceraldehyde-3-phosphate glyceronetransferase activity	10.9045	0.784179	1
111A_01946_1	BP	6777	Mo-molybdopterin cofactor biosynthetic process	7.67367	0.706924	1
111A_01947_1	CC	16021	integral component of membrane	0.795622	0.434215	1
111A_01950_1	MF	51082	unfolded protein binding	7.97152	0.714656	1
111A_01951_1	MF	31072	heat shock protein binding	10.4735	0.774608	1
111A_01952_1	CC	16021	integral component of membrane	0.67923	0.424367	1
111A_01954_1	CC	9279	cell outer membrane	6.41002	0.672318	1
111A_01955_1	MF	8168	methyltransferase activity	5.19295	0.635582	1
111A_01976_1	BP	160	phosphorelay signal transduction system	5.12225	0.633322	1
111A_01977_1	CC	9289	pilus	9.65698	0.755919	1
111A_01978_1	CC	9289	pilus	9.65634	0.755904	1
111A_01979_1	MF	15473	fimbrial usher porin activity	10.7873	0.781594	1
111A_01981_1	MF	3676	nucleic acid binding	2.16457	0.518325	1
111A_01982_1	MF	3677	DNA binding	2.82112	0.548581	1
111A_01984_1	MF	16618	hydroxypyruvate reductase activity	13.7207	0.842542	1
111A_01985_1	CC	9279	cell outer membrane	6.41281	0.672398	1
111A_01986_1	MF	43546	molybdopterin cofactor binding	9.62516	0.755175	1
111A_01987_1	MF	8080	N-acetyltransferase activity	6.65164	0.679182	1
111A_01988_1	MF	43733	DNA-3-methylbase glycosylase activity	11.4093	0.795152	1
111A_01989_1	CC	19867	outer membrane	5.39709	0.642023	1
111A_01990_1	MF	22857	transmembrane transporter activity	3.31746	0.569166	1
111A_01991_1	MF	8484	sulfuric ester hydrolase activity	9.11069	0.74297	1
111A_01992_1	CC	43190	ATP-binding cassette (ABC) transporter complex	4.95624	0.627953	1
111A_01993_1	CC	5886	plasma membrane	2.47733	0.533238	1
111A_01994_1	CC	5886	plasma membrane	2.72437	0.544362	1
111A_01995_1	BP	15833	peptide transport	4.77825	0.622096	1
111A_01996_1	BP	15833	peptide transport	5.40644	0.642315	1
111A_01997_1	BP	3333	amino acid transmembrane transport	8.50336	0.728111	1
111A_01998_1	CC	16021	integral component of membrane	0.79553	0.434207	1
111A_01999_1	CC	16021	integral component of membrane	0.783374	0.433214	1
111A_02006_1	BP	272	polysaccharide catabolic process	7.98974	0.715124	1
111A_02007_1	BP	30244	cellulose biosynthetic process	11.4426	0.795868	1
111A_02008_1	BP	7165	signal transduction	4.26336	0.604507	1
111A_02009_1	BP	6835	dicarboxylic acid transport	8.79127	0.735219	1
111A_02010_1	MF	46872	metal ion binding	2.67919	0.542367	1
111A_02011_1	MF	16773	phosphotransferase activity, alcohol group as acceptor	4.7908	0.622512	1
111A_02012_1	MF	71111	cyclic-guanylate-specific phosphodiesterase activity	13.1019	0.830273	1
111A_02013_1	CC	16021	integral component of membrane	0.795633	0.434216	1
111A_02014_1	MF	22857	transmembrane transporter activity	3.31747	0.569166	1
111A_02015_1	CC	5886	plasma membrane	2.99072	0.555805	1
111A_02016_1	MF	3700	DNA-binding transcription factor activity	4.65948	0.618126	1
111A_02017_1	BP	6355	regulation of transcription, DNA-templated	3.55193	0.578352	1
111A_02018_1	BP	71474	cellular hyperosmotic response	14.4495	0.847535	1
111A_02019_1	MF	4601	peroxidase activity	7.63584	0.705931	1
111A_02036_1	MF	16618	hydroxypyruvate reductase activity	13.7007	0.842149	1
111A_02037_1	MF	16791	phosphatase activity	6.94113	0.687244	1
111A_02039_1	CC	16021	integral component of membrane	0.795626	0.434215	1
111A_02040_1	CC	30288	outer membrane-bounded periplasmic space	8.34626	0.724181	1
111A_02041_1	BP	44010	single-species biofilm formation	6.62806	0.678518	1
111A_02042_1	BP	44010	single-species biofilm formation	13.2865	0.833964	1
111A_02043_1	BP	6355	regulation of transcription, DNA-templated	3.55199	0.578354	1
111A_02044_1	CC	9289	pilus	9.27754	0.746965	1
111A_02045_1	CC	9289	pilus	9.36656	0.749082	1
111A_02046_1	CC	42597	periplasmic space	6.66529	0.679566	1
111A_02048_1	BP	60701	negative regulation of ribonuclease activity	13.4314	0.836842	1
111A_02049_1	MF	90483	phosphatidylglycerol-phosphatidylethanolamine phosphatidyltransferase activity	16.1946	0.857773	1
111A_02050_1	BP	9250	glucan biosynthetic process	8.92784	0.73855	1
111A_02051_1	BP	9250	glucan biosynthetic process	8.9821	0.739867	1
111A_02052_1	BP	9250	glucan biosynthetic process	9.01888	0.740757	1
111A_02053_1	CC	31246	intrinsic component of periplasmic side of cell outer membrane	15.5136	0.853847	1
111A_02054_1	CC	5829	cytosol	6.89975	0.686102	1
111A_02055_1	BP	46677	response to antibiotic	8.44797	0.72673	1
111A_02056_1	MF	8913	lauroyltransferase activity	14.0298	0.844982	1
111A_02057_1	MF	16740	transferase activity	2.24008	0.522019	1
111A_02059_1	BP	22904	respiratory electron transport chain	6.66893	0.679669	1
111A_02060_1	CC	16021	integral component of membrane	0.794024	0.434085	1
111A_02061_1	MF	50131	N-methyl-L-amino-acid oxidase activity	15.35	0.852891	1
111A_02062_1	BP	1900190	regulation of single-species biofilm formation	7.87393	0.712139	1
111A_02063_1	BP	9432	SOS response	8.17333	0.719813	1
111A_02064_1	MF	4151	dihydroorotase activity	10.8435	0.782836	1
111A_02065_1	CC	16021	integral component of membrane	0.689393	0.425259	1
111A_02066_1	MF	97573	glutathione oxidoreductase activity	15.6921	0.854884	1
111A_02067_1	BP	46677	response to antibiotic	7.87434	0.712149	1
111A_02068_1	MF	8080	N-acetyltransferase activity	6.64923	0.679114	1
111A_02069_1	CC	5829	cytosol	3.50337	0.576475	1
111A_02070_1	MF	16491	oxidoreductase activity	2.7989	0.547618	1
111A_02071_1	MF	15648	lipid-linked peptidoglycan transporter activity	12.1834	0.811517	1
111A_02072_1	BP	44780	bacterial-type flagellum assembly	9.14987	0.743912	1
111A_02073_1	BP	45892	negative regulation of transcription, DNA-templated	8.02292	0.715975	1
111A_02074_1	BP	44780	bacterial-type flagellum assembly	9.1526	0.743977	1
111A_02075_1	CC	30694	bacterial-type flagellum basal body, rod	9.57933	0.754101	1
111A_02076_1	CC	30694	bacterial-type flagellum basal body, rod	9.29086	0.747283	1
111A_02077_1	BP	44781	bacterial-type flagellum organization	8.52982	0.728769	1
111A_02078_1	BP	71973	bacterial-type flagellum-dependent cell motility	8.01362	0.715737	1
111A_02079_1	BP	71973	bacterial-type flagellum-dependent cell motility	7.97397	0.714719	1
111A_02080_1	CC	9426	bacterial-type flagellum basal body, distal rod	10.3695	0.772268	1
111A_02081_1	CC	9427	bacterial-type flagellum basal body, distal rod, L ring	12.0925	0.809622	1
111A_02082_1	CC	9428	bacterial-type flagellum basal body, distal rod, P ring	12.0105	0.807907	1
111A_02083_1	MF	4040	amidase activity	8.89754	0.737813	1
111A_02084_1	CC	9424	bacterial-type flagellum hook	10.3319	0.77142	1
111A_02085_1	CC	9424	bacterial-type flagellum hook	10.2286	0.769081	1
111A_02086_1	MF	8995	ribonuclease E activity	12.834	0.824873	1
111A_02087_1	MF	9982	pseudouridine synthase activity	8.40361	0.72562	1
111A_02088_1	MF	47429	nucleoside-triphosphate diphosphatase activity	9.03942	0.741253	1
111A_02090_1	CC	15934	large ribosomal subunit	7.01778	0.689351	1
111A_02091_1	MF	43811	phosphate:acyl-[acyl carrier protein] acyltransferase activity	12.0829	0.809421	1
111A_02092_1	MF	33818	beta-ketoacyl-acyl-carrier-protein synthase III activity	11.2199	0.791063	1
111A_02093_1	MF	4314	[acyl-carrier-protein] S-malonyltransferase activity	11.5286	0.797708	1
111A_02094_1	MF	102131	3-oxo-glutaryl-[acp] methyl ester reductase activity	10.6336	0.778185	1
111A_02095_1	MF	44620	ACP phosphopantetheine attachment site binding	10.8212	0.782343	1
111A_02096_1	MF	33817	beta-ketoacyl-acyl-carrier-protein synthase II activity	11.0853	0.788138	1
111A_02097_1	MF	8696	4-amino-4-deoxychorismate lyase activity	13.5619	0.83942	1
111A_02098_1	MF	8932	lytic endotransglycosylase activity	10.8015	0.781909	1
111A_02099_1	MF	4798	thymidylate kinase activity	11.2738	0.792229	1
111A_02100_1	CC	9360	DNA polymerase III complex	9.05679	0.741672	1
111A_02101_1	MF	16888	endodeoxyribonuclease activity, producing 5'-phosphomonoesters	9.49426	0.752101	1
111A_02102_1	MF	5355	glucose transmembrane transporter activity	12.4941	0.817938	1
111A_02103_1	MF	15344	siderophore uptake transmembrane transporter activity	9.88392	0.76119	1
111A_02104_1	MF	3824	catalytic activity	0.588624	0.4161	1
111A_02105_1	BP	6974	cellular response to DNA damage stimulus	5.54059	0.646478	1
111A_02106_1	CC	31241	periplasmic side of cell outer membrane	13.6213	0.840591	1
111A_02107_1	MF	19165	thiamine kinase activity	15.6122	0.854421	1
111A_02108_1	MF	102148	N-acetyl-beta-D-galactosaminidase activity	11.9413	0.806457	1
111A_02109_1	MF	16787	hydrolase activity	2.1896	0.519557	1
111A_02110_1	MF	3954	NADH dehydrogenase activity	2.61215	0.539375	1
111A_02111_1	CC	19867	outer membrane	5.97652	0.659669	1
111A_02112_1	MF	3677	DNA binding	3.07889	0.559479	1
111A_02113_1	CC	9279	cell outer membrane	6.40073	0.672051	1
111A_02114_1	MF	16740	transferase activity	2.26932	0.523433	1
111A_02115_1	BP	716	transcription-coupled nucleotide-excision repair, DNA damage recognition	11.2598	0.791928	1
111A_02116_1	MF	16747	transferase activity, transferring acyl groups other than amino-acyl groups	5.52773	0.646081	1
111A_02117_1	BP	42953	lipoprotein transport	10.3383	0.771564	1
111A_02118_1	MF	140306	lipoprotein releasing activity	12.0646	0.809039	1
111A_02119_1	BP	44874	lipoprotein localization to outer membrane	10.5336	0.775954	1
111A_02120_1	MF	45127	N-acetylglucosamine kinase activity	14.0844	0.845317	1
111A_02121_1	MF	36054	protein-malonyllysine demalonylase activity	12.5892	0.819889	1
111A_02124_1	MF	19808	polyamine binding	10.9624	0.78545	1
111A_02125_1	CC	5886	plasma membrane	2.92983	0.553235	1
111A_02126_1	CC	5886	plasma membrane	2.38882	0.529118	1
111A_02127_1	MF	15594	ATPase-coupled putrescine transmembrane transporter activity	13.2623	0.83348	1
111A_02128_1	MF	45148	tripeptide aminopeptidase activity	12.5094	0.818253	1
111A_02130_1	BP	18106	peptidyl-histidine phosphorylation	6.73315	0.68147	1
111A_02131_1	BP	160	phosphorelay signal transduction system	4.60513	0.616293	1
111A_02132_1	MF	70626	(S)-2-(5-amino-1-(5-phospho-D-ribosyl)imidazole-4-carboxamido)succinate AMP-lyase (fumarate-forming) activity	11.3293	0.793428	1
111A_02133_1	CC	5886	plasma membrane	2.93454	0.553435	1
111A_02134_1	MF	16783	sulfurtransferase activity	8.32168	0.723563	1
111A_02135_1	MF	4787	thiamine-pyrophosphatase activity	13.5677	0.839535	1
111A_02136_1	MF	9982	pseudouridine synthase activity	8.44639	0.72669	1
111A_02137_1	MF	4450	isocitrate dehydrogenase (NADP+) activity	11.0454	0.787267	1
111A_02139_1	BP	6355	regulation of transcription, DNA-templated	3.55196	0.578353	1
111A_02140_1	MF	9882	blue light photoreceptor activity	13.3591	0.835408	1
111A_02144_1	MF	71111	cyclic-guanylate-specific phosphodiesterase activity	4.23237	0.603416	1
111A_02145_1	MF	52621	diguanylate cyclase activity	1.39646	0.476286	1
111A_02146_1	MF	103039	protein methylthiotransferase activity	12.019	0.808086	1
111A_02147_1	BP	1900190	regulation of single-species biofilm formation	15.7333	0.855123	1
111A_02148_1	MF	16491	oxidoreductase activity	1.23899	0.466322	1
111A_02149_1	MF	4364	glutathione transferase activity	11.4868	0.796815	1
111A_02150_1	MF	9002	serine-type D-Ala-D-Ala carboxypeptidase activity	9.92318	0.762096	1
111A_02151_1	MF	3700	DNA-binding transcription factor activity	4.65975	0.618135	1
111A_02152_1	MF	50380	undecaprenyl-diphosphatase activity	11.1523	0.789596	1
111A_02153_1	MF	22857	transmembrane transporter activity	3.0478	0.55819	1
111A_02155_1	MF	16787	hydrolase activity	2.27757	0.52383	1
111A_02156_1	MF	22857	transmembrane transporter activity	3.31746	0.569166	1
111A_02157_1	MF	3677	DNA binding	3.07654	0.559382	1
111A_02175_1	BP	6813	potassium ion transport	7.59067	0.704743	1
111A_02176_1	CC	16021	integral component of membrane	0.603227	0.417473	1
111A_02177_1	MF	15035	protein disulfide oxidoreductase activity	8.66487	0.732113	1
111A_02178_1	CC	16021	integral component of membrane	0.795565	0.43421	1
111A_02179_1	MF	52873	FMN reductase (NADPH) activity	4.2935	0.605565	1
111A_02180_1	MF	18169	ribosomal S6-glutamic acid ligase activity	15.2938	0.852562	1
111A_02182_1	MF	19808	polyamine binding	10.6839	0.779303	1
111A_02183_1	MF	15417	ATPase-coupled polyamine transmembrane transporter activity	11.5872	0.798961	1
111A_02184_1	CC	5886	plasma membrane	2.73362	0.544769	1
111A_02185_1	CC	5886	plasma membrane	2.79566	0.547478	1
111A_02186_1	CC	16021	integral component of membrane	0.795628	0.434215	1
111A_02187_1	MF	70041	rRNA (uridine-C5-)-methyltransferase activity	13.144	0.831118	1
111A_02188_1	MF	15276	ligand-gated ion channel activity	9.60201	0.754633	1
111A_02189_1	CC	43190	ATP-binding cassette (ABC) transporter complex	5.94388	0.658699	1
111A_02190_1	CC	43190	ATP-binding cassette (ABC) transporter complex	5.69671	0.65126	1
111A_02191_1	MF	15276	ligand-gated ion channel activity	8.65668	0.731911	1
111A_02192_1	MF	15424	ATPase-coupled amino acid transmembrane transporter activity	9.21297	0.745424	1
111A_02193_1	CC	5886	plasma membrane	2.98323	0.55549	1
111A_02194_1	MF	8745	N-acetylmuramoyl-L-alanine amidase activity	4.74611	0.621026	1
111A_02195_1	MF	8745	N-acetylmuramoyl-L-alanine amidase activity	9.3292	0.748195	1
111A_02196_1	MF	50662	coenzyme binding	4.25594	0.604247	1
111A_02197_1	CC	16021	integral component of membrane	0.734294	0.429123	1
111A_02198_1	MF	4793	threonine aldolase activity	14.1721	0.845852	1
111A_02199_1	MF	30976	thiamine pyrophosphate binding	7.97005	0.714618	1
111A_02200_1	MF	51537	2 iron, 2 sulfur cluster binding	7.22531	0.694997	1
111A_02201_1	MF	50418	hydroxylamine reductase activity	13.2329	0.832895	1
111A_02202_1	MF	15661	L-lysine efflux transmembrane transporter activity	14.0276	0.844969	1
111A_02203_1	MF	15250	water channel activity	13.7734	0.843404	1
111A_02206_1	CC	1990195	macrolide transmembrane transporter complex	14.2505	0.846329	1
111A_02207_1	MF	8559	ATPase-coupled xenobiotic transmembrane transporter activity	12.8763	0.825729	1
111A_02208_1	BP	6355	regulation of transcription, DNA-templated	3.45788	0.574705	1
111A_02209_1	BP	30163	protein catabolic process	6.92657	0.686843	1
111A_02210_1	BP	43335	protein unfolding	10.7409	0.780569	1
111A_02211_1	MF	43022	ribosome binding	9.13782	0.743622	1
111A_02212_1	MF	8914	leucyltransferase activity	11.8801	0.805169	1
111A_02213_1	BP	34775	glutathione transmembrane transport	11.4747	0.796555	1
111A_02214_1	BP	42883	cysteine transport	11.2412	0.791526	1
111A_02215_1	MF	4791	thioredoxin-disulfide reductase activity	11.2429	0.791562	1
111A_02216_1	MF	43565	sequence-specific DNA binding	5.31024	0.639298	1
111A_02217_1	BP	7059	chromosome segregation	7.36028	0.698625	1
111A_02218_1	BP	44874	lipoprotein localization to outer membrane	12.0023	0.807736	1
111A_02219_1	BP	6260	DNA replication	6.02771	0.661186	1
111A_02220_1	MF	4828	serine-tRNA ligase activity	10.9782	0.785795	1
111A_02221_1	MF	9389	dimethyl sulfoxide reductase activity	12.2117	0.812105	1
111A_02222_1	MF	33797	selenate reductase activity	19.4646	0.875569	1
111A_02223_1	BP	19645	anaerobic electron transport chain	13.1656	0.83155	1
111A_02225_1	MF	22857	transmembrane transporter activity	3.31681	0.56914	1
111A_02226_1	MF	22857	transmembrane transporter activity	3.31747	0.569166	1
111A_02229_1	MF	43365	[formate-C-acetyltransferase]-activating enzyme activity	12.0284	0.808282	1
111A_02230_1	MF	8861	formate C-acetyltransferase activity	12.8862	0.825929	1
111A_02231_1	MF	15499	formate transmembrane transporter activity	15.1584	0.851765	1
111A_02232_1	CC	5840	ribosome	3.36842	0.571189	1
111A_02233_1	CC	16021	integral component of membrane	0.795516	0.434206	1
111A_02234_1	MF	4648	O-phospho-L-serine:2-oxoglutarate aminotransferase activity	11.4395	0.795799	1
111A_02235_1	MF	3866	3-phosphoshikimate 1-carboxyvinyltransferase activity	11.2568	0.791862	1
111A_02236_1	MF	4222	metalloendopeptidase activity	7.55531	0.70381	1
111A_02237_1	MF	4127	cytidylate kinase activity	11.2331	0.79135	1
111A_02238_1	MF	3735	structural constituent of ribosome	4.03895	0.59651	1
111A_02239_1	BP	6417	regulation of translation	8.05689	0.716845	1
111A_02240_1	BP	30420	establishment of competence for transformation	11.7877	0.803219	1
111A_02241_1	MF	34040	ATPase-coupled lipid transmembrane transporter activity	13.5149	0.838493	1
111A_02242_1	MF	9029	tetraacyldisaccharide 4'-kinase activity	12.2488	0.812875	1
111A_02243_1	MF	3677	DNA binding	3.07877	0.559474	1
111A_02244_1	MF	16301	kinase activity	2.87667	0.55097	1
111A_02245_1	BP	33468	CMP-keto-3-deoxy-D-manno-octulosonic acid biosynthetic process	12.0955	0.809685	1
111A_02247_1	CC	16021	integral component of membrane	0.795623	0.434215	1
111A_02248_1	MF	97697	tRNA 5-carboxymethoxyuridine methyltransferase activity	14.6117	0.848512	1
111A_02249_1	BP	7059	chromosome segregation	8.33323	0.723854	1
111A_02250_1	BP	30261	chromosome condensation	10.0535	0.765089	1
111A_02252_1	MF	16740	transferase activity	2.26939	0.523437	1
111A_02253_1	MF	8233	peptidase activity	4.65815	0.618082	1
111A_02255_1	MF	8483	transaminase activity	6.92255	0.686732	1
111A_02256_1	CC	46930	pore complex	8.88648	0.737544	1
111A_02257_1	MF	4816	asparagine-tRNA ligase activity	11.7817	0.803091	1
111A_02258_1	MF	4516	nicotinate phosphoribosyltransferase activity	11.6993	0.801346	1
111A_02259_1	MF	4177	aminopeptidase activity	7.88719	0.712482	1
111A_02260_1	BP	98656	anion transmembrane transport	6.9597	0.687756	1
111A_02261_1	CC	5886	plasma membrane	2.99099	0.555816	1
111A_02262_1	MF	8726	alkanesulfonate monooxygenase activity	13.1521	0.83128	1
111A_02263_1	MF	42626	ATPase-coupled transmembrane transporter activity	5.92753	0.658211	1
111A_02264_1	MF	8752	FMN reductase activity	13.6433	0.841024	1
111A_02272_1	MF	4152	dihydroorotate dehydrogenase activity	11.0828	0.788083	1
111A_02273_1	BP	43093	FtsZ-dependent cytokinesis	9.09982	0.742709	1
111A_02274_1	MF	30151	molybdenum ion binding	9.95043	0.762723	1
111A_02275_1	MF	52915	23S rRNA (guanine(2445)-N(2))-methyltransferase activity	13.4207	0.836629	1
111A_02276_1	MF	16887	ATPase activity	4.51682	0.613291	1
111A_02277_1	CC	16021	integral component of membrane	0.795639	0.434216	1
111A_02278_1	CC	16021	integral component of membrane	0.795643	0.434217	1
111A_02279_1	CC	36406	anchored component of periplasmic side of cell outer membrane	7.81427	0.710592	1
111A_02280_1	BP	6417	regulation of translation	7.93155	0.713627	1
111A_02281_1	MF	34017	trans-2-decenoyl-acyl-carrier-protein isomerase activity	13.5265	0.838723	1
111A_02282_1	MF	4176	ATP-dependent peptidase activity	10.2759	0.770153	1
111A_02283_1	BP	51301	cell division	6.09496	0.663169	1
111A_02284_1	MF	15288	porin activity	8.34779	0.72422	1
111A_02285_1	BP	51782	negative regulation of cell division	13.1101	0.830438	1
111A_02286_1	BP	1903656	regulation of type IV pilus biogenesis	25.3241	0.904053	1
111A_02287_1	CC	16021	integral component of membrane	0.795643	0.434217	1
111A_02288_1	CC	16021	integral component of membrane	0.748226	0.430298	1
111A_02289_1	MF	3678	DNA helicase activity	7.53297	0.70322	1
111A_02290_1	MF	8929	methylglyoxal synthase activity	13.0035	0.828296	1
111A_02292_1	MF	48037	cofactor binding	3.23673	0.565928	1
111A_02293_1	BP	9408	response to heat	8.99239	0.740116	1
111A_02294_1	MF	16434	rRNA (cytosine) methyltransferase activity	9.50641	0.752387	1
111A_02295_1	MF	3998	acylphosphatase activity	11.5971	0.799171	1
111A_02296_1	MF	16740	transferase activity	2.05661	0.51293	1
111A_02297_1	BP	43066	negative regulation of apoptotic process	10.806	0.782009	1
111A_02298_1	CC	9375	ferredoxin hydrogenase complex	12.2904	0.813738	1
111A_02299_1	MF	16699	oxidoreductase activity, acting on hydrogen as donor, iron-sulfur protein as acceptor	11.5608	0.798397	1
111A_02300_1	BP	22904	respiratory electron transport chain	6.42915	0.672866	1
111A_02301_1	MF	8047	enzyme activator activity	8.5695	0.729754	1
111A_02302_1	MF	5048	signal sequence binding	6.10504	0.663466	1
111A_02303_1	MF	8233	peptidase activity	4.66253	0.618229	1
111A_02304_1	BP	19646	aerobic electron transport chain	9.54512	0.753298	1
111A_02305_1	BP	55114	oxidation-reduction process	2.47192	0.532988	1
111A_02307_1	MF	8707	4-phytase activity	17.481	0.864971	1
111A_02314_1	MF	22857	transmembrane transporter activity	2.75661	0.545776	1
111A_02316_1	BP	32049	cardiolipin biosynthetic process	11.2344	0.791378	1
111A_02317_1	MF	8080	N-acetyltransferase activity	6.65365	0.679239	1
111A_02319_1	BP	6662	glycerol ether metabolic process	10.1177	0.766558	1
111A_02320_1	MF	8173	RNA methyltransferase activity	7.25783	0.695874	1
111A_02321_1	MF	4844	uracil DNA N-glycosylase activity	11.3814	0.794552	1
111A_02322_1	MF	3824	catalytic activity	0.580348	0.415314	1
111A_02323_1	BP	6865	amino acid transport	7.30605	0.697171	1
111A_02324_1	MF	3700	DNA-binding transcription factor activity	4.65951	0.618127	1
111A_02325_1	BP	27	ribosomal large subunit assembly	10.2832	0.770319	1
111A_02326_1	MF	16430	tRNA (adenine-N6-)-methyltransferase activity	14.2276	0.84619	1
111A_02327_1	MF	44318	L-aspartate:fumarate oxidoreductase activity	12.0662	0.809073	1
111A_02328_1	MF	16987	sigma factor activity	7.05967	0.690497	1
111A_02329_1	MF	16989	sigma factor antagonist activity	12.7516	0.823201	1
111A_02330_1	MF	8289	lipid binding	6.2468	0.667607	1
111A_02331_1	CC	16021	integral component of membrane	0.666966	0.423282	1
111A_02332_1	BP	45727	positive regulation of translation	10.3653	0.772174	1
111A_02333_1	MF	8236	serine-type peptidase activity	6.37344	0.671267	1
111A_02334_1	MF	4525	ribonuclease III activity	10.7794	0.781422	1
111A_02335_1	MF	70181	small ribosomal subunit rRNA binding	11.4333	0.795666	1
111A_02336_1	BP	6310	DNA recombination	5.75643	0.653072	1
111A_02337_1	MF	33856	pyridoxine 5'-phosphate synthase activity	12.1598	0.811026	1
111A_02338_1	MF	8897	holo-[acyl-carrier-protein] synthase activity	10.6599	0.778771	1
111A_02340_1	MF	3700	DNA-binding transcription factor activity	4.6597	0.618134	1
111A_02341_1	MF	16787	hydrolase activity	2.27726	0.523815	1
111A_02342_1	MF	52717	tRNA-specific adenosine-34 deaminase activity	11.7473	0.802363	1
111A_02343_1	MF	16837	carbon-oxygen lyase activity, acting on polysaccharides	11.8017	0.803513	1
111A_02344_1	MF	4642	phosphoribosylformylglycinamidine synthase activity	10.4918	0.775018	1
111A_02345_1	MF	155	phosphorelay sensor kinase activity	6.49355	0.674705	1
111A_02347_1	MF	8134	transcription factor binding	8.50847	0.728238	1
111A_02348_1	BP	6808	regulation of nitrogen utilization	9.47953	0.751754	1
111A_02350_1	MF	4372	glycine hydroxymethyltransferase activity	10.6801	0.77922	1
111A_02353_1	CC	30288	outer membrane-bounded periplasmic space	4.23552	0.603527	1
111A_02354_1	MF	16887	ATPase activity	4.5169	0.613294	1
111A_02355_1	MF	22857	transmembrane transporter activity	3.31744	0.569165	1
111A_02356_1	MF	8270	zinc ion binding	5.13892	0.633857	1
111A_02357_1	MF	30246	carbohydrate binding	7.39939	0.69967	1
111A_02358_1	CC	16021	integral component of membrane	0.795619	0.434215	1
111A_02359_1	MF	8860	ferredoxin-NAD+ reductase activity	15.4604	0.853537	1
111A_02360_1	MF	18498	2,3-dihydroxy-2,3-dihydro-phenylpropionate dehydrogenase activity	18.0606	0.868127	1
111A_02361_1	MF	8695	3-phenylpropionate dioxygenase activity	14.401	0.847242	1
111A_02362_1	MF	8695	3-phenylpropionate dioxygenase activity	15.0751	0.851273	1
111A_02363_1	MF	8695	3-phenylpropionate dioxygenase activity	15.4634	0.853554	1
111A_02364_1	MF	3700	DNA-binding transcription factor activity	4.08104	0.598027	1
111A_02365_1	CC	16021	integral component of membrane	0.795621	0.434215	1
111A_02366_1	BP	6355	regulation of transcription, DNA-templated	3.16221	0.562904	1
111A_02367_1	CC	16021	integral component of membrane	0.794373	0.434113	1
111A_02368_1	MF	8934	inositol monophosphate 1-phosphatase activity	11.5164	0.797449	1
111A_02369_1	MF	4820	glycine-tRNA ligase activity	10.5939	0.777302	1
111A_02370_1	MF	4820	glycine-tRNA ligase activity	9.62631	0.755202	1
111A_02371_1	CC	5886	plasma membrane	2.98908	0.555736	1
111A_02373_1	CC	16021	integral component of membrane	0.795577	0.434211	1
111A_02374_1	CC	16021	integral component of membrane	0.795543	0.434209	1
111A_02375_1	BP	5997	xylulose metabolic process	12.3335	0.814629	1
111A_02376_1	MF	9045	xylose isomerase activity	12.5957	0.820021	1
111A_02377_1	BP	15753	D-xylose transmembrane transport	12.9217	0.826647	1
111A_02378_1	MF	15614	ATPase-coupled D-xylose transmembrane transporter activity	15.2181	0.852116	1
111A_02379_1	MF	22857	transmembrane transporter activity	3.31747	0.569166	1
111A_02380_1	MF	43565	sequence-specific DNA binding	6.18905	0.665926	1
111A_02381_1	MF	4040	amidase activity	9.59782	0.754535	1
111A_02382_1	BP	30980	alpha-glucan catabolic process	14.6938	0.849004	1
111A_02383_1	MF	9042	valine-pyruvate transaminase activity	10.9581	0.785356	1
111A_02384_1	MF	51539	4 iron, 4 sulfur cluster binding	6.29439	0.668987	1
111A_02385_1	BP	6355	regulation of transcription, DNA-templated	3.55202	0.578355	1
111A_02386_1	MF	47559	3-dehydro-L-gulonate 2-dehydrogenase activity	16.0298	0.856831	1
111A_02387_1	BP	9314	response to radiation	9.74495	0.75797	1
111A_02388_1	CC	16021	integral component of membrane	0.731447	0.428882	1
111A_02389_1	CC	16021	integral component of membrane	0.718958	0.427817	1
111A_02390_1	CC	30288	outer membrane-bounded periplasmic space	8.47702	0.727454	1
111A_02391_1	MF	8744	L-xylulokinase activity	12.265	0.813211	1
111A_02392_1	MF	4590	orotidine-5'-phosphate decarboxylase activity	10.6935	0.779517	1
111A_02393_1	MF	16861	intramolecular oxidoreductase activity, interconverting aldoses and ketoses	6.94341	0.687307	1
111A_02394_1	MF	8742	L-ribulose-phosphate 4-epimerase activity	13.1232	0.830701	1
111A_02400_1	MF	16620	oxidoreductase activity, acting on the aldehyde or oxo group of donors, NAD or NADP as acceptor	6.65744	0.679345	1
111A_02401_1	MF	4022	alcohol dehydrogenase (NAD+) activity	3.93669	0.592793	1
111A_02402_1	BP	1514	selenocysteine incorporation	11.6513	0.800325	1
111A_02403_1	MF	4125	L-seryl-tRNASec selenium transferase activity	13.0448	0.829128	1
111A_02404_1	MF	16740	transferase activity	2.0804	0.514131	1
111A_02405_1	MF	43565	sequence-specific DNA binding	6.15668	0.66498	1
111A_02406_1	MF	17150	tRNA dihydrouridine synthase activity	10.2086	0.768628	1
111A_02407_1	MF	8276	protein methyltransferase activity	8.81871	0.73589	1
111A_02408_1	MF	15233	pantothenate transmembrane transporter activity	14.4787	0.847712	1
111A_02409_1	CC	16021	integral component of membrane	0.795577	0.434211	1
111A_02410_1	MF	4075	biotin carboxylase activity	11.612	0.799489	1
111A_02411_1	MF	3989	acetyl-CoA carboxylase activity	9.31084	0.747758	1
111A_02412_1	MF	16491	oxidoreductase activity	2.75357	0.545643	1
111A_02413_1	CC	16021	integral component of membrane	0.731259	0.428866	1
111A_02415_1	BP	8360	regulation of cell shape	7.14292	0.692765	1
111A_02416_1	BP	8360	regulation of cell shape	7.07217	0.690838	1
111A_02417_1	MF	35529	NADH pyrophosphatase activity	11.0042	0.786366	1
111A_02418_1	MF	4540	ribonuclease activity	7.25091	0.695687	1
111A_02420_1	MF	8237	metallopeptidase activity	6.52742	0.675669	1
111A_02421_1	MF	3700	DNA-binding transcription factor activity	4.65976	0.618135	1
111A_02422_1	CC	16021	integral component of membrane	0.790419	0.433791	1
111A_02423_1	MF	22857	transmembrane transporter activity	3.28392	0.567825	1
111A_02424_1	BP	46942	carboxylic acid transport	6.79813	0.683283	1
111A_02427_1	MF	34618	arginine binding	12.4694	0.81743	1
111A_02428_1	MF	30060	L-malate dehydrogenase activity	11.3926	0.794792	1
111A_02429_1	MF	4252	serine-type endopeptidase activity	6.5497	0.676301	1
111A_02430_1	MF	4252	serine-type endopeptidase activity	7.16834	0.693455	1
111A_02431_1	MF	16491	oxidoreductase activity	0.941002	0.445552	1
111A_02432_1	BP	51301	cell division	6.0972	0.663235	1
111A_02433_1	MF	3735	structural constituent of ribosome	4.00023	0.595109	1
111A_02434_1	MF	3735	structural constituent of ribosome	4.09461	0.598514	1
111A_02435_1	MF	4364	glutathione transferase activity	9.8499	0.760404	1
111A_02436_1	MF	8233	peptidase activity	3.99813	0.595032	1
111A_02437_1	MF	15556	C4-dicarboxylate transmembrane transporter activity	12.5843	0.819787	1
111A_02439_1	BP	6974	cellular response to DNA damage stimulus	5.53901	0.64643	1
111A_02440_1	BP	42026	protein refolding	9.99125	0.763662	1
111A_02441_1	BP	6457	protein folding	6.93053	0.686952	1
111A_02442_1	MF	22857	transmembrane transporter activity	3.31748	0.569166	1
111A_02443_1	CC	16021	integral component of membrane	0.699703	0.426157	1
111A_02444_1	BP	6531	aspartate metabolic process	13.3829	0.83588	1
111A_02445_1	MF	15556	C4-dicarboxylate transmembrane transporter activity	12.2672	0.813257	1
111A_02446_1	BP	10038	response to metal ion	9.87957	0.761089	1
111A_02447_1	MF	47134	protein-disulfide reductase activity	12.3729	0.815442	1
111A_02448_1	MF	3677	DNA binding	3.07908	0.559487	1
111A_02498_1	MF	16709	oxidoreductase activity, acting on paired donors, with incorporation or reduction of molecular oxygen, NAD(P)H as one donor, and incorporation of one atom of oxygen	8.96818	0.739529	1
111A_02499_1	MF	35596	methylthiotransferase activity	10.1026	0.766213	1
111A_02500_1	MF	5524	ATP binding	2.96268	0.554624	1
111A_02501_1	MF	4521	endoribonuclease activity	7.41812	0.70017	1
111A_02502_1	MF	50660	flavin adenine dinucleotide binding	6.03191	0.66131	1
111A_02503_1	BP	42158	lipoprotein biosynthetic process	9.26207	0.746596	1
111A_02505_1	BP	6865	amino acid transport	7.30606	0.697172	1
111A_02506_1	BP	6865	amino acid transport	7.06797	0.690724	1
111A_02507_1	MF	15424	ATPase-coupled amino acid transmembrane transporter activity	9.76322	0.758394	1
111A_02508_1	MF	45437	uridine nucleosidase activity	15.952	0.856384	1
111A_02517_1	MF	4823	leucine-tRNA ligase activity	10.8958	0.783988	1
111A_02518_1	BP	43165	Gram-negative-bacterium-type cell outer membrane assembly	9.73056	0.757635	1
111A_02519_1	CC	9360	DNA polymerase III complex	9.0511	0.741535	1
111A_02520_1	MF	4515	nicotinate-nucleotide adenylyltransferase activity	11.4	0.794952	1
111A_02521_1	MF	43755	alpha-ribazole phosphatase activity	13.7182	0.842494	1
111A_02522_1	BP	90071	negative regulation of ribosome biogenesis	11.2037	0.790713	1
111A_02523_1	MF	70038	rRNA (pseudouridine-N3-)-methyltransferase activity	11.6581	0.80047	1
111A_02524_1	MF	9002	serine-type D-Ala-D-Ala carboxypeptidase activity	9.73119	0.757649	1
111A_02525_1	MF	8955	peptidoglycan glycosyltransferase activity	10.0651	0.765356	1
111A_02526_1	MF	8932	lytic endotransglycosylase activity	10.8067	0.782024	1
111A_02527_1	MF	9002	serine-type D-Ala-D-Ala carboxypeptidase activity	9.02106	0.740809	1
111A_02528_1	CC	5829	cytosol	6.88789	0.685774	1
111A_02529_1	MF	102555	octanoyl transferase activity (acting on glycine-cleavage complex H protein)	11.8091	0.803671	1
111A_02530_1	MF	3700	DNA-binding transcription factor activity	4.65915	0.618115	1
111A_02531_1	MF	16992	lipoate synthase activity	11.5025	0.797151	1
111A_02532_1	BP	43953	protein transport by the Tat complex	9.7526	0.758147	1
111A_02533_1	MF	16787	hydrolase activity	2.00991	0.510552	1
111A_02535_1	MF	15103	inorganic anion transmembrane transporter activity	7.67094	0.706853	1
111A_02536_1	MF	3676	nucleic acid binding	2.16362	0.518278	1
111A_02537_1	MF	16416	O-palmitoyltransferase activity	14.8505	0.849941	1
111A_02538_1	MF	15556	C4-dicarboxylate transmembrane transporter activity	12.0558	0.808857	1
111A_02539_1	BP	160	phosphorelay signal transduction system	5.10199	0.632672	1
111A_02540_1	BP	18106	peptidyl-histidine phosphorylation	7.16137	0.693266	1
111A_02541_1	MF	8771	[citrate (pro-3S)-lyase] ligase activity	14.4514	0.847547	1
111A_02542_1	MF	16829	lyase activity	4.17242	0.601293	1
111A_02543_1	MF	8816	citryl-CoA lyase activity	14.1834	0.845921	1
111A_02544_1	MF	8814	citrate CoA-transferase activity	13.8272	0.843736	1
111A_02545_1	MF	50519	holo-citrate lyase synthase activity	15.7414	0.85517	1
111A_02546_1	MF	46917	triphosphoribosyl-dephospho-CoA synthase activity	12.622	0.820559	1
111A_02547_1	MF	22857	transmembrane transporter activity	3.31749	0.569167	1
111A_02548_1	MF	33897	ribonuclease T2 activity	11.995	0.807583	1
111A_02549_1	MF	70063	RNA polymerase binding	10.2411	0.769365	1
111A_02552_1	BP	18117	protein adenylylation	15.9794	0.856542	1
111A_02553_1	MF	8785	alkyl hydroperoxide reductase activity	12.5732	0.81956	1
111A_02554_1	MF	51920	peroxiredoxin activity	8.97043	0.739584	1
111A_02555_1	CC	42597	periplasmic space	6.8399	0.684445	1
111A_02557_1	MF	4604	phosphoadenylyl-sulfate reductase (thioredoxin) activity	1.23708	0.466197	1
111A_02559_1	MF	3824	catalytic activity	0.625463	0.419533	1
111A_02560_1	MF	8483	transaminase activity	6.95761	0.687698	1
111A_02561_1	MF	16614	oxidoreductase activity, acting on CH-OH group of donors	5.96087	0.659204	1
111A_02564_1	BP	9267	cellular response to starvation	10.1379	0.767019	1
111A_02565_1	BP	9239	enterobactin biosynthetic process	12.8894	0.825994	1
111A_02566_1	MF	8667	2,3-dihydro-2,3-dihydroxybenzoate dehydrogenase activity	13.1999	0.832235	1
111A_02567_1	MF	8908	isochorismatase activity	13.841	0.843821	1
111A_02568_1	MF	8668	(2,3-dihydroxybenzoyl)adenylate synthase activity	14.6388	0.848675	1
111A_02569_1	MF	8909	isochorismate synthase activity	12.257	0.813045	1
111A_02570_1	BP	15685	ferric-enterobactin import into cell	11.5205	0.797535	1
111A_02571_1	MF	42931	enterobactin transmembrane transporter activity	15.4218	0.853311	1
111A_02572_1	MF	22857	transmembrane transporter activity	3.31747	0.569166	1
111A_02573_1	MF	22857	transmembrane transporter activity	3.14156	0.562059	1
111A_02574_1	MF	16887	ATPase activity	4.51721	0.613304	1
111A_02575_1	BP	9103	lipopolysaccharide biosynthetic process	7.83996	0.711259	1
111A_02576_1	MF	31177	phosphopantetheine binding	9.2848	0.747138	1
111A_02577_1	BP	9239	enterobactin biosynthetic process	13.1362	0.830962	1
111A_02578_1	MF	8849	enterochelin esterase activity	14.4416	0.847488	1
111A_02579_1	MF	15344	siderophore uptake transmembrane transporter activity	10.5255	0.775773	1
111A_02580_1	BP	9239	enterobactin biosynthetic process	13.2123	0.832483	1
111A_02581_1	BP	6865	amino acid transport	7.30599	0.69717	1
111A_02582_1	MF	3824	catalytic activity	0.626929	0.419668	1
111A_02583_1	MF	19825	oxygen binding	9.69077	0.756708	1
111A_02584_1	MF	71111	cyclic-guanylate-specific phosphodiesterase activity	11.5536	0.798243	1
111A_02585_1	MF	16805	dipeptidase activity	10.3495	0.771817	1
111A_02586_1	CC	43190	ATP-binding cassette (ABC) transporter complex	6.25152	0.667744	1
111A_02587_1	CC	5886	plasma membrane	2.99101	0.555817	1
111A_02588_1	CC	5886	plasma membrane	2.99098	0.555815	1
111A_02589_1	BP	15833	peptide transport	5.48172	0.644658	1
111A_02590_1	BP	15833	peptide transport	5.48143	0.644649	1
111A_02591_1	MF	4601	peroxidase activity	7.41132	0.699989	1
111A_02593_1	MF	3735	structural constituent of ribosome	4.13534	0.599972	1
111A_02594_1	MF	8948	oxaloacetate decarboxylase activity	10.8641	0.783289	1
111A_02595_1	MF	8270	zinc ion binding	4.62145	0.616845	1
111A_02596_1	MF	3677	DNA binding	2.73019	0.544618	1
111A_02597_1	MF	43565	sequence-specific DNA binding	5.53884	0.646424	1
111A_02598_1	MF	43565	sequence-specific DNA binding	5.51868	0.645802	1
111A_02599_1	MF	15562	efflux transmembrane transporter activity	8.73354	0.733803	1
111A_02600_1	MF	22857	transmembrane transporter activity	2.80004	0.547668	1
111A_02602_1	BP	6355	regulation of transcription, DNA-templated	3.07918	0.559491	1
111A_02603_1	CC	16021	integral component of membrane	0.795605	0.434214	1
111A_02604_1	BP	1990451	cellular stress response to acidic pH	15.4023	0.853198	1
111A_02605_1	BP	1990451	cellular stress response to acidic pH	15.4955	0.853742	1
111A_02606_1	CC	5886	plasma membrane	2.78789	0.54714	1
111A_02607_1	BP	6355	regulation of transcription, DNA-templated	2.95413	0.554264	1
111A_02608_1	CC	19867	outer membrane	5.97603	0.659655	1
111A_02611_1	MF	8794	arsenate reductase (glutaredoxin) activity	12.1455	0.810728	1
111A_02612_1	MF	15105	arsenite transmembrane transporter activity	11.7441	0.802296	1
111A_02613_1	MF	3700	DNA-binding transcription factor activity	4.6596	0.61813	1
111A_02615_1	MF	4362	glutathione-disulfide reductase activity	12.5147	0.818361	1
111A_02616_1	MF	36307	23S rRNA (adenine(2030)-N(6))-methyltransferase activity	13.0107	0.828441	1
111A_02617_1	MF	4222	metalloendopeptidase activity	7.16533	0.693373	1
111A_02618_1	MF	8990	rRNA (guanine-N2-)-methyltransferase activity	11.2501	0.791717	1
111A_02619_1	MF	42937	tripeptide transmembrane transporter activity	14.928	0.850402	1
111A_02620_1	CC	5737	cytoplasm	2.11238	0.515734	1
111A_02621_1	CC	5886	plasma membrane	2.40231	0.529751	1
111A_02622_1	MF	5315	inorganic phosphate transmembrane transporter activity	9.49756	0.752179	1
111A_02624_1	CC	16021	integral component of membrane	0.795575	0.434211	1
111A_02628_1	CC	16021	integral component of membrane	0.795616	0.434214	1
111A_02629_1	CC	43190	ATP-binding cassette (ABC) transporter complex	6.25179	0.667752	1
111A_02630_1	CC	43190	ATP-binding cassette (ABC) transporter complex	6.25196	0.667757	1
111A_02637_1	MF	3700	DNA-binding transcription factor activity	4.6595	0.618127	1
111A_02638_1	MF	3924	GTPase activity	6.74252	0.681732	1
111A_02639_1	BP	6542	glutamine biosynthetic process	10.1465	0.767213	1
111A_02640_1	BP	18106	peptidyl-histidine phosphorylation	6.35642	0.670777	1
111A_02641_1	BP	9399	nitrogen fixation	10.532	0.775919	1
111A_02643_1	MF	51989	coproporphyrinogen dehydrogenase activity	12.4618	0.817274	1
111A_02644_1	MF	5096	GTPase activator activity	9.84443	0.760277	1
111A_02645_1	BP	917	division septum assembly	8.82454	0.736033	1
111A_02646_1	MF	8408	3'-5' exonuclease activity	8.27618	0.722416	1
111A_02648_1	MF	16746	transferase activity, transferring acyl groups	5.11028	0.632938	1
111A_02649_1	MF	4519	endonuclease activity	6.07596	0.66261	1
111A_02650_1	MF	15035	protein disulfide oxidoreductase activity	8.64475	0.731616	1
111A_02651_1	MF	4674	protein serine/threonine kinase activity	7.51256	0.70268	1
111A_02652_1	CC	5829	cytosol	6.88851	0.685792	1
111A_02653_1	MF	61603	molybdenum cofactor guanylyltransferase activity	12.0788	0.809335	1
111A_02654_1	BP	6777	Mo-molybdopterin cofactor biosynthetic process	8.60224	0.730566	1
111A_02657_1	BP	22904	respiratory electron transport chain	6.66851	0.679657	1
111A_02658_1	MF	16620	oxidoreductase activity, acting on the aldehyde or oxo group of donors, NAD or NADP as acceptor	7.25668	0.695843	1
111A_02661_1	MF	50569	glycolaldehyde dehydrogenase activity	8.32268	0.723588	1
111A_02663_1	MF	3724	RNA helicase activity	9.63649	0.75544	1
111A_02664_1	MF	16652	oxidoreductase activity, acting on NAD(P)H, NAD(P) as acceptor	10.444	0.773946	1
111A_02670_1	MF	50236	pyridoxine:NADP 4-dehydrogenase activity	18.3012	0.869422	1
111A_02672_1	MF	16740	transferase activity	2.26915	0.523425	1
111A_02673_1	BP	6351	transcription, DNA-templated	5.48427	0.644737	1
111A_02674_1	MF	47475	phenylacetate-CoA ligase activity	12.783	0.823838	1
111A_02675_1	BP	19619	3,4-dihydroxybenzoate catabolic process	10.7347	0.780431	1
111A_02676_1	MF	16790	thiolester hydrolase activity	9.23997	0.746069	1
111A_02677_1	MF	8691	3-hydroxybutyryl-CoA dehydrogenase activity	13.0785	0.829805	1
111A_02678_1	BP	10124	phenylacetate catabolic process	10.9721	0.785663	1
111A_02679_1	MF	16853	isomerase activity	5.22512	0.636606	1
111A_02680_1	BP	10124	phenylacetate catabolic process	10.9591	0.785379	1
111A_02682_1	BP	10124	phenylacetate catabolic process	11.0364	0.787071	1
111A_02684_1	MF	97266	phenylacetyl-CoA 1,2-epoxidase activity	13.7148	0.842427	1
111A_02685_1	MF	16620	oxidoreductase activity, acting on the aldehyde or oxo group of donors, NAD or NADP as acceptor	7.26794	0.696146	1
111A_02686_1	MF	8131	primary amine oxidase activity	12.8872	0.82595	1
111A_02687_1	MF	43565	sequence-specific DNA binding	6.18684	0.665861	1
111A_02691_1	MF	51287	NAD binding	6.73571	0.681541	1
111A_02692_1	MF	8760	UDP-N-acetylglucosamine 1-carboxyvinyltransferase activity	7.52966	0.703132	1
111A_02694_1	MF	30976	thiamine pyrophosphate binding	8.17113	0.719757	1
111A_02696_1	MF	5524	ATP binding	2.96193	0.554593	1
111A_02700_1	MF	15450	P-P-bond-hydrolysis-driven protein transmembrane transporter activity	9.11832	0.743154	1
111A_02701_1	BP	6354	DNA-templated transcription, elongation	10.2014	0.768463	1
111A_02702_1	MF	70180	large ribosomal subunit rRNA binding	9.69201	0.756736	1
111A_02703_1	BP	6417	regulation of translation	7.8495	0.711506	1
111A_02704_1	MF	70180	large ribosomal subunit rRNA binding	9.68431	0.756557	1
111A_02706_1	MF	3899	DNA-directed 5'-3' RNA polymerase activity	7.76999	0.709441	1
111A_02707_1	MF	3899	DNA-directed 5'-3' RNA polymerase activity	7.49426	0.702194	1
111A_02709_1	BP	42724	thiamine-containing compound biosynthetic process	7.42851	0.700447	1
111A_02710_1	BP	9229	thiamine diphosphate biosynthetic process	8.80737	0.735613	1
111A_02712_1	MF	8641	ubiquitin-like modifier activating enzyme activity	9.0292	0.741006	1
111A_02713_1	MF	4789	thiamine-phosphate diphosphorylase activity	11.5857	0.798929	1
111A_02714_1	BP	9229	thiamine diphosphate biosynthetic process	8.71576	0.733366	1
111A_02715_1	BP	6355	regulation of transcription, DNA-templated	3.46486	0.574977	1
111A_02716_1	MF	210	NAD+ diphosphatase activity	13.1587	0.831412	1
111A_02717_1	MF	4853	uroporphyrinogen decarboxylase activity	11.0403	0.787156	1
111A_02718_1	MF	43737	deoxyribonuclease V activity	13.7802	0.843446	1
111A_02720_1	BP	30261	chromosome condensation	10.0187	0.764293	1
111A_02722_1	CC	42597	periplasmic space	6.84674	0.684634	1
111A_02725_1	MF	8134	transcription factor binding	8.51715	0.728454	1
111A_02726_1	MF	4637	phosphoribosylamine-glycine ligase activity	11.2387	0.791471	1
111A_02727_1	MF	4643	phosphoribosylaminoimidazolecarboxamide formyltransferase activity	10.918	0.784475	1
111A_02728_1	MF	3746	translation elongation factor activity	7.79691	0.710141	1
111A_02729_1	CC	15935	small ribosomal subunit	7.54977	0.703664	1
111A_02730_1	CC	15935	small ribosomal subunit	7.31539	0.697422	1
111A_02731_1	BP	2143	tRNA wobble position uridine thiolation	12.7936	0.824053	1
111A_02733_1	MF	16783	sulfurtransferase activity	8.40838	0.725739	1
111A_02734_1	CC	5829	cytosol	6.91082	0.686408	1
111A_02735_1	MF	3755	peptidyl-prolyl cis-trans isomerase activity	8.31852	0.723484	1
111A_02737_1	MF	3755	peptidyl-prolyl cis-trans isomerase activity	8.23252	0.721313	1
111A_02739_1	MF	15503	glutathione-regulated potassium exporter activity	14.3455	0.846906	1
111A_02740_1	BP	1901381	positive regulation of potassium ion transmembrane transport	13.4233	0.836682	1
111A_02741_1	MF	16887	ATPase activity	4.51707	0.613299	1
111A_02742_1	MF	50526	poly(3-hydroxybutyrate) depolymerase activity	9.54422	0.753277	1
111A_02743_1	MF	16829	lyase activity	4.72261	0.620242	1
111A_02744_1	MF	8974	phosphoribulokinase activity	13.5413	0.839015	1
111A_02746_1	MF	3700	DNA-binding transcription factor activity	4.6597	0.618133	1
111A_02747_1	CC	16021	integral component of membrane	0.795642	0.434217	1
111A_02748_1	MF	9016	succinyldiaminopimelate transaminase activity	13.0602	0.829437	1
111A_02749_1	BP	6541	glutamine metabolic process	7.41533	0.700096	1
111A_02750_1	BP	51301	cell division	6.27418	0.668401	1
111A_02752_1	MF	3755	peptidyl-prolyl cis-trans isomerase activity	7.9545	0.714218	1
111A_02753_1	MF	22857	transmembrane transporter activity	3.19255	0.564139	1
111A_02754_1	MF	8942	nitrite reductase [NAD(P)H] activity	11.5403	0.79796	1
111A_02755_1	MF	8942	nitrite reductase [NAD(P)H] activity	11.262	0.791974	1
111A_02756_1	MF	22857	transmembrane transporter activity	3.13833	0.561927	1
111A_02757_1	MF	51266	sirohydrochlorin ferrochelatase activity	12.1837	0.811522	1
111A_02764_1	MF	8483	transaminase activity	6.9563	0.687662	1
111A_02765_1	CC	16021	integral component of membrane	0.795601	0.434213	1
111A_02767_1	MF	8270	zinc ion binding	5.13929	0.633868	1
111A_02768_1	MF	8973	phosphopentomutase activity	12.7549	0.823268	1
111A_02770_1	BP	6355	regulation of transcription, DNA-templated	3.39088	0.572076	1
111A_02772_1	MF	4830	tryptophan-tRNA ligase activity	10.8881	0.783819	1
111A_02773_1	BP	46295	glycolate biosynthetic process	12.5035	0.818131	1
111A_02774_1	MF	4750	ribulose-phosphate 3-epimerase activity	11.135	0.78922	1
111A_02775_1	MF	9007	site-specific DNA-methyltransferase (adenine-specific) activity	10.7919	0.781697	1
111A_02776_1	CC	30428	cell septum	13.2789	0.833811	1
111A_02777_1	MF	3856	3-dehydroquinate synthase activity	11.3168	0.793158	1
111A_02778_1	MF	4765	shikimate kinase activity	11.3317	0.793481	1
111A_02779_1	BP	9306	protein secretion	5.75795	0.653118	1
111A_02780_1	BP	15976	carbon utilization	11.1901	0.790418	1
111A_02781_1	CC	16021	integral component of membrane	0.795605	0.434214	1
111A_02782_1	CC	16021	integral component of membrane	0.795615	0.434214	1
111A_02783_1	BP	15976	carbon utilization	11.2071	0.790786	1
111A_02784_1	MF	8658	penicillin binding	8.33102	0.723798	1
111A_02785_1	MF	16787	hydrolase activity	2.1106	0.515645	1
111A_02786_1	CC	16021	integral component of membrane	0.756021	0.430951	1
111A_02787_1	MF	16787	hydrolase activity	2.27754	0.523829	1
111A_02788_1	MF	3727	single-stranded RNA binding	11.1889	0.790391	1
111A_02789_1	MF	51082	unfolded protein binding	7.93426	0.713697	1
111A_02790_1	CC	16021	integral component of membrane	0.795637	0.434216	1
111A_02791_1	MF	4612	phosphoenolpyruvate carboxykinase (ATP) activity	11.9875	0.807425	1
111A_02792_1	BP	18106	peptidyl-histidine phosphorylation	6.73977	0.681655	1
111A_02793_1	BP	160	phosphorelay signal transduction system	5.1232	0.633353	1
111A_02794_1	MF	70063	RNA polymerase binding	10.2847	0.770354	1
111A_02795_1	BP	6139	nucleobase-containing compound metabolic process	2.42248	0.530694	1
111A_02796_1	MF	46914	transition metal ion binding	4.07108	0.597669	1
111A_02797_1	MF	15093	ferrous iron transmembrane transporter activity	11.5265	0.797665	1
111A_02798_1	MF	5506	iron ion binding	6.17484	0.665511	1
111A_02799_1	MF	1990238	double-stranded DNA endodeoxyribonuclease activity	2.6297	0.540162	1
111A_02800_1	BP	9102	biotin biosynthetic process	9.89487	0.761443	1
111A_02801_1	BP	9116	nucleoside metabolic process	6.57376	0.676983	1
111A_02802_1	BP	16226	iron-sulfur cluster assembly	8.74759	0.734148	1
111A_02803_1	MF	15128	gluconate transmembrane transporter activity	11.256	0.791845	1
111A_02804_1	MF	102500	beta-maltose 4-alpha-glucanotransferase activity	12.4121	0.816251	1
111A_02805_1	MF	102499	SHG alpha-glucan phosphorylase activity	11.7921	0.803311	1
111A_02806_1	BP	45913	positive regulation of carbohydrate metabolic process	13.6927	0.841993	1
111A_02807_1	MF	3963	RNA-3'-phosphate cyclase activity	14.1875	0.845946	1
111A_02808_1	MF	8452	RNA ligase activity	10.5539	0.776408	1
111A_02809_1	MF	8134	transcription factor binding	8.51736	0.728459	1
111A_02810_1	MF	3700	DNA-binding transcription factor activity	3.67701	0.583129	1
111A_02811_1	MF	4252	serine-type endopeptidase activity	6.98943	0.688573	1
111A_02812_1	MF	4792	thiosulfate sulfurtransferase activity	10.8598	0.783195	1
111A_02813_1	MF	52590	sn-glycerol-3-phosphate:ubiquinone oxidoreductase activity	11.4996	0.797089	1
111A_02815_1	MF	102499	SHG alpha-glucan phosphorylase activity	11.8559	0.804658	1
111A_02816_1	MF	33201	alpha-1,4-glucan synthase activity	12.2057	0.81198	1
111A_02817_1	MF	8878	glucose-1-phosphate adenylyltransferase activity	12.0501	0.808735	1
111A_02818_1	BP	5980	glycogen catabolic process	11.4035	0.795028	1
111A_02819_1	MF	102752	1,4-alpha-glucan branching enzyme activity (using a glucosylated glycogenin as primer for glycogen synthesis)	11.6925	0.8012	1
111A_02820_1	MF	4073	aspartate-semialdehyde dehydrogenase activity	11.188	0.790371	1
111A_02821_1	CC	5886	plasma membrane	2.84143	0.549457	1
111A_02822_1	MF	15128	gluconate transmembrane transporter activity	11.311	0.793034	1
111A_02823_1	MF	46316	gluconokinase activity	12.3949	0.815897	1
111A_02824_1	BP	6355	regulation of transcription, DNA-templated	3.552	0.578355	1
111A_02825_1	MF	51213	dioxygenase activity	7.78733	0.709892	1
111A_02826_1	MF	16491	oxidoreductase activity	2.79882	0.547615	1
111A_02827_1	MF	8080	N-acetyltransferase activity	6.65044	0.679148	1
111A_02832_1	MF	36374	glutathione hydrolase activity	11.4263	0.795517	1
[truncated: 1,166 more rows]

## Sheet: GO_count
Row Labels	Count of desc
integral component of membrane	790
plasma membrane	549
cytoplasm	544
protein binding	526
cytosol	481
ATP binding	394
oxidation-reduction process	378
identical protein binding	309
DNA binding	304
metal ion binding	300
transmembrane transport	259
regulation of transcription, DNA-templated	207
DNA-binding transcription factor activity	140
magnesium ion binding	138
transmembrane transporter activity	134
hydrolase activity	129
phosphorylation	119
zinc ion binding	109
proteolysis	109
oxidoreductase activity	108
cellular response to DNA damage stimulus	101
transferase activity	98
lyase activity	98
integral component of plasma membrane	97
ATPase activity	94
4 iron, 4 sulfur cluster binding	91
periplasmic space	88
membrane	85
intrinsic component of plasma membrane	79
outer membrane-bounded periplasmic space	75
electron transfer activity	74
carbohydrate metabolic process	68
kinase activity	67
response to antibiotic	65
phosphorelay signal transduction system	64
translation	63
cell outer membrane	62
regulatory region nucleic acid binding	60
cell wall organization	60
transcription, DNA-templated	58
cell envelope	57
cell	56
ribosome	55
structural constituent of ribosome	54
pyridoxal phosphate binding	53
nucleic acid phosphodiester bond hydrolysis	52
cell division	52
electron transport chain	51
RNA binding	50
negative regulation of nucleic acid-templated transcription	49
phosphoenolpyruvate-dependent sugar phosphotransferase system	49
membrane protein complex	47
protein homotetramerization	46
ATP-binding cassette (ABC) transporter complex	46
rRNA binding	45
positive regulation of nucleic acid-templated transcription	45
positive regulation of gene expression	44
negative regulation of gene expression	44
DNA repair	44
negative regulation of cellular macromolecule biosynthetic process	43
methylation	43
carbohydrate transmembrane transport	43
NAD binding	42
generation of precursor metabolites and energy	41
GTP binding	41
flavin adenine dinucleotide binding	41
regulation of cell shape	40
response to heat	40
dephosphorylation	40
lipopolysaccharide biosynthetic process	40
sequence-specific DNA binding	39
nucleic acid binding	38
iron ion binding	38
tRNA binding	36
peptidoglycan biosynthetic process	36
response to radiation	35
transporter complex	35
isomerase activity	35
nucleotide binding	34
D-glucosamine PTS permease activity	34
protein-N(PI)-phosphohistidine-sugar phosphotransferase activity	33
manganese ion binding	33
DNA replication	33
heme binding	33
FMN binding	33
peptidase activity	32
response to oxidative stress	31
cell cycle	31
proton transmembrane transport	30
carbohydrate transport	29
bacterial-type flagellum-dependent cell motility	28
peptidyl-histidine phosphorylation	27
cell division site	27
protein-DNA complex	26
signal transduction by protein phosphorylation	26
NADP binding	26
phosphorelay sensor kinase activity	26
endonuclease activity	25
amino acid transport	25
2 iron, 2 sulfur cluster binding	25
tricarboxylic acid cycle	24
protein folding	24
SOS response	23
ribonucleoprotein complex	23
protein transport	23
negative regulation of transcription, DNA-templated	23
methyltransferase activity	23
outer membrane	23
FtsZ-dependent cytokinesis	23
cell redox homeostasis	23
DNA recombination	22
transaminase activity	21
catalytic activity	21
quinone binding	19
ribosomal large subunit assembly	19
ribosome binding	19
pathogenesis	19
N-acetyltransferase activity	19
molybdopterin cofactor binding	19
lipid A biosynthetic process	19
DNA biosynthetic process	19
biosynthetic process	19
unfolded protein binding	18
xenobiotic transport	18
nickel cation binding	18
nucleotidyltransferase activity	18
fatty acid biosynthetic process	18
carbohydrate phosphorylation	18
amino acid transmembrane transport	18
nucleobase-containing small molecule interconversion	17
protein homodimerization activity	17
FAD binding	17
GTPase activity	17
ligase activity	17
cell adhesion	17
cellular oxidant detoxification	17
ribosomal small subunit assembly	16
protein maturation	16
nitrogen compound transport	16
DNA-directed DNA polymerase activity	16
glycolytic process	16
iron-sulfur cluster binding	16
DNA-binding transcription activator activity	16
cellular amino acid metabolic process	16
cation transmembrane transport	16
anaerobic respiration	16
transferase activity, transferring glycosyl groups	15
rRNA processing	15
positive regulation of transcription, DNA-templated	15
metallopeptidase activity	15
protein dimerization activity	15
phosphorelay response regulator activity	15
iron-sulfur cluster assembly	15
glutamine metabolic process	15
ferrous iron binding	15
copper ion binding	15
thiamine metabolic process	14
tRNA processing	14
symporter activity	14
pilus	14
metalloendopeptidase activity	14
NADH dehydrogenase (ubiquinone) activity	14
peptide transport	14
dipeptide transmembrane transporter activity	14
hydrolase activity, acting on glycosyl bonds	14
DNA duplex unwinding	14
chaperone-mediated protein folding	14
carbohydrate derivative binding	14
ATPase-coupled transmembrane transporter activity	14
cation transport	14
transcription factor binding	13
rRNA methylation	13
response to UV	13
translational elongation	13
xenobiotic transmembrane transporter activity	13
translation elongation factor activity	13
protein disulfide oxidoreductase activity	13
nitrate assimilation	13
Mo-molybdopterin cofactor biosynthetic process	13
phospholipid biosynthetic process	13
detoxification	13
export from cell	13
extracellular polysaccharide biosynthetic process	13
cytochrome complex assembly	13
gluconeogenesis	13
carbohydrate binding	13
chemotaxis	13
coenzyme binding	13
ubiquinone biosynthetic process	12
sodium ion transport	12
serine-type endopeptidase activity	12
response to drug	12
pseudouridine synthesis	12
side of membrane	12
phosphotransferase activity, alcohol group as acceptor	12
peptidoglycan turnover	12
negative regulation of catalytic activity	12
potassium ion transport	12
Gram-negative-bacterium-type cell outer membrane assembly	12
ion transmembrane transport	12
ethanolamine catabolic process	12
double-stranded DNA binding	12
enterobacterial common antigen metabolic process	12
drug transmembrane transport	12
helicase activity	12
bacterial-type flagellum assembly	12
cellular protein modification process	12
bacterial-type flagellum basal body	12
thiamine pyrophosphate binding	11
response to osmotic stress	11
thiamine-containing compound biosynthetic process	11
protein phosphorylation	11
single-species biofilm formation	11
response to X-ray	11
protein autophosphorylation	11
organic substance catabolic process	11
oxidoreductase activity, acting on the aldehyde or oxo group of donors, NAD or NADP as acceptor	11
nitrate reductase activity	11
peptidoglycan catabolic process	11
ion transport	11
DNA metabolic process	11
'de novo' IMP biosynthetic process	11
formate dehydrogenase complex	11
hydrolase activity, hydrolyzing O-glycosyl compounds	11
import into cell	11
chorismate biosynthetic process	11
carbohydrate derivative biosynthetic process	11
cyclic-guanylate-specific phosphodiesterase activity	11
3-phenylpropionate catabolic process	11
aromatic amino acid family biosynthetic process	11
RNA phosphodiester bond hydrolysis, endonucleolytic	10
transferase activity, transferring acyl groups	10
protein-containing complex	10
xenobiotic detoxification by transmembrane export across the plasma membrane	10
protein peptidyl-prolyl isomerization	10
regulation of catalytic activity	10
proton transmembrane transporter activity	10
regulation of translation	10
sulfuric ester hydrolase activity	10
structural molecule activity	10
oxidoreductase activity, acting on hydrogen as donor, iron-sulfur protein as acceptor	10
protein dephosphorylation	10
potassium ion transmembrane transport	10
peptidyl-prolyl cis-trans isomerase activity	10
molybdenum ion binding	10
protein hexamerization	10
division septum assembly	10
glycerol metabolic process	10
diguanylate cyclase activity	10
cytoplasmic side of membrane	10
cytosolic ribosome	10
drug transport	10
DNA-binding transcription repressor activity	10
efflux transmembrane transporter activity	10
DNA helicase activity	10
external encapsulating structure	10
dioxygenase activity	10
ATPase dependent transmembrane transport complex	10
biotin biosynthetic process	10
chromosome segregation	10
ADP binding	10
carnitine metabolic process	10
cell surface	10
catalytic activity, acting on a protein	10
arginine biosynthetic process	10
active ion transmembrane transporter activity	10
carbon utilization	10
slime layer organization	9
protein secretion	9
pseudouridine synthase activity	9
RNA phosphodiester bond hydrolysis, exonucleolytic	9
ribosomal large subunit binding	9
monooxygenase activity	9
peptidoglycan metabolic process	9
NAD biosynthetic process	9
phosphoprotein phosphatase activity	9
penicillin binding	9
nucleoid	9
menaquinone biosynthetic process	9
peroxidase activity	9
mismatch repair	9
formate dehydrogenase (NAD+) activity	9
exonuclease activity	9
establishment of protein localization	9
extrinsic component of membrane	9
isoleucine biosynthetic process	9
DNA-directed 5'-3' RNA polymerase activity	9
enzyme binding	9
dipeptide transport	9
fatty acid beta-oxidation	9
endopeptidase activity	9
heme transport	9
histidine biosynthetic process	9
aerobic respiration	9
bacterial-type flagellum hook	9
calcium ion binding	9
aminoacyl-tRNA metabolism involved in translational fidelity	9
3'-5' exonuclease activity	9
carboxylic acid transport	9
aminopeptidase activity	9
queuosine biosynthetic process	8
response to cold	8
putrescine transport	8
tRNA methylation	8
transcription antitermination	8
proton-transporting ATP synthase activity, rotational mechanism	8
riboflavin biosynthetic process	8
RNA modification	8
thiamine diphosphate biosynthetic process	8
pyridoxine biosynthetic process	8
phenylacetate catabolic process	8
methionine biosynthetic process	8
potassium ion binding	8
porin activity	8
metabolic process	8
positive regulation of catalytic activity	8
protein domain specific binding	8
motor activity	8
L-amino acid transport	8
lipid biosynthetic process	8
DNA catabolic process	8
iron ion homeostasis	8
cytochrome complex	8
'de novo' pyrimidine nucleobase biosynthetic process	8
large ribosomal subunit	8
DNA-dependent ATPase activity	8
lipopolysaccharide core region metabolic process	8
guanosine tetraphosphate binding	8
glucose metabolic process	8
'de novo' UMP biosynthetic process	8
damaged DNA binding	8
formate oxidation	8
amino acid binding	8
cobalt ion binding	8
cellular carbohydrate metabolic process	8
antiporter activity	8
colanic acid metabolic process	8
cellular polysaccharide biosynthetic process	8
carboxypeptidase activity	8
3 iron, 4 sulfur cluster binding	8
cobalamin biosynthetic process	8
cell periphery	8
cellular lipid metabolic process	8
cellular response to oxidative stress	8
cellular macromolecule biosynthetic process	8
cation transmembrane transporter activity	8
catalytic activity, acting on RNA	8
purine nucleobase metabolic process	7
serine-type peptidase activity	7
regulation of gene expression	7
response to starvation	7
translational initiation	7
valine biosynthetic process	7
tRNA modification	7
response to acidic pH	7
protoporphyrinogen IX biosynthetic process	7
serine-type D-Ala-D-Ala carboxypeptidase activity	7
protein repair	7
tetrahydrofolate biosynthetic process	7
translational termination	7
sigma factor antagonist activity	7
respiratory electron transport chain	7
protein targeting	7
signal transduction	7
tryptophan biosynthetic process	7
sulfate transmembrane transport	7
sulfur carrier activity	7
terpenoid biosynthetic process	7
oligosaccharide biosynthetic process	7
nickel cation transmembrane transport	7
mRNA catabolic process	7
lysine biosynthetic process	7
pentose-phosphate shunt	7
peptide transmembrane transporter activity	7
lipopolysaccharide transport	7
one-carbon metabolic process	7
nitrogen compound metabolic process	7
protein homotrimerization	7
DNA topological change	7
diaminopimelate metabolic process	7
hydrogenase (acceptor) activity	7
folic acid biosynthetic process	7
isopentenyl diphosphate biosynthetic process, methylerythritol 4-phosphate pathway	7
drug binding	7
lipid binding	7
drug catabolic process	7
intracellular protein transmembrane transport	7
glycerol catabolic process	7
extrinsic component of plasma membrane	7
DNA replication, synthesis of RNA primer	7
ferredoxin hydrogenase complex	7
energy coupled proton transport, down electrochemical gradient	7
heme transporter activity	7
cellular macromolecule metabolic process	7
carbohydrate transmembrane transporter activity	7
ATP synthesis coupled electron transport	7
chaperone binding	7
aminoacyl-tRNA editing activity	7
anion binding	7
ATPase-coupled amino acid transmembrane transporter activity	7
base-excision repair	7
cofactor binding	7
bile acid and bile salt transport	7
cell wall macromolecule catabolic process	7
chromosome	7
ATP biosynthetic process	7
carbohydrate:proton symporter activity	7
sulfate assimilation	6
translation initiation factor activity	6
sulfurtransferase activity	6
RNA processing	6
RNA catabolic process	6
single-stranded DNA binding	6
response to toxic substance	6
protein serine/threonine kinase activity	6
response to ionizing radiation	6
ribosomal small subunit biogenesis	6
spermidine biosynthetic process	6
small ribosomal subunit	6
rhamnose catabolic process	6
solute:proton antiporter activity	6
regulation of DNA-templated transcription, initiation	6
solute:proton symporter activity	6
uracil catabolic process	6
sigma factor activity	6
transferase complex	6
nucleotide metabolic process	6
primosome complex	6
monovalent inorganic cation transport	6
plasma membrane protein complex	6
nucleoside monophosphate phosphorylation	6
plasmid maintenance	6
nitrate reductase complex	6
oxidoreductase complex	6
protein homooligomerization	6
peptidoglycan binding	6
peptide catabolic process	6
peroxiredoxin activity	6
oxidoreductase activity, acting on paired donors, with incorporation or reduction of molecular oxygen, NAD(P)H as one donor, and incorporation of one atom of oxygen	6
monosaccharide binding	6
nitrogen utilization	6
nucleoside metabolic process	6
lytic transglycosylase activity	6
nucleoside transmembrane transport	6
pilus organization	6
peptidoglycan glycosyltransferase activity	6
oxidoreductase activity, acting on the CH-OH group of donors, NAD or NADP as acceptor	6
organonitrogen compound catabolic process	6
N-acetylmuramoyl-L-alanine amidase activity	6
N-acetylneuraminate catabolic process	6
nucleotide-excision repair	6
lipid metabolic process	6
GDP binding	6
fumarate hydratase activity	6
hydrogen sulfide biosynthetic process	6
fatty acid metabolic process	6
glycine betaine transport	6
intrinsic component of membrane	6
hydrolase activity, acting on carbon-nitrogen (but not peptide) bonds	6
extracellular region	6
enzyme regulator activity	6
glutamine family amino acid catabolic process	6
cytoplasmic side of plasma membrane	6
formate dehydrogenase (quinone) activity	6
deoxyribonuclease activity	6
Gram-negative-bacterium-type cell wall	6
enzyme activator activity	6
ferric-enterobactin import into cell	6
coenzyme A biosynthetic process	6
acetolactate synthase activity	6
3'-5'-exoribonuclease activity	6
ATP-binding cassette (ABC) transporter complex, substrate-binding subunit-containing	6
carboxylic acid transmembrane transport	6
catalytic activity, acting on a tRNA	6
cellular iron ion homeostasis	6
catalytic activity, acting on DNA	6
cellular respiration	6
bacterial-type flagellum organization	6
carboxylic acid biosynthetic process	6
bacteriocin transport	6
ATPase-coupled monosaccharide transmembrane transporter activity	6
cellular amino acid catabolic process	6
cellular catabolic process	6
carbohydrate derivative metabolic process	6
proton-transporting ATP synthase complex, catalytic core F(1)	5
transferase activity, transferring phosphorus-containing groups	5
purine ribonucleoside triphosphate binding	5
thiolester hydrolase activity	5
ribosome assembly	5
protein-N(PI)-phosphohistidine-fructose phosphotransferase system transporter activity	5
tetrahydrofolate interconversion	5
threonine biosynthetic process	5
ribosomal small subunit binding	5
single-species biofilm formation on inanimate substrate	5
ribonucleoside-diphosphate reductase activity, thioredoxin disulfide as acceptor	5
response to iron(III) ion	5
single-species submerged biofilm formation	5
respiratory chain complex I	5
tRNA wobble uridine modification	5
protein transport by the Sec complex	5
transferase activity, transferring acyl groups other than amino-acyl groups	5
response to methylglyoxal	5
siderophore uptake transmembrane transporter activity	5
ribosome biogenesis	5
RNA helicase activity	5
protein transmembrane transporter activity	5
response to copper ion	5
succinate dehydrogenase (ubiquinone) activity	5
siderophore transmembrane transport	5
zinc ion transport	5
metalloexopeptidase activity	5
protein alkylation	5
nucleobase transport	5
organophosphate catabolic process	5
monocarboxylic acid catabolic process	5
oxidative phosphorylation	5
plasma membrane respiratory chain complex I	5
N-acetylglucosamine metabolic process	5
lysine biosynthetic process via diaminopimelate	5
pantothenate biosynthetic process	5
nucleoside transmembrane transporter activity	5
NAD(P)H dehydrogenase (quinone) activity	5
L-serine catabolic process	5
NAD+ binding	5
nickel cation transmembrane transporter activity	5
NADH pyrophosphatase activity	5
pore complex	5
L-serine ammonia-lyase activity	5
primary metabolic process	5
negative regulation of DNA-binding transcription factor activity	5
propionate catabolic process, 2-methylcitrate cycle	5
peptidyl-tyrosine phosphorylation	5
protein catabolic process	5
phosphatase activity	5
protein insertion into membrane	5
phosphate ion transport	5
protein maturation by iron-sulfur cluster transfer	5
negative regulation of translation	5
glucose 6-phosphate metabolic process	5
leucine biosynthetic process	5
glutathione transferase activity	5
DNA replication initiation	5
diaminopimelate biosynthetic process	5
glyoxylate cycle	5
glutamate biosynthetic process	5
fructose transmembrane transport	5
DNA-templated transcription, termination	5
endodeoxyribonuclease activity, producing 5'-phosphomonoesters	5
ferric iron binding	5
DNA polymerase III, core complex	5
glycerol-3-phosphate metabolic process	5
DNA polymerase III complex	5
deoxyribonucleotide biosynthetic process	5
glucan biosynthetic process	5
iron ion transport	5
gluconate transmembrane transport	5
DNA-templated transcription, initiation	5
enzyme inhibitor activity	5
L-cysteine desulfhydrase activity	5
hyperosmotic response	5
ligand-gated ion channel activity	5
D-galacturonate catabolic process	5
import across plasma membrane	5
inorganic phosphate transmembrane transporter activity	5
arginine catabolic process to succinate	5
aminoacyl-tRNA ligase activity	5
carboxylic ester hydrolase activity	5
AMP binding	5
C4-dicarboxylate transport	5
cardiolipin biosynthetic process	5
cobalt ion transport	5
copper ion transport	5
colanic acid biosynthetic process	5
[Ni-Fe] hydrogenase complex	5
carboxyl- or carbamoyltransferase activity	5
arginine catabolic process to glutamate	5
carboxylic acid catabolic process	5
cellular response to antibiotic	5
anchored component of membrane	5
5'-nucleotidase activity	5
alcohol dehydrogenase (NAD+) activity	5
cellular response to heat	5
ATPase-coupled sulfate transmembrane transporter activity	5
cell septum	5
bacterial nucleoid	5
cellular response to starvation	5
cysteine biosynthetic process	5
aldehyde-lyase activity	5
carbohydrate derivative transport	5
TAT protein transport complex	4
sn-glycerol-3-phosphate:ubiquinone oxidoreductase activity	4
trimethylamine-N-oxide reductase (cytochrome c) activity	4
recombinational repair	4
SRP-dependent cotranslational protein targeting to membrane	4
regulation of DNA recombination	4
toxic substance binding	4
regulation of DNA-templated transcription, elongation	4
UDP-N-acetylglucosamine biosynthetic process	4
regulation of nitrogen utilization	4
putrescine catabolic process	4
regulation of phosphatase activity	4
sulfur compound metabolic process	4
removal of superoxide radicals	4
thiosulfate sulfurtransferase activity	4
protein stabilization	4
transcription regulatory region sequence-specific DNA binding	4
protein refolding	4
ubiquinone binding	4
ribonucleoprotein complex assembly	4
small molecule catabolic process	4
RNA methylation	4
sodium ion transmembrane transporter activity	4
protein transport by the Tat complex	4
putrescine transmembrane transporter activity	4
RNA repair	4
sugar-phosphatase activity	4
S-adenosyl-L-methionine binding	4
pyridoxal phosphate biosynthetic process	4
S-adenosylmethionine-dependent methyltransferase activity	4
protein unfolding	4
secondary active transmembrane transporter activity	4
pyrimidine nucleobase metabolic process	4
selenate reductase activity	4
transcription initiation from bacterial-type RNA polymerase promoter	4
zinc ion transmembrane transporter activity	4
transposition, DNA-mediated	4
shikimate metabolic process	4
tRNA threonylcarbamoyladenosine modification	4
signal sequence binding	4
pyruvate metabolic process	4
purine ribonucleoside salvage	4
viral entry into host cell	4
zinc ion transmembrane transport	4
signaling receptor activity	4
protein folding chaperone	4
porphyrin-containing compound biosynthetic process	4
mechanosensitive ion channel activity	4
organic phosphonate catabolic process	4
oxidoreductase activity, acting on a heme group of donors, oxygen as acceptor	4
organic phosphonate metabolic process	4
protein localization to outer membrane	4
organic phosphonate transport	4
lipoprotein localization to outer membrane	4
NADH dehydrogenase activity	4
nuclease activity	4
negative regulation of bacterial-type flagellum-dependent cell motility	4
protein complex oligomerization	4
periplasmic side of cell outer membrane	4
nucleoside-triphosphate diphosphatase activity	4
L-serine biosynthetic process	4
pilus assembly	4
phage shock	4
macromolecule catabolic process	4
liposaccharide metabolic process	4
methylgalactoside transport	4
phosphoenolpyruvate-protein phosphotransferase activity	4
nitrogen cycle metabolic process	4
mRNA binding	4
lipoprotein transport	4
malate metabolic process	4
P-P-bond-hydrolysis-driven protein transmembrane transporter activity	4
nicotinamide nucleotide biosynthetic process from aspartate	4
molybdate ion transport	4
phosphoric diester hydrolase activity	4
oxidoreductase activity, acting on the CH-NH2 group of donors, NAD or NADP as acceptor	4
nitrate metabolic process	4
mannitol metabolic process	4
L-threonine catabolic process to propionate	4
methylated-DNA-[protein]-cysteine S-methyltransferase activity	4
oxidoreduction-driven active transmembrane transporter activity	4
DNA dealkylation involved in DNA repair	4
homoserine biosynthetic process	4
glycerol-3-phosphate dehydrogenase complex	4
drug metabolic process	4
detoxification of copper ion	4
gluconate transmembrane transporter activity	4
folic acid metabolic process	4
DNA topoisomerase type II (double strand cut, ATP-hydrolyzing) activity	4
DNA-templated transcription, elongation	4
endoribonuclease activity	4
HslUV protease complex	4
formate C-acetyltransferase activity	4
L-ascorbic acid catabolic process	4
galactarate metabolic process	4
hydrolase activity, acting on acid anhydrides, in phosphorus-containing anhydrides	4
double-stranded RNA binding	4
glycine decarboxylation via glycine cleavage system	4
hexose catabolic process	4
hydrolase activity, acting on carbon-nitrogen (but not peptide) bonds, in linear amides	4
GMP biosynthetic process	4
D-galactonate catabolic process	4
D-xylose metabolic process	4
isoprenoid biosynthetic process	4
intrinsic component of external side of plasma membrane	4
L-alpha-amino acid transmembrane transport	4
lipid transporter activity	4
dormancy process	4
excinuclease repair complex	4
glucokinase activity	4
glutaminase activity	4
L-fucose catabolic process	4
DNA-dependent DNA replication	4
glutathione-regulated potassium exporter activity	4
DNA integration	4
dipeptide transmembrane transport	4
dicarboxylic acid biosynthetic process	4
lipid catabolic process	4
electron transport coupled proton transport	4
lipid modification	4
lipopolysaccharide floppase activity	4
extrinsic component of cytoplasmic side of plasma membrane	4
Holliday junction resolvase complex	4
fimbrial usher porin activity	4
holo-[acyl-carrier-protein] synthase activity	4
lipopolysaccharide metabolic process	4
3-phenylpropionate dioxygenase activity	4
acyl-CoA dehydrogenase activity	4
ATP-dependent peptidase activity	4
arginine metabolic process	4
cellular response to hydrogen peroxide	4
cellular response to phosphate starvation	4
cation efflux transmembrane transporter activity	4
cellular aromatic compound metabolic process	4
cell adhesion involved in single-species biofilm formation	4
acetyl-CoA carboxylase activity	4
bacterial-type RNA polymerase core enzyme binding	4
cysteine desulfurase activity	4
cobalamin transport	4
catalytic complex	4
aconitate hydratase activity	4
3-oxoacyl-[acyl-carrier-protein] reductase (NADPH) activity	4
cellular protein catabolic process	4
chorismate metabolic process	4
C4-dicarboxylate transmembrane transporter activity	4
arabinose catabolic process	4
cardiolipin synthase activity	4
chromosome condensation	4
acetyl-CoA metabolic process	4
aromatic amino acid transport	4
cysteine biosynthetic process from serine	4
citrate dehydratase activity	4
carbohydrate derivative catabolic process	4
beta-lactamase activity	4
taurine transport	3
trehalose catabolic process	3
transcription antitermination factor activity, RNA binding	3
response to arsenic-containing substance	3
rRNA base methylation	3
selenocysteine biosynthetic process	3
protein-disulfide reductase activity	3
protein-macromolecule adaptor activity	3
translation release factor activity, codon specific	3
response to hydrogen peroxide	3
tRNA dihydrouridine synthesis	3
siderophore biosynthetic process	3
UMP salvage	3
protein-containing complex assembly	3
pyrimidine nucleobase biosynthetic process	3
response to nickel cation	3
threonine efflux transmembrane transporter activity	3
voltage-gated chloride channel activity	3
RNA polymerase binding	3
single-stranded DNA 3'-5' exodeoxyribonuclease activity	3
rescue of stalled ribosome	3
response to organonitrogen compound	3
tripeptide transmembrane transporter activity	3
site-specific DNA-methyltransferase (adenine-specific) activity	3
tRNA pseudouridine synthesis	3
response to oxygen-containing compound	3
ubiquitin-like modifier activating enzyme activity	3
response to pH	3
respiratory chain complex	3
sodium ion transmembrane transport	3
ribose phosphate metabolic process	3
response to reactive oxygen species	3
proton-transporting ATP synthase complex, coupling factor F(o)	3
putrescine biosynthetic process	3
threonine catabolic process	3
response to salt stress	3
purine nucleobase biosynthetic process	3
response to temperature stimulus	3
regulation of cell division	3
spermidine transmembrane transport	3
transketolase activity	3
quorum sensing	3
transmembrane signaling receptor activity	3
protein tyrosine kinase activity	3
transsulfuration	3
pyridine nucleotide salvage	3
RNA-dependent ATPase activity	3
succinate dehydrogenase activity	3
tripeptide transport	3
succinyl-CoA metabolic process	3
tRNA pseudouridine synthase activity	3
rhamnose metabolic process	3
rRNA (cytosine) methyltransferase activity	3
sulfite reductase (NADPH) activity	3
purine nucleoside catabolic process	3
protein transmembrane transport	3
resolution of recombination intermediates	3
regulation of single-species biofilm formation	3
undecaprenyl-diphosphatase activity	3
superoxide dismutase activity	3
protein-heme linkage	3
ribonucleoside-diphosphate reductase complex	3
single-stranded RNA binding	3
potassium ion-transporting ATPase complex	3
lysophospholipase activity	3
mismatch repair complex	3
NADP metabolic process	3
protein methyltransferase activity	3
peptide:proton symporter activity	3
oxidoreductase activity, acting on diphenols and related substances as donors, oxygen as acceptor	3
NADP+ binding	3
nucleoside diphosphate phosphorylation	3
L-threonine ammonia-lyase activity	3
orotidine-5'-phosphate decarboxylase activity	3
long-chain fatty acid metabolic process	3
mRNA 3'-UTR binding	3
L-ribulose-phosphate 4-epimerase activity	3
metallochaperone activity	3
phosphoserine phosphatase activity	3
oxidoreductase activity, acting on NAD(P)H, quinone or similar compound as acceptor	3
organic substance transport	3
L-lyxose metabolic process	3
organonitrogen compound biosynthetic process	3
lysine-tRNA ligase activity	3
negative regulation of DNA-dependent DNA replication initiation	3
ornithine metabolic process	3
peptidoglycan-based cell wall	3
nucleotide catabolic process	3
nitric oxide catabolic process	3
protein lipoylation	3
nitrite reductase (cytochrome, ammonia-forming) activity	3
nucleobase-containing compound metabolic process	3
negative regulation of DNA-templated transcription, initiation	3
potassium transmembrane transporter activity, phosphorylative mechanism	3
negative regulation of endopeptidase activity	3
primary amino compound catabolic process	3
plasmid recombination	3
malonyl-CoA biosynthetic process	3
polyamine binding	3
maltodextrin transport	3
polyamine transport	3
nucleoside diphosphate kinase activity	3
monosaccharide transmembrane transport	3
peptide metabolic process	3
magnesium ion transmembrane transport	3
phosphate ion binding	3
pentose catabolic process	3
nucleoside phosphate metabolic process	3
positive regulation of ATPase activity	3
phosphate ion transmembrane transport	3
peptide binding	3
nucleoside-triphosphatase activity	3
methylglyoxal catabolic process	3
lysyl-tRNA aminoacylation	3
metal ion transmembrane transporter activity	3
protein import	3
methylglyoxal catabolic process to D-lactate via S-lactoyl-glutathione	3
protein kinase activity	3
positive regulation of translation	3
L-proline biosynthetic process	3
negative regulation of ribosome biogenesis	3
L-lysine catabolic process	3
nitrate transport	3
phosphoenolpyruvate-glycerone phosphotransferase activity	3
nucleotide biosynthetic process	3
L-arabinose catabolic process to xylulose 5-phosphate	3
divalent inorganic cation transport	3
glycogen biosynthetic process	3
double-strand break repair via homologous recombination	3
intramolecular oxidoreductase activity, interconverting aldoses and ketoses	3
deaminase activity	3
DNA translocase activity	3
dUMP biosynthetic process	3
Gram-negative-bacterium-type cell wall biogenesis	3
cytochrome bo3 ubiquinol oxidase activity	3
IMP dehydrogenase activity	3
energy reserve metabolic process	3
iron ion transmembrane transport	3
enoyl-CoA hydratase activity	3
L-fucose metabolic process	3
enterobactin biosynthetic process	3
glycine betaine biosynthetic process from choline	3
excinuclease ABC activity	3
glycosaminoglycan catabolic process	3
exodeoxyribonuclease V activity	3
heat shock protein binding	3
exodeoxyribonuclease V complex	3
hydrolase activity, acting on ester bonds	3
exodeoxyribonuclease VII activity	3
DNA ligation	3
export across plasma membrane	3
intrinsic component of periplasmic side of plasma membrane	3
cytochrome o ubiquinol oxidase activity	3
Kdo2-lipid A biosynthetic process	3
D-gluconate metabolic process	3
L-ascorbic acid binding	3
fermentation	3
lipid A metabolic process	3
ferric-enterobactin transmembrane transporter activity	3
glycerol-3-phosphate transmembrane transport	3
FMN reductase (NADPH) activity	3
lipopolysaccharide binding	3
folic acid-containing compound biosynthetic process	3
glycolipid biosynthetic process	3
formaldehyde catabolic process	3
glyoxylate metabolic process	3
formate dehydrogenase (cytochrome-c-553) activity	3
disordered domain specific binding	3
formate transport	3
divalent inorganic cation transmembrane transporter activity	3
four-way junction helicase activity	3
D-methionine transport	3
fructose 1,6-bisphosphate 1-phosphatase activity	3
hydro-lyase activity	3
fructose 1,6-bisphosphate metabolic process	3
IMP salvage	3
fructose 6-phosphate metabolic process	3
internal peptidyl-lysine acetylation	3
fructose metabolic process	3
DNA methylation on adenine	3
cysteine-type peptidase activity	3
intrinsic component of the cytoplasmic side of the plasma membrane	3
fructose-bisphosphate aldolase activity	3
iron-sulfur cluster assembly complex	3
fumarate reductase (menaquinone)	3
lactate oxidation	3
galactose metabolic process	3
large ribosomal subunit rRNA binding	3
glutamate synthase activity	3
D-arabinose metabolic process	3
glutathione biosynthetic process	3
DNA topoisomerase type I (single strand cut, ATP-independent) activity	3
DNA unwinding involved in DNA replication	3
DNA topoisomerase type II (double strand cut, ATP-hydrolyzing) complex	3
lipid-linked peptidoglycan transporter activity	3
dimethyl sulfoxide reductase activity	3
lipid-linked peptidoglycan transport	3
conjugation	3
2,3-dihydroxybenzoate-serine ligase activity	3
cellular metabolic compound salvage	3
acetate kinase activity	3
C-methyltransferase activity	3
acetate-CoA ligase activity	3
3-oxoacyl-[acyl-carrier-protein] synthase activity	3
acetolactate synthase complex	3
cellular response to acidic pH	3
acetyl-CoA C-acyltransferase activity	3
chloride transmembrane transport	3
acetyl-CoA carboxylase complex	3
ATP metabolic process	3
bent DNA binding	3
ATPase-coupled spermidine transmembrane transporter activity	3
beta-galactosidase activity	3
cellular copper ion homeostasis	3
beta-glucan metabolic process	3
3-oxo-glutaryl-[acp] methyl ester reductase activity	3
biological adhesion	3
arginine biosynthetic process via ornithine	3
[formate-C-acetyltransferase]-activating enzyme activity	3
cellular response to UV	3
active transmembrane transporter activity	3
asparaginase activity	3
carbamate kinase activity	3
aspartate kinase activity	3
aerobic electron transport chain	3
5-oxoprolinase (ATP-hydrolyzing) activity	3
alanine racemase activity	3
coproporphyrinogen oxidase activity	3
carbon phosphorus lyase complex	3
cellular amide metabolic process	3
carbonate dehydratase activity	3
anion transmembrane transport	3
cardiolipin binding	3
anion:anion antiporter activity	3
allantoin assimilation pathway	3
antibiotic catabolic process	3
allantoin catabolic process	3
3-oxo-pimeloyl-[acp] methyl ester reductase activity	3
catalase activity	3
cellular response to cell envelope stress	3
alpha,alpha-trehalase activity	3
cellular response to osmotic stress	3
alpha-D-ribose 1-methylphosphonate 5-triphosphate synthase activity	3
cellular response to sulfur starvation	3
alpha-D-ribose 1-methylphosphonate 5-triphosphate synthase complex	3
cellular water homeostasis	3
amidase activity	3
aromatic amino acid transmembrane transporter activity	3
cation binding	3
class I DNA-(apurinic or apyrimidinic site) endonuclease activity	3
3-deoxy-7-phosphoheptulonate synthase activity	3
cobalamin binding	3
amino acid import	3
cobalt ion transmembrane transporter activity	3
CDP-diacylglycerol biosynthetic process	3
2-dehydro-3-deoxygalactonokinase activity	3
3-hydroxyacyl-CoA dehydrogenase activity	3
colicin transmembrane transporter activity	3
amino-acid betaine catabolic process	3
5-phosphoribose 1-diphosphate biosynthetic process	3
cell envelope Sec protein transport complex	3
cyclic-di-GMP binding	3
cell pole	3
anaerobic electron transport chain	3
cell septum assembly	3
UDP-4-amino-4-deoxy-L-arabinose aminotransferase	2
translation regulator activity	2
thymidylate kinase activity	2
serine-type exopeptidase activity	2
tRNA 3'-trailer cleavage	2
purine nucleotide biosynthetic process	2
virion assembly	2
regulation of bacterial-type flagellum-dependent cell motility	2
pyrimidine nucleotide biosynthetic process	2
zymogen activation	2
trehalose biosynthetic process	2
S-formylglutathione hydrolase activity	2
tRNA wobble guanine modification	2
SHG alpha-glucan phosphorylase activity	2
uridine phosphorylase activity	2
shikimate 3-dehydrogenase (NADP+) activity	2
purine nucleosidase activity	2
shikimate kinase activity	2
transcription antitermination factor activity, DNA binding	2
protein-phosphocysteine-sugar phosphotransferase activity	2
pyrimidine ribonucleoside catabolic process	2
purine nucleotide metabolic process	2
rRNA (uridine-C5-)-methyltransferase activity	2
regulation of carbohydrate catabolic process	2
response to nitric oxide	2
siderophore-dependent iron import into cell	2
sarcosine oxidase activity	2
respirasome	2
tryptophan synthase activity	2
response to silver ion	2
UDP-N-acetylglucosamine 1-carboxyvinyltransferase activity	2
response to superoxide	2
valine metabolic process	2
silver ion transmembrane transport	2
water-soluble vitamin biosynthetic process	2
purine ribonucleotide metabolic process	2
thymidine metabolic process	2
response to tellurium ion	2
protein-chromophore linkage	2
purine-containing compound biosynthetic process	2
RNA-DNA hybrid ribonuclease activity	2
recombinase activity	2
pyrimidine nucleotide transport	2
regulation of pH	2
rRNA (guanine-N7)-methylation	2
site-specific recombinase activity	2
rRNA (guanine-N7-)-methyltransferase activity	2
small molecule biosynthetic process	2
rRNA 5'-end processing	2
response to zinc ion	2
trehalose metabolic process	2
S-methyltransferase activity	2
purine nucleoside metabolic process	2
sn-1-glycerol-3-phosphate C16:0-DCA-CoA acyl transferase activity	2
response to nitrosative stress	2
response to alkaline pH	2
tRNA thio-modification	2
sodium ion binding	2
pyruvate family amino acid catabolic process	2
riboflavin reductase (NADPH) activity	2
replisome	2
ribonuclease activity	2
UDP-glucose metabolic process	2
purine-nucleoside phosphorylase activity	2
selenocysteinyl-tRNA(Sec) biosynthetic process	2
regulation of cell growth	2
uroporphyrinogen III biosynthetic process	2
response to carbon starvation	2
serine binding	2
response to cobalt ion	2
vitamin binding	2
regulation of cell motility	2
serine transport	2
spermidine transmembrane transporter activity	2
threonine transport	2
protein processing	2
thymidine phosphorylase activity	2
stress response to copper ion	2
toluene-containing compound catabolic process	2
protein quality control for misfolded or incompletely synthesized proteins	2
toxin transport	2
proton-transporting ATPase activity, rotational mechanism	2
response to light stimulus	2
protoporphyrinogen IX metabolic process	2
response to metal ion	2
succinate dehydrogenase complex	2
pyrimidine nucleotide transmembrane transporter activity	2
succinate metabolic process	2
transferase activity, transferring alkyl or aryl (other than methyl) groups	2
succinate-CoA ligase (ADP-forming) activity	2
transition metal ion binding	2
succinate-CoA ligase complex (ADP-forming)	2
pyrimidine ribonucleotide catabolic process	2
protoporphyrinogen oxidase activity	2
translation release factor activity	2
protein secretion by the type II secretion system	2
pyrimidine-nucleoside phosphorylase activity	2
sulfate adenylyltransferase (ATP) activity	2
transposase activity	2
pyridoxal 5'-phosphate salvage	2
protein-glutamine N-methyltransferase activity	2
pyridoxal kinase activity	2
rRNA catabolic process	2
RNA 2'-O-methyltransferase activity	2
trehalose metabolism in response to cold stress	2
sulfite reductase complex (NADPH)	2
rRNA modification	2
sulfur compound binding	2
triphosphatase activity	2
RNA biosynthetic process	2
tRNA dihydrouridine synthase activity	2
sulfur incorporation into metallo-sulfur cluster	2
response to organic substance	2
RNA destabilization	2
tRNA seleno-modification	2
RNA ligase activity	2
regulation of cell-substrate adhesion	2
TAM protein secretion complex	2
tRNA wobble position uridine thiolation	2
RNA metabolic process	2
pyruvate kinase activity	2
response to ethanol	2
sedoheptulose-7-phosphate:D-glyceraldehyde-3-phosphate glyceronetransferase activity	2
tellurite transmembrane transporter activity	2
response to peptide	2
tellurite transport	2
UDP-glucose 4-epimerase activity	2
RNA methyltransferase activity	2
UDP-glucose:hexose-1-phosphate uridylyltransferase activity	2
tetrahydrofolate metabolic process	2
selenocysteine incorporation	2
tetrapyrrole biosynthetic process from glutamate	2
septum digestion after cytokinesis	2
pyrimidine deoxyribonucleotide salvage	2
uridine transport	2
thiamine transport	2
UTP:glucose-1-phosphate uridylyltransferase activity	2
protein-N(PI)-phosphohistidine-mannitol phosphotransferase system transmembrane transporter activity	2
valine transport	2
pyrimidine nucleobase catabolic process	2
viral process	2
RNA phosphodiester bond hydrolysis	2
virus receptor activity	2
thiosulfate transport	2
serine O-acetyltransferase activity	2
threonine aldolase activity	2
xanthine dehydrogenase activity	2
regulation of single-species biofilm formation on inanimate substrate	2
response to hypochlorite	2
spermidine transport	2
organic cyclic compound metabolic process	2
plasma membrane respirasome	2
negative regulation of endoribonuclease activity	2
monocarboxylic acid biosynthetic process	2
positive regulation of DNA-dependent DNA replication initiation	2
oxidoreductase activity, acting on single donors with incorporation of molecular oxygen	2
ornithine carbamoyltransferase activity	2
oxidoreductase activity, acting on the aldehyde or oxo group of donors, iron-sulfur protein as acceptor	2
phosphotransferase activity, carboxyl group as acceptor	2
negative regulation of protein catabolic process	2
polysaccharide catabolic process	2
oxidoreductase activity, acting on the CH-CH group of donors, oxygen as acceptor	2
positive regulation of translational fidelity	2
oxidoreductase activity, acting on the CH-CH group of donors, quinone or related compound as acceptor	2
prosthetic group biosynthetic process	2
negative regulation of protein polymerization	2
oxalate catabolic process	2
macromolecule methylation	2
oxidoreductase activity, acting on paired donors, with incorporation or reduction of molecular oxygen	2
oxidoreductase activity, acting on the CH-OH group of donors, quinone or similar compound as acceptor	2
mannitol transport	2
negative regulation of single-species biofilm formation	2
nucleoside triphosphate biosynthetic process	2
negative regulation of single-species biofilm formation on inanimate substrate	2
mannosyltransferase activity	2
oxoacid metabolic process	2
oligopeptide transmembrane transport	2
oxoglutarate dehydrogenase complex	2
potassium ion transmembrane transporter activity	2
monocarboxylic acid transport	2
mixed acid fermentation	2
pantothenate catabolic process	2
protein autoprocessing	2
lipoprotein biosynthetic process	2
negative regulation of cellular protein metabolic process	2
pectin catabolic process	2
L-threonine catabolic process to glycine	2
negative regulation of translational initiation	2
negative regulation of fatty acid biosynthetic process	2
neurotransmitter metabolic process	2
methylgalactoside transmembrane transporter activity	2
neurotransmitter transport	2
phosphotransferase activity, phosphate group as acceptor	2
pentose-phosphate shunt, non-oxidative branch	2
NAD metabolic process	2
neutral amino acid transmembrane transporter activity	2
mannosylation	2
neutral amino acid transport	2
NAD-cap decapping	2
L-phenylalanine metabolic process	2
protein O-linked glycosylation	2
monosaccharide biosynthetic process	2
positive regulation of cell projection organization	2
monosaccharide catabolic process	2
positive regulation of GTPase activity	2
metal ion transport	2
oligopeptide transmembrane transporter activity	2
nicotinamide-nucleotide adenylyltransferase activity	2
NADH regeneration	2
peptide-methionine (S)-S-oxide reductase activity	2
organic anion transport	2
nicotinate-nucleotide diphosphorylase (carboxylating) activity	2
mismatched DNA binding	2
monosaccharide transmembrane transporter activity	2
propionate metabolic process, methylcitrate cycle	2
magnesium ion transmembrane transporter activity	2
molecular adaptor activity	2
malate dehydrogenase (decarboxylating) (NAD+) activity	2
protein biotinylation	2
peptidoglycan L,D-transpeptidase activity	2
protein deglycase activity	2
L-methionine salvage from S-adenosylmethionine	2
negative regulation of DNA topoisomerase (ATP-hydrolyzing) activity	2
nitrate transmembrane transporter activity	2
protein histidine kinase activity	2
mRNA 5'-UTR binding	2
oxidized pyrimidine nucleobase lesion DNA N-glycosylase activity	2
peptidyl-alanine modification	2
oxidoreductase activity, acting on a sulfur group of donors, disulfide as acceptor	2
peptidyl-cysteine modification	2
oxidoreductase activity, acting on NAD(P)H	2
peptidyl-glutamine methylation	2
L-threonine 3-dehydrogenase activity	2
lysine decarboxylase activity	2
lysozyme inhibitor activity	2
peptidyl-L-beta-methylthioaspartic acid biosynthetic process from peptidyl-aspartic acid	2
phosphotransferase activity, for other substituted phosphate groups	2
nitric oxide reductase activity	2
N-acyltransferase activity	2
peptidyl-serine modification	2
mannosamine metabolic process	2
peptidyl-serine phosphopantetheinylation	2
NAD(P)+ transhydrogenase (B-specific) activity	2
L-seryl-tRNASec selenium transferase activity	2
methylisocitrate lyase activity	2
nitrite reductase [NAD(P)H] activity	2
plasmid partitioning	2
nitrite reductase complex [NAD(P)H]	2
NAD+ kinase activity	2
nitrite transmembrane transporter activity	2
polyhedral organelle	2
nitrite transport	2
NADH dehydrogenase (quinone) activity	2
mRNA processing	2
misfolded protein binding	2
mRNA stabilization	2
NADH dehydrogenase complex	2
phenylacetyl-CoA 1,2-epoxidase activity	2
positive regulation of DNA-binding transcription factor activity	2
phenylalanine transport	2
NADH metabolic process	2
phenylalanine-tRNA ligase activity	2
positive regulation of ion transmembrane transporter activity	2
phenylalanyl-tRNA aminoacylation	2
positive regulation of potassium ion transmembrane transport	2
N2-acetyl-L-ornithine:2-oxoglutarate 5-aminotransferase activity	2
mature ribosome assembly	2
N-acetyl-anhydromuramoyl-L-alanine amidase activity	2
post-translational protein modification	2
nitrotoluene metabolic process	2
organelle assembly	2
N-succinylarginine dihydrolase activity	2
organic acid phosphorylation	2
phosphatidylglycerol biosynthetic process	2
organic cation transport	2
phosphatidylglycerophosphatase activity	2
primary alcohol catabolic process	2
phosphatidylinositol phosphorylation	2
mitochondrial inner membrane	2
phosphoadenylyl-sulfate reductase (thioredoxin) activity	2
NADPH binding	2
N-terminal protein amino acid acetylation	2
propionate-CoA ligase activity	2
N-terminal protein amino acid modification	2
protein adenylylation	2
N-acetylgalactosamine-6-phosphate deacetylase activity	2
L-ribulose-5-phosphate 3-epimerase activity	2
phosphoglucomutase activity	2
negative regulation of cell growth	2
phospholipid binding	2
negative regulation of cellular amide metabolic process	2
maltose transport	2
protein deacetylation	2
phospholipid transport	2
lytic endotransglycosylase activity	2
phosphomannomutase activity	2
osmosensory signaling pathway	2
phospho-N-acetylmuramoyl-pentapeptide-transferase activity	2
molybdopterin adenylyltransferase activity	2
phosphopantothenate--cysteine ligase activity	2
oxaloacetate decarboxylase activity	2
phosphopantothenoylcysteine decarboxylase activity	2
oxaloacetate metabolic process	2
phosphopentomutase activity	2
molybdopterin cofactor biosynthetic process	2
N-acetylglucosamine-6-phosphate deacetylase activity	2
molybdopterin synthase activity	2
nucleobase catabolic process	2
protein insertion into membrane from inner side	2
nucleobase transmembrane transporter activity	2
oxidoreductase activity, acting on a sulfur group of donors, quinone or similar compound as acceptor	2
N-acetylmuramic acid catabolic process	2
L-methionine transmembrane transporter activity	2
phosphoribosylamine-glycine ligase activity	2
negative regulation of growth	2
phosphoribosylglycinamide formyltransferase activity	2
nucleobase-containing compound catabolic process	2
oligosaccharide metabolic process	2
isoleucine transport	2
hypoxanthine phosphoribosyltransferase activity	2
extrinsic component of periplasmic side of plasma membrane	2
deacetylase activity	2
intracellular pH elevation	2
enterobactin synthetase complex	2
endoribonuclease activity, producing 5'-phosphomonoesters	2
fucose catabolic process	2
D-glucarate catabolic process	2
fucosylation	2
inorganic molecular entity transmembrane transporter activity	2
fumarate metabolic process	2
ion transmembrane transporter activity, phosphorylative mechanism	2
enterobactin transmembrane transporter activity	2
L-amino acid transmembrane transporter activity	2
fumarate reductase complex	2
DNA topoisomerase type II (double strand cut, ATP-hydrolyzing) inhibitor activity	2
galactarate dehydratase activity	2
homoserine dehydrogenase activity	2
galactokinase activity	2
hydroxyacylglutathione hydrolase activity	2
galactose binding	2
D-gluconate catabolic process	2
galactose catabolic process via UDP-galactose	2
dTTP biosynthetic process	2
dephospho-CoA kinase activity	2
dUTP catabolic process	2
gamma-aminobutyric acid catabolic process	2
iron-sulfur cluster transfer complex	2
gamma-aminobutyric acid metabolic process	2
L(+)-tartrate dehydratase activity	2
GDP-L-fucose synthase activity	2
L-arginine transport	2
GDP-mannose biosynthetic process	2
ligase activity, forming carbon-nitrogen bonds	2
gene silencing	2
heme metabolic process	2
glucarate dehydratase activity	2
Holliday junction helicase complex	2
dihydrofolate reductase activity	2
hydrogen peroxide catabolic process	2
dihydrolipoyl dehydrogenase activity	2
D-glucarate metabolic process	2
glucosamine catabolic process	2
hydroxypyruvate reductase activity	2
glucosamine-6-phosphate deaminase activity	2
DNA helicase complex	2
glucose catabolic process	2
inorganic anion transport	2
glucose catabolic process to pyruvate	2
inositol phosphate dephosphorylation	2
glucuronate catabolic process	2
intracellular	2
glucuronosyltransferase activity	2
D-glucuronate metabolic process	2
dihydroneopterin aldolase activity	2
ion channel activity	2
establishment of competence for transformation	2
dUTP diphosphatase activity	2
glutamate-ammonia ligase activity	2
D-amino acid catabolic process	2
glutamate-cysteine ligase activity	2
folic acid binding	2
glutamine biosynthetic process	2
D-xylose transmembrane transport	2
glutamyl-tRNA aminoacylation	2
L-arabinose transmembrane transport	2
ethanolamine ammonia-lyase activity	2
L-asparagine metabolic process	2
glutathione catabolic process	2
L-glutamate transmembrane transport	2
glutathione metabolic process	2
cytochrome c-heme linkage via heme-L-cysteine	2
dihydroorotate dehydrogenase activity	2
deoxyribonucleotide catabolic process	2
glutathionylspermidine synthase activity	2
cytokinetic process	2
glycerate 2-kinase activity	2
histidine phosphotransfer kinase activity	2
glycerate kinase activity	2
homocysteine metabolic process	2
ethanolamine ammonia-lyase complex	2
cytolysis	2
D-ribose catabolic process	2
cytosolic pyruvate dehydrogenase complex	2
lipoic acid binding	2
DNA demethylation	2
exodeoxyribonuclease I activity	2
hydroperoxide reductase activity	2
glycerol-3-phosphate O-acyltransferase activity	2
hydroxymethylpyrimidine kinase activity	2
D-ribose pyranase activity	2
D-alanine biosynthetic process	2
glycerol-3-phosphate transmembrane transporter activity	2
hypoxanthine transport	2
glycerolipid biosynthetic process	2
imidazoleglycerol-phosphate synthase activity	2
glycerone kinase activity	2
fatty acid catabolic process	2
glycerophosphodiester transmembrane transport	2
inorganic ion transmembrane transport	2
glycerophospholipid metabolic process	2
DNA ligase (NAD+) activity	2
'de novo' CTP biosynthetic process	2
integral component of external side of plasma membrane	2
dimethylallyl diphosphate biosynthetic process	2
'de novo' GDP-L-fucose biosynthetic process	2
drug export	2
intracellular non-membrane-bounded organelle	2
glycine cleavage complex	2
D-glucuronate catabolic process	2
glycine-tRNA ligase activity	2
intrinsic component of periplasmic side of cell outer membrane	2
exodeoxyribonuclease VII complex	2
dGTP catabolic process	2
glycogen phosphorylase activity	2
DNA N-glycosylase activity	2
glycolate catabolic process	2
D-alanine-D-alanine ligase activity	2
exopolyphosphatase activity	2
FMN reductase activity	2
glycolipid transfer activity	2
isochorismate synthase activity	2
glycolipid transport	2
isoleucine metabolic process	2
glycopeptide catabolic process	2
D-amino acid metabolic process	2
exoribonuclease II activity	2
keto-3-deoxy-D-manno-octulosonic acid metabolic process	2
glycyl-tRNA aminoacylation	2
lactate dehydrogenase activity	2
D-tagatose 6-phosphate catabolic process	2
DNA replication proofreading	2
glyoxylate reductase (NADP) activity	2
cytidine transport	2
dipeptidase activity	2
formate dehydrogenase (cytochrome) activity	2
dethiobiotin synthase activity	2
endopeptidase inhibitor activity	2
GTP biosynthetic process	2
lauroyltransferase activity	2
guanine transport	2
formyltetrahydrofolate deformylase activity	2
cysteine-S-conjugate beta-lyase activity	2
endoribonuclease inhibitor activity	2
guanosine tetraphosphate metabolic process	2
linear malto-oligosaccharide phosphorylase activity	2
guanosine-3',5'-bis(diphosphate) 3'-diphosphatase activity	2
double-strand break repair	2
dTDP biosynthetic process	2
'de novo' AMP biosynthetic process	2
disulfide oxidoreductase activity	2
heme biosynthetic process	2
glycerol ether metabolic process	2
lipoate biosynthetic process	2
glycerol-3-phosphate dehydrogenase [NAD(P)+] activity	2
lipooligosaccharide biosynthetic process	2
dihydroxy-acid dehydratase activity	2
DNA/RNA helicase activity	2
1,4-dihydroxy-2-naphthoyl-CoA thioesterase activity	2
chaperone-mediated protein complex assembly	2
cellular response to nitrogen starvation	2
alkanesulfonate catabolic process	2
clearance of foreign intracellular DNA	2
acetylornithine deacetylase activity	2
carboxymethylenebutenolidase activity	2
alkanesulfonate transport	2
adenylate kinase activity	2
bacterial-type flagellum	2
ADP-L-glycero-beta-D-manno-heptose biosynthetic process	2
beta-aspartyl-peptidase activity	2
bacterial-type RNA polymerase holo enzyme binding	2
catabolic process	2
CTP synthase activity	2
acetate CoA-transferase activity	2
cellular response to iron ion	2
beta-galactosidase complex	2
cellular response to paraquat	2
alpha-amino acid biosynthetic process	2
cellular stress response to acidic pH	2
alpha-amylase activity	2
ADP metabolic process	2
acetolactate synthase regulator activity	2
citrate (pro-3S)-lyase activity	2
beta-glucuronidase activity	2
carbon dioxide binding	2
betaine-aldehyde dehydrogenase activity	2
coenzyme metabolic process	2
cysteine synthase activity	2
copper ion transmembrane transporter activity	2
acid phosphatase activity	2
cystathionine beta-lyase activity	2
bacterial-type flagellum basal body, rod	2
acylphosphatase activity	2
3-deoxy-8-phosphooctulonate synthase activity	2
cellular response to nitrate	2
amino acid transmembrane transporter activity	2
adenine salvage	2
acid-amino acid ligase activity	2
4-amino-4-deoxy-alpha-L-arabinopyranosyl undecaprenyl phosphate biosynthetic process	2
CDP-diacylglycerol-glycerol-3-phosphate 3-phosphatidyltransferase activity	2
carbohydrate kinase activity	2
2-succinyl-6-hydroxy-2,4-cyclohexadiene-1-carboxylate synthase activity	2
arginine-tRNA ligase activity	2
branched-chain amino acid biosynthetic process	2
4-amino-4-deoxychorismate lyase activity	2
amino-acid betaine transmembrane transporter activity	2
choline transport	2
3-hydroxybutyryl-CoA epimerase activity	2
arsenate reductase (glutaredoxin) activity	2
cell cycle process	2
citrate lyase complex	2
aminoacyl-tRNA hydrolase activity	2
CoA-transferase activity	2
3-hydroxydecanoyl-[acyl-carrier-protein] dehydratase activity	2
4-aminobutyrate transaminase activity	2
3-hydroxyoctanoyl-[acyl-carrier-protein] dehydratase activity	2
5'-3' exonuclease activity	2
branched-chain amino acid transmembrane transporter activity	2
2-isopropylmalate synthase activity	2
cell morphogenesis	2
aldaric acid catabolic process	2
cell motility	2
coproporphyrinogen dehydrogenase activity	2
3-hydroxypalmitoyl-[acyl-carrier-protein] dehydratase activity	2
aldonic acid catabolic process	2
ammonia assimilation cycle	2
acetaldehyde dehydrogenase (acetylating) activity	2
branched-chain amino acid transport	2
16S rRNA (guanine(966)-N(2))-methyltransferase activity	2
3-isopropylmalate dehydratase activity	2
[acyl-carrier-protein] S-malonyltransferase activity	2
AMP salvage	2
cellular response to menadione	2
ATPase-coupled xenobiotic transmembrane transporter activity	2
cellular response to nitrite	2
amyloid fibril formation	2
adenine deaminase activity	2
cell wall	2
cellular response to oxygen-containing compound	2
cell wall macromolecule biosynthetic process	2
arginine decarboxylase activity	2
activating transcription factor binding	2
cellular response to sulfate starvation	2
cell wall modification	2
cellular response to unfolded protein	2
3'-nucleotidase activity	2
cellular sodium ion homeostasis	2
acetyl-CoA biosynthetic process	2
(3R)-hydroxymyristoyl-[acyl-carrier-protein] dehydratase activity	2
cellular amino acid biosynthetic process	2
chaperone complex	2
anaerobic ribonucleoside-triphosphate reductase complex	2
arginyl-tRNA aminoacylation	2
1,6-anhydro-N-acetyl-beta-muramic acid metabolic process	2
chloride ion binding	2
anchored component of periplasmic side of cell outer membrane	2
choline transmembrane transporter activity	2
cellular carbohydrate catabolic process	2
aromatic amino acid family catabolic process	2
cadmium ion transmembrane transporter activity	2
4-amino-4-deoxychorismate synthase activity	2
cadmium ion transport	2
bacterial-type flagellum-dependent swarming motility	2
cellular component assembly	2
asparagine biosynthetic process	2
azole transmembrane transport	2
3'-5' RNA helicase activity	2
cellular hyperosmotic response	2
2-hydroxy-3-oxopropionate reductase activity	2
anion transmembrane transporter activity	2
cob(I)yrinic acid a,c-diamide adenosyltransferase activity	2
anion transport	2
carbon monoxide binding	2
capsule polysaccharide biosynthetic process	2
4-hydroxyphenylacetate decarboxylase activity	2
cellular macromolecule catabolic process	2
alcohol catabolic process	2
anthranilate synthase activity	2
5-methyltetrahydrofolate-dependent methyltransferase activity	2
2-hydroxyglutarate dehydrogenase activity	2
ATPase binding	2
carbamoyl-phosphate synthase (glutamine-hydrolyzing) activity	2
carbon-oxygen lyase activity, acting on polysaccharides	2
carbamoyl-phosphate synthase complex	2
colicin transport	2
anti-sigma factor antagonist activity	2
ATPase-coupled cation transmembrane transporter activity	2
cellular protein metabolic process	2
3-dehydro-L-gulonate-6-phosphate decarboxylase activity	2
3-(3-hydroxy)phenylpropionate metabolic process	2
alditol catabolic process	2
arabinose-5-phosphate isomerase activity	2
cyanate catabolic process	2
carbohydrate catabolic process	2
ATPase-coupled nickel transmembrane transporter activity	2
cellular response to amino acid stimulus	2
alkaline phosphatase activity	2
arginine binding	2
acetate catabolic process	2
acyl-CoA metabolic process	2
cellular response to cold	2
aspartate-ammonia ligase activity	2
regulation of cell septum assembly	1
UDP-N-acetylmuramoylalanine-D-glutamate ligase activity	1
protein-lysine lysyltransferase activity	1
selenium compound metabolic process	1
water-soluble vitamin catabolic process	1
protein-containing complex binding	1
trisaccharide binding	1
response to inorganic substance	1
tyrosyl-tRNA aminoacylation	1
selenocysteine insertion sequence binding	1
uridine transmembrane transporter activity	1
selenocysteine lyase activity	1
transferase activity, transferring one-carbon groups	1
selenocysteine metabolic process	1
protein-lysine lysylation	1
regulation of endoribonuclease activity	1
tRNA aminoacylation	1
septin ring assembly	1
tryptamine:oxygen oxidoreductase (deaminating) activity	1
protein-N6-(L-lysyl)-L-lysine modification to protein-N6-(beta-lysyl)-L-lysine	1
UDP-D-xylose biosynthetic process	1
SeqA-DNA complex	1
quaternary ammonium group binding	1
purine nucleoside transmembrane transport	1
very-long-chain-(S)-2-hydroxy-acid oxidase activity	1
sequestering of metal ion	1
transcription-coupled nucleotide-excision repair, DNA damage recognition	1
Ser(Gly)-tRNA(Ala) hydrolase activity	1
pyrimidine ribonucleoside triphosphate catabolic process	1
response to leucine	1
pyrophosphatase activity	1
regulation of fatty acid metabolic process	1
triglyceride lipase activity	1
serine transmembrane transporter activity	1
tRNA 2-selenouridine synthase activity	1
response to lithium ion	1
tRNA metabolic process	1
serine-tRNA ligase activity	1
tRNA wobble cytosine modification	1
serine-type carboxypeptidase activity	1
TTP metabolic process	1
purine nucleoside transmembrane transporter activity	1
UDP metabolic process	1
purine nucleoside triphosphate catabolic process	1
regulation of arginine biosynthetic process	1
serine-type endopeptidase inhibitor activity	1
UMP metabolic process	1
response to magnesium ion	1
urate transport	1
response to manganese ion	1
UTP metabolic process	1
regulation of FtsZ-dependent cytokinesis	1
secondary active sulfate transmembrane transporter activity	1
response to methotrexate	1
xylose isomerase activity	1
protein-phosphocysteine-D-fructose-phosphotransferase system transporter activity	1
transferase activity, transferring acyl groups, acyl groups converted into alkyl on transfer	1
protein-containing complex disassembly	1
transferase complex, transferring phosphorus-containing groups	1
shikimate 3-dehydrogenase (NAD+) activity	1
repressing transcription factor binding	1
regulation of glutamine family amino acid metabolic process	1
RNA NAD-cap (NMN-forming) hydrolase activity	1
regulation of heme biosynthetic process	1
quinolinate synthetase A activity	1
regulation of ion transmembrane transport	1
trehalose-phosphatase activity	1
short-chain carboxylesterase activity	1
RNA-3'-phosphate cyclase activity	1
short-chain fatty acid catabolic process	1
tRNA (guanine(37)-N(1))-methyltransferase activity	1
short-chain fatty acid metabolic process	1
tRNA 5-carboxymethoxyuridine methyltransferase activity	1
short-chain fatty acid transport	1
rRNA (adenine-N6,N6-)-dimethyltransferase activity	1
sialic acid transport	1
pyruvate dehydrogenase (quinone) activity	1
sialic acid:proton symporter activity	1
rRNA (guanine-N2-)-methyltransferase activity	1
regulation of ion transmembrane transporter activity	1
tRNA-dihydrouridine20 synthase activity	1
protein-phosphocysteine-glucose phosphotransferase system transporter activity	1
response to cadmium ion	1
purine ribonucleoside binding	1
type IV pilus-dependent motility	1
siderophore transmembrane transporter activity	1
ubiquinone biosynthetic process via 3,4-dihydroxy-5-polyprenylbenzoate	1
siderophore transport	1
UDP-3-O-acyl-N-acetylglucosamine deacetylase activity	1
purine ribonucleoside bisphosphate biosynthetic process	1
UDP-glucuronic acid dehydrogenase activity	1
protein-phosphocysteine-mannitol phosphotransferase system transporter activity	1
UDP-N-acetylglucosamine metabolic process	1
purine ribonucleoside bisphosphate metabolic process	1
UDP-N-acetylmuramoyl-tripeptide-D-alanyl-D-alanine ligase activity	1
purine ribonucleoside monophosphate biosynthetic process	1
undecaprenyl-phosphate 4-deoxy-4-formamido-L-arabinose transferase activity	1
signal complex assembly	1
uracil phosphoribosyltransferase activity	1
signal peptide processing	1
ureidoglycolate lyase activity	1
signal recognition particle	1
uroporphyrinogen decarboxylase activity	1
signal recognition particle binding	1
S-adenosylmethionine-dependent tRNA (m5U54) methyltransferase activity	1
regulation of lipid biosynthetic process	1
S-carboxymethylcysteine synthase activity	1
response to paraquat	1
regulation of DNA replication	1
protein trimerization	1
queuosine salvage	1
regulation of membrane lipid distribution	1
selenide, water dikinase activity	1
regulation of mRNA stability	1
pseudouridylate synthase activity	1
silver ion transmembrane transporter activity	1
replication fork arrest	1
silver ion transport	1
pyrimidine ribonucleoside diphosphate biosynthetic process	1
purine ribonucleotide biosynthetic process	1
transition metal ion transport	1
purine ribonucleotide interconversion	1
receptor-mediated bacteriophage irreversible attachment to host cell	1
regulation of bacterial-type flagellum assembly	1
receptor-mediated virion attachment to host cell	1
regulation of peptidase activity	1
pyrimidine-containing compound salvage	1
racemase and epimerase activity, acting on amino acids and derivatives	1
quinoprotein glucose dehydrogenase activity	1
single-stranded DNA exodeoxyribonuclease activity	1
pyrroline-5-carboxylate reductase activity	1
single-stranded DNA helicase activity	1
RNA polymerase core enzyme binding	1
single-stranded DNA-dependent ATP-dependent DNA helicase complex	1
trehalose transmembrane transporter activity	1
response to selenite ion	1
tricarboxylic acid cycle enzyme complex	1
siroheme biosynthetic process	1
triose-phosphate isomerase activity	1
sirohydrochlorin ferrochelatase activity	1
response to amino acid	1
sister chromatid cohesion	1
tRNA (adenine-C2-)-methyltransferase activity	1
regulation of bacterial-type flagellum-dependent cell motility by regulation of motor speed	1
tRNA (guanine-N7-)-methyltransferase activity	1
protein-phosphoribosyl dephospho-coenzyme A linkage	1
tRNA 3'-terminal CCA addition	1
purine-containing compound catabolic process	1
tRNA acetylation	1
response to stimulus	1
tRNA cytidylyltransferase activity	1
regulation of phosphorelay signal transduction system	1
tRNA folding	1
small molecule sensor activity	1
tRNA methyltransferase activity	1
purine-containing compound transmembrane transport	1
tRNA nucleotidyltransferase activity	1
small ribosomal subunit rRNA binding	1
rRNA (cytosine-N4-)-methyltransferase activity	1
regulation of polysaccharide biosynthetic process	1
tRNA wobble adenosine to inosine editing	1
regulation of protein histidine kinase activity	1
rRNA (guanosine-2'-O-)-methyltransferase activity	1
response to tetrahydrofolate	1
tRNA-specific adenosine-34 deaminase activity	1
protein-succinyllysine desuccinylase activity	1
tryptophan catabolic process	1
sodium ion export across plasma membrane	1
tryptophan-tRNA ligase activity	1
response to unfolded protein	1
type III protein secretion system complex	1
regulation of protein kinase activity	1
tyrosine-based site-specific recombinase activity	1
proteolysis involved in cellular protein catabolic process	1
regulation of chemotaxis	1
sodium:phosphate symporter activity	1
response to cation stress	1
sodium:proton antiporter activity	1
UDP-3-O-(R-3-hydroxymyristoyl)-glucosamine N-acyltransferase activity	1
sodium-dependent phosphate transport	1
UDP-4-amino-4-deoxy-L-arabinose formyltransferase activity	1
regulation of protein targeting to membrane	1
regulation of division septum assembly	1
putrescine biosynthetic process from arginine	1
UDP-N-acetyl-D-mannosamine dehydrogenase activity	1
sorbitol catabolic process	1
rRNA pseudouridine synthase activity	1
sorbitol-6-phosphate 2-dehydrogenase activity	1
UDP-N-acetylmuramate dehydrogenase activity	1
rhamnose binding	1
UDP-N-acetylmuramoylalanyl-D-glutamyl-2,6-diaminopimelate-D-alanyl-D-alanine ligase activity	1
protoheme IX farnesyltransferase activity	1
UMP catabolic process	1
spermidine metabolic process	1
regulation of DNA repair	1
spermidine synthase activity	1
uniporter activity	1
regulation of protein-containing complex assembly	1
uracil metabolic process	1
rhamnose transmembrane transport	1
uracil transmembrane transporter activity	1
quinolinate biosynthetic process	1
ureidoglycolate dehydrogenase activity	1
spermine synthase activity	1
uridine nucleosidase activity	1
S-ribosylhomocysteine lyase activity	1
uridylate kinase activity	1
rhamnose transmembrane transporter activity	1
uroporphyrinogen-III synthase activity	1
S-succinyltransferase activity	1
queuine tRNA-ribosyltransferase activity	1
starch synthase activity	1
valine-tRNA ligase activity	1
steroid dehydrogenase activity, acting on the CH-OH group of donors, NAD or NADP as acceptor	1
response to gamma radiation	1
rhamnulokinase activity	1
scavenger receptor activity	1
rhamnulose-1-phosphate aldolase activity	1
vitamin transmembrane transport	1
putrescine:ornithine antiporter activity	1
water transport	1
riboflavin binding	1
xanthine phosphoribosyltransferase activity	1
protein tetramerization	1
XMP salvage	1
riboflavin kinase activity	1
xylulose metabolic process	1
regulation of response to osmotic stress	1
protein secretion by the type III secretion system	1
succinate transmembrane transporter activity	1
pyrimidine nucleotide metabolic process	1
succinate transport	1
receptor clustering	1
riboflavin synthase activity	1
pteridine-containing compound metabolic process	1
riboflavin synthase complex	1
transferase activity, transferring hexosyl groups	1
succinate-semialdehyde dehydrogenase (NAD+) activity	1
transferase activity, transferring pentosyl groups	1
succinate-semialdehyde dehydrogenase [NAD(P)+] activity	1
pyrimidine ribonucleoside monophosphate catabolic process	1
ribokinase activity	1
purine deoxyribonucleoside catabolic process	1
succinyl-diaminopimelate desuccinylase activity	1
replication fork processing	1
succinyldiaminopimelate transaminase activity	1
translation activator activity	1
succinylglutamate desuccinylase activity	1
pyrimidine-containing compound catabolic process	1
succinylglutamate-semialdehyde dehydrogenase activity	1
translation regulator activity, nucleic acid binding	1
succinylornithine transaminase activity	1
translation release factor activity, codon nonspecific	1
sucrose metabolic process	1
translation repressor activity, mRNA regulatory element binding	1
regulation of RNA helicase activity	1
pyrimidine-containing compound transmembrane transport	1
ribonuclease D activity	1
transmembrane receptor protein tyrosine kinase activity	1
ribonuclease E activity	1
pyrimidine-specific mismatch base pair DNA N-glycosylase activity	1
sulfate assimilation, phosphoadenylyl sulfate reduction by phosphoadenylyl-sulfate reductase (thioredoxin)	1
transmembrane transporter complex	1
sulfate reduction	1
purine nucleobase catabolic process	1
ribonuclease H2 complex	1
regulation of cellular carbohydrate catabolic process	1
sulfate transmembrane transporter activity	1
protein-L-isoaspartate (D-aspartate) O-methyltransferase activity	1
sulfite reductase (ferredoxin) activity	1
RNA strand annealing activity	1
ribonuclease III activity	1
trehalose transport	1
sulfite reductase activity	1
pyruvate biosynthetic process	1
ribonuclease inhibitor activity	1
triglyceride biosynthetic process	1
sulfonate dioxygenase activity	1
RNA strand-exchange activity	1
sulfur amino acid transmembrane transporter activity	1
tripeptide aminopeptidase activity	1
sulfur amino acid transport	1
regulation of cellular macromolecule biosynthetic process	1
pyridoxal metabolic process	1
triphosphoribosyl-dephospho-CoA synthase activity	1
ribonuclease P activity	1
tRNA (5-methylaminomethyl-2-thiouridylate)-methyltransferase activity	1
sulfur compound catabolic process	1
tRNA (adenine-N6-)-methyltransferase activity	1
ribonuclease P complex	1
tRNA (guanine-N7)-methylation	1
sulfur compound transmembrane transporter activity	1
tRNA (guanosine-2'-O-)-methyltransferase activity	1
sulfur compound transport	1
tRNA 3'-end processing	1
ribonuclease R activity	1
rolling circle DNA replication	1
sulfur utilization	1
tRNA 5'-leader removal	1
protein tyrosine phosphatase activity	1
tRNA adenylyltransferase activity	1
ribonuclease T2 activity	1
pyruvate catabolic process	1
regulation of RNA metabolic process	1
rRNA (adenine-C2-)-methyltransferase activity	1
pyridoxal phosphate catabolic process	1
tRNA dimethylallyltransferase activity	1
tagatose-bisphosphate aldolase activity	1
tRNA guanine ribose methylation	1
tagaturonate reductase activity	1
pyruvate dehydrogenase (acetyl-transferring) activity	1
regulation of RNA stability	1
tRNA methyltransferase complex	1
tartrate decarboxylase activity	1
tRNA N-acetyltransferase activity	1
tartrate dehydrogenase activity	1
pyruvate dehydrogenase complex	1
tartrate metabolic process	1
rRNA (cytosine-2'-O-)-methyltransferase activity	1
ribonucleoside binding	1
tRNA splicing, via endonucleolytic cleavage and ligation	1
taurine dioxygenase activity	1
regulation of cellular pH	1
taurine transmembrane transporter activity	1
tRNA wobble base modification	1
ribonucleoside catabolic process	1
response to bacteriocin	1
ribonucleoside monophosphate biosynthetic process	1
rRNA (pseudouridine-N3-)-methyltransferase activity	1
protein polymerization	1
tRNA-guanine transglycosylation	1
pyridoxamine-phosphate oxidase activity	1
tRNA-specific adenosine-34 deaminase complex	1
tetraacyldisaccharide 4'-kinase activity	1
rRNA (uridine-2'-O-)-methyltransferase activity	1
tetrahydrobiopterin biosynthetic process	1
tryptophan metabolic process	1
pyridoxine 5'-phosphate synthase activity	1
tryptophanase activity	1
regulation of beta-glucan biosynthetic process	1
tryptophanyl-tRNA aminoacylation	1
ribonucleoside-triphosphate reductase activity	1
type II protein secretion system complex	1
tetrahydrofolylpolyglutamate biosynthetic process	1
type IV pilus biogenesis	1
tetrahydrofolylpolyglutamate synthase activity	1
tyrosine metabolic process	1
tetrapyrrole binding	1
tyrosine-tRNA ligase activity	1
ribonucleotide metabolic process	1
rRNA 2'-O-methylation	1
thermospermine synthase activity	1
ubiquinone biosynthetic process from chorismate	1
thiamine binding	1
ubiquinone metabolic process	1
pyridoxine:NADP 4-dehydrogenase activity	1
ubiquitinyl hydrolase activity	1
thiamine kinase activity	1
UDP-2,3-diacylglucosamine hydrolase activity	1
pyrimidine deoxyribonucleotide binding	1
UDP-3-O-[3-hydroxymyristoyl] N-acetylglucosamine deacetylase activity	1
ribose 1,5-bisphosphate phosphokinase activity	1
purine nucleoside binding	1
thiamine transmembrane transport	1
UDP-4-deoxy-4-formamido-beta-L-arabinopyranose biosynthetic process	1
thiamine transmembrane transporter activity	1
regulation of cytoplasmic translation in response to stress	1
ribose phosphate diphosphokinase activity	1
protein-malonyllysine demalonylase activity	1
ribose phosphate diphosphokinase complex	1
[truncated: 1,493 more rows]

## Sheet: response to antibiotic_core
111A_00034_1	BP_ARGOT	0.0781528	0.345292	46677	response to antibiotic
111A_00128_1	BP_ARGOT	0.0693756	0.342945	71236	cellular response to antibiotic
111A_00132_1	BP_ARGOT	0.0933815	0.349071	46677	response to antibiotic
111A_00133_1	BP_ARGOT	0.0683266	0.342654	46677	response to antibiotic
111A_00255_1	BP_ARGOT	0.137125	0.358468	46677	response to antibiotic
111A_00265_1	BP_ARGOT	7.28529	0.696613	46677	response to antibiotic
111A_00571_1	BP_ARGOT	8.86827	0.7371	46677	response to antibiotic
111A_00688_1	BP_ARGOT	0.0457746	0.335766	46677	response to antibiotic
111A_00746_1	BP_ARGOT	0.045475	0.335664	46677	response to antibiotic
111A_00962_1	BP_ARGOT	0.0438555	0.335107	17001	antibiotic catabolic process
111A_01043_1	BP_ARGOT	0.135836	0.358215	46677	response to antibiotic
111A_01114_1	BP_ARGOT	0.0801005	0.345795	46677	response to antibiotic
111A_01120_1	BP_ARGOT	0.0458255	0.335783	46677	response to antibiotic
111A_01133_1	BP_ARGOT	0.0910163	0.348505	46677	response to antibiotic
111A_01156_1	BP_ARGOT	8.3386	0.723989	46677	response to antibiotic
111A_01157_1	BP_ARGOT	8.57047	0.729778	46677	response to antibiotic
111A_01158_1	BP_ARGOT	8.61648	0.730918	46677	response to antibiotic
111A_01159_1	BP_ARGOT	8.73727	0.733895	46677	response to antibiotic
111A_01163_1	BP_ARGOT	8.95948	0.739318	46677	response to antibiotic
111A_01201_1	BP_ARGOT	0.0554012	0.338876	17000	antibiotic biosynthetic process
111A_01256_1	BP_ARGOT	0.18447	0.367063	46677	response to antibiotic
111A_01257_1	BP_ARGOT	0.131712	0.357396	46677	response to antibiotic
111A_01344_1	BP_ARGOT	0.0452274	0.335579	46677	response to antibiotic
111A_01394_1	BP_ARGOT	0.0454334	0.33565	46677	response to antibiotic
111A_01396_1	BP_ARGOT	0.0504754	0.337322	46677	response to antibiotic
111A_01398_1	BP_ARGOT	0.045673	0.335731	46677	response to antibiotic
111A_01595_1	BP_ARGOT	0.0457934	0.335772	46677	response to antibiotic
111A_01648_1	BP_ARGOT	0.0456018	0.335707	46677	response to antibiotic
111A_01674_1	BP_ARGOT	0.0699101	0.343092	71236	cellular response to antibiotic
111A_01681_1	BP_ARGOT	0.0456798	0.335733	46677	response to antibiotic
111A_01930_1	BP_ARGOT	0.0416923	0.334348	46677	response to antibiotic
111A_02048_1	BP_ARGOT	0.0454545	0.335657	46677	response to antibiotic
111A_02055_1	BP_ARGOT	8.44797	0.72673	46677	response to antibiotic
111A_02067_1	BP_ARGOT	7.87434	0.712149	46677	response to antibiotic
111A_02152_1	BP_ARGOT	0.301793	0.384467	46677	response to antibiotic
111A_02153_1	BP_ARGOT	0.203346	0.370176	46677	response to antibiotic
111A_02206_1	BP_ARGOT	0.171519	0.364834	46677	response to antibiotic
111A_02207_1	BP_ARGOT	8.64903	0.731722	46677	response to antibiotic
111A_02217_1	BP_ARGOT	0.119685	0.354933	71236	cellular response to antibiotic
111A_02252_1	BP_ARGOT	0.476324	0.404912	46677	response to antibiotic
111A_02524_1	BP_ARGOT	0.0458485	0.335791	46677	response to antibiotic
111A_02571_1	BP_ARGOT	0.0453444	0.335619	46677	response to antibiotic
111A_02600_1	BP_ARGOT	0.103139	0.351331	46677	response to antibiotic
111A_02706_1	BP_ARGOT	0.0458905	0.335805	46677	response to antibiotic
111A_02707_1	BP_ARGOT	0.0455224	0.33568	46677	response to antibiotic
111A_02778_1	BP_ARGOT	0.0452855	0.335599	46677	response to antibiotic
111A_02784_1	BP_ARGOT	0.0515196	0.337657	46677	response to antibiotic
111A_02848_1	BP_ARGOT	0.0457418	0.335754	46677	response to antibiotic
111A_02887_1	BP_ARGOT	0.0449295	0.335477	46677	response to antibiotic
111A_02896_1	BP_ARGOT	0.0422491	0.334545	46677	response to antibiotic
111A_02902_1	BP_ARGOT	0.0362282	0.332337	46677	response to antibiotic
111A_02938_1	BP_ARGOT	8.74612	0.734112	46677	response to antibiotic
111A_02968_1	BP_ARGOT	0.0451826	0.335564	46677	response to antibiotic
111A_02994_1	BP_ARGOT	0.11121	0.353122	46677	response to antibiotic
111A_03035_1	BP_ARGOT	8.68191	0.732533	46677	response to antibiotic
111A_03199_1	BP_ARGOT	0.139704	0.358971	46677	response to antibiotic
111A_03266_1	BP_ARGOT	0.0693917	0.342949	71236	cellular response to antibiotic
111A_03309_1	BP_ARGOT	0.310496	0.385609	46677	response to antibiotic
111A_03327_1	BP_ARGOT	0.133168	0.357687	46677	response to antibiotic
111A_03547_1	BP_ARGOT	0.0444138	0.3353	17001	antibiotic catabolic process
111A_03580_1	BP_ARGOT	0.0558724	0.339021	46677	response to antibiotic
111A_03673_1	DE	0.732709	0.370636	0.960526	DNA-binding transcriptional repressor MarR of multiple antibiotic resistance
111A_03674_1	DE	1.75908	0.798769	0.960526	DNA-binding transcriptional dual activator of multiple antibiotic resistance
111A_03675_1	DE	1.88838	0.80468	0.954545	Multiple antibiotic resistance regulatory periplasmic protein MarB
111A_03721_1	BP_ARGOT	1.50276	0.482697	46677	response to antibiotic
111A_03818_1	BP_ARGOT	0.0455541	0.335691	46677	response to antibiotic
111A_03821_1	BP_ARGOT	0.0382523	0.333098	46677	response to antibiotic
111A_03843_1	BP_ARGOT	0.0452103	0.335573	46677	response to antibiotic
111A_03869_1	BP_ARGOT	0.066107	0.342033	46677	response to antibiotic
111A_03870_1	BP_ARGOT	0.047225	0.336254	46677	response to antibiotic
111A_03990_1	BP_ARGOT	0.0466418	0.336058	46677	response to antibiotic
111A_04212_1	DE	1.25843	0.750854	0.882979	Predicted peptidase required for the maturation and secretion of the antibiotic peptide MccB17
111A_04296_1	BP_ARGOT	9.00484	0.740417	46677	response to antibiotic
111A_04353_1	BP_ARGOT	0.0453881	0.335634	46677	response to antibiotic

## Sheet: GO_pivot_table
Row Labels	Count of desc
integral component of membrane	790
plasma membrane	549
cytoplasm	544
protein binding	526
cytosol	481
ATP binding	394
oxidation-reduction process	378
identical protein binding	309
DNA binding	304
metal ion binding	300
transmembrane transport	259
regulation of transcription, DNA-templated	207
DNA-binding transcription factor activity	140
magnesium ion binding	138
transmembrane transporter activity	134
hydrolase activity	129
phosphorylation	119
zinc ion binding	109
proteolysis	109
oxidoreductase activity	108
cellular response to DNA damage stimulus	101
transferase activity	98
lyase activity	98
integral component of plasma membrane	97
ATPase activity	94
4 iron, 4 sulfur cluster binding	91
periplasmic space	88
membrane	85
intrinsic component of plasma membrane	79
outer membrane-bounded periplasmic space	75
electron transfer activity	74
carbohydrate metabolic process	68
kinase activity	67
response to antibiotic	65
phosphorelay signal transduction system	64
translation	63
cell outer membrane	62
regulatory region nucleic acid binding	60
cell wall organization	60
transcription, DNA-templated	58
cell envelope	57
cell	56
ribosome	55
structural constituent of ribosome	54
pyridoxal phosphate binding	53
nucleic acid phosphodiester bond hydrolysis	52
cell division	52
electron transport chain	51
RNA binding	50
negative regulation of nucleic acid-templated transcription	49
phosphoenolpyruvate-dependent sugar phosphotransferase system	49
membrane protein complex	47
protein homotetramerization	46
ATP-binding cassette (ABC) transporter complex	46
rRNA binding	45
positive regulation of nucleic acid-templated transcription	45
positive regulation of gene expression	44
negative regulation of gene expression	44
DNA repair	44
negative regulation of cellular macromolecule biosynthetic process	43
methylation	43
carbohydrate transmembrane transport	43
NAD binding	42
generation of precursor metabolites and energy	41
GTP binding	41
flavin adenine dinucleotide binding	41
regulation of cell shape	40
response to heat	40
dephosphorylation	40
lipopolysaccharide biosynthetic process	40
sequence-specific DNA binding	39
nucleic acid binding	38
iron ion binding	38
tRNA binding	36
peptidoglycan biosynthetic process	36
response to radiation	35
transporter complex	35
isomerase activity	35
nucleotide binding	34
D-glucosamine PTS permease activity	34
protein-N(PI)-phosphohistidine-sugar phosphotransferase activity	33
manganese ion binding	33
DNA replication	33
heme binding	33
FMN binding	33
peptidase activity	32
response to oxidative stress	31
cell cycle	31
proton transmembrane transport	30
carbohydrate transport	29
bacterial-type flagellum-dependent cell motility	28
peptidyl-histidine phosphorylation	27
cell division site	27
protein-DNA complex	26
signal transduction by protein phosphorylation	26
NADP binding	26
phosphorelay sensor kinase activity	26
endonuclease activity	25
amino acid transport	25
2 iron, 2 sulfur cluster binding	25
tricarboxylic acid cycle	24
protein folding	24
SOS response	23
ribonucleoprotein complex	23
protein transport	23
negative regulation of transcription, DNA-templated	23
methyltransferase activity	23
outer membrane	23
FtsZ-dependent cytokinesis	23
cell redox homeostasis	23
DNA recombination	22
transaminase activity	21
catalytic activity	21
quinone binding	19
ribosomal large subunit assembly	19
ribosome binding	19
pathogenesis	19
N-acetyltransferase activity	19
molybdopterin cofactor binding	19
lipid A biosynthetic process	19
DNA biosynthetic process	19
biosynthetic process	19
unfolded protein binding	18
xenobiotic transport	18
nickel cation binding	18
nucleotidyltransferase activity	18
fatty acid biosynthetic process	18
carbohydrate phosphorylation	18
amino acid transmembrane transport	18
nucleobase-containing small molecule interconversion	17
protein homodimerization activity	17
FAD binding	17
GTPase activity	17
ligase activity	17
cell adhesion	17
cellular oxidant detoxification	17
ribosomal small subunit assembly	16
protein maturation	16
nitrogen compound transport	16
DNA-directed DNA polymerase activity	16
glycolytic process	16
iron-sulfur cluster binding	16
DNA-binding transcription activator activity	16
cellular amino acid metabolic process	16
cation transmembrane transport	16
anaerobic respiration	16
transferase activity, transferring glycosyl groups	15
rRNA processing	15
positive regulation of transcription, DNA-templated	15
metallopeptidase activity	15
protein dimerization activity	15
phosphorelay response regulator activity	15
iron-sulfur cluster assembly	15
glutamine metabolic process	15
ferrous iron binding	15
copper ion binding	15
thiamine metabolic process	14
tRNA processing	14
symporter activity	14
pilus	14
metalloendopeptidase activity	14
NADH dehydrogenase (ubiquinone) activity	14
peptide transport	14
dipeptide transmembrane transporter activity	14
hydrolase activity, acting on glycosyl bonds	14
DNA duplex unwinding	14
chaperone-mediated protein folding	14
carbohydrate derivative binding	14
ATPase-coupled transmembrane transporter activity	14
cation transport	14
transcription factor binding	13
rRNA methylation	13
response to UV	13
translational elongation	13
xenobiotic transmembrane transporter activity	13
translation elongation factor activity	13
protein disulfide oxidoreductase activity	13
nitrate assimilation	13
Mo-molybdopterin cofactor biosynthetic process	13
phospholipid biosynthetic process	13
detoxification	13
export from cell	13
extracellular polysaccharide biosynthetic process	13
cytochrome complex assembly	13
gluconeogenesis	13
carbohydrate binding	13
chemotaxis	13
coenzyme binding	13
ubiquinone biosynthetic process	12
sodium ion transport	12
serine-type endopeptidase activity	12
response to drug	12
pseudouridine synthesis	12
side of membrane	12
phosphotransferase activity, alcohol group as acceptor	12
peptidoglycan turnover	12
negative regulation of catalytic activity	12
potassium ion transport	12
Gram-negative-bacterium-type cell outer membrane assembly	12
ion transmembrane transport	12
ethanolamine catabolic process	12
double-stranded DNA binding	12
enterobacterial common antigen metabolic process	12
drug transmembrane transport	12
helicase activity	12
bacterial-type flagellum assembly	12
cellular protein modification process	12
bacterial-type flagellum basal body	12
thiamine pyrophosphate binding	11
response to osmotic stress	11
thiamine-containing compound biosynthetic process	11
protein phosphorylation	11
single-species biofilm formation	11
response to X-ray	11
protein autophosphorylation	11
organic substance catabolic process	11
oxidoreductase activity, acting on the aldehyde or oxo group of donors, NAD or NADP as acceptor	11
nitrate reductase activity	11
peptidoglycan catabolic process	11
ion transport	11
DNA metabolic process	11
'de novo' IMP biosynthetic process	11
formate dehydrogenase complex	11
hydrolase activity, hydrolyzing O-glycosyl compounds	11
import into cell	11
chorismate biosynthetic process	11
carbohydrate derivative biosynthetic process	11
cyclic-guanylate-specific phosphodiesterase activity	11
3-phenylpropionate catabolic process	11
aromatic amino acid family biosynthetic process	11
RNA phosphodiester bond hydrolysis, endonucleolytic	10
transferase activity, transferring acyl groups	10
protein-containing complex	10
xenobiotic detoxification by transmembrane export across the plasma membrane	10
protein peptidyl-prolyl isomerization	10
regulation of catalytic activity	10
proton transmembrane transporter activity	10
regulation of translation	10
sulfuric ester hydrolase activity	10
structural molecule activity	10
oxidoreductase activity, acting on hydrogen as donor, iron-sulfur protein as acceptor	10
protein dephosphorylation	10
potassium ion transmembrane transport	10
peptidyl-prolyl cis-trans isomerase activity	10
molybdenum ion binding	10
protein hexamerization	10
division septum assembly	10
glycerol metabolic process	10
diguanylate cyclase activity	10
cytoplasmic side of membrane	10
cytosolic ribosome	10
drug transport	10
DNA-binding transcription repressor activity	10
efflux transmembrane transporter activity	10
DNA helicase activity	10
external encapsulating structure	10
dioxygenase activity	10
ATPase dependent transmembrane transport complex	10
biotin biosynthetic process	10
chromosome segregation	10
ADP binding	10
carnitine metabolic process	10
cell surface	10
catalytic activity, acting on a protein	10
arginine biosynthetic process	10
active ion transmembrane transporter activity	10
carbon utilization	10
slime layer organization	9
protein secretion	9
pseudouridine synthase activity	9
RNA phosphodiester bond hydrolysis, exonucleolytic	9
ribosomal large subunit binding	9
monooxygenase activity	9
peptidoglycan metabolic process	9
NAD biosynthetic process	9
phosphoprotein phosphatase activity	9
penicillin binding	9
nucleoid	9
menaquinone biosynthetic process	9
peroxidase activity	9
mismatch repair	9
formate dehydrogenase (NAD+) activity	9
exonuclease activity	9
establishment of protein localization	9
extrinsic component of membrane	9
isoleucine biosynthetic process	9
DNA-directed 5'-3' RNA polymerase activity	9
enzyme binding	9
dipeptide transport	9
fatty acid beta-oxidation	9
endopeptidase activity	9
heme transport	9
histidine biosynthetic process	9
aerobic respiration	9
bacterial-type flagellum hook	9
calcium ion binding	9
aminoacyl-tRNA metabolism involved in translational fidelity	9
3'-5' exonuclease activity	9
carboxylic acid transport	9
aminopeptidase activity	9
queuosine biosynthetic process	8
response to cold	8
putrescine transport	8
tRNA methylation	8
transcription antitermination	8
proton-transporting ATP synthase activity, rotational mechanism	8
riboflavin biosynthetic process	8
RNA modification	8
thiamine diphosphate biosynthetic process	8
pyridoxine biosynthetic process	8
phenylacetate catabolic process	8
methionine biosynthetic process	8
potassium ion binding	8
porin activity	8
metabolic process	8
positive regulation of catalytic activity	8
protein domain specific binding	8
motor activity	8
L-amino acid transport	8
lipid biosynthetic process	8
DNA catabolic process	8
iron ion homeostasis	8
cytochrome complex	8
'de novo' pyrimidine nucleobase biosynthetic process	8
large ribosomal subunit	8
DNA-dependent ATPase activity	8
lipopolysaccharide core region metabolic process	8
guanosine tetraphosphate binding	8
glucose metabolic process	8
'de novo' UMP biosynthetic process	8
damaged DNA binding	8
formate oxidation	8
amino acid binding	8
cobalt ion binding	8
cellular carbohydrate metabolic process	8
antiporter activity	8
colanic acid metabolic process	8
cellular polysaccharide biosynthetic process	8
carboxypeptidase activity	8
3 iron, 4 sulfur cluster binding	8
cobalamin biosynthetic process	8
cell periphery	8
cellular lipid metabolic process	8
cellular response to oxidative stress	8
cellular macromolecule biosynthetic process	8
cation transmembrane transporter activity	8
catalytic activity, acting on RNA	8
purine nucleobase metabolic process	7
serine-type peptidase activity	7
regulation of gene expression	7
response to starvation	7
translational initiation	7
valine biosynthetic process	7
tRNA modification	7
response to acidic pH	7
protoporphyrinogen IX biosynthetic process	7
serine-type D-Ala-D-Ala carboxypeptidase activity	7
protein repair	7
tetrahydrofolate biosynthetic process	7
translational termination	7
sigma factor antagonist activity	7
respiratory electron transport chain	7
protein targeting	7
signal transduction	7
tryptophan biosynthetic process	7
sulfate transmembrane transport	7
sulfur carrier activity	7
terpenoid biosynthetic process	7
oligosaccharide biosynthetic process	7
nickel cation transmembrane transport	7
mRNA catabolic process	7
lysine biosynthetic process	7
pentose-phosphate shunt	7
peptide transmembrane transporter activity	7
lipopolysaccharide transport	7
one-carbon metabolic process	7
nitrogen compound metabolic process	7
protein homotrimerization	7
DNA topological change	7
diaminopimelate metabolic process	7
hydrogenase (acceptor) activity	7
folic acid biosynthetic process	7
isopentenyl diphosphate biosynthetic process, methylerythritol 4-phosphate pathway	7
drug binding	7
lipid binding	7
drug catabolic process	7
intracellular protein transmembrane transport	7
glycerol catabolic process	7
extrinsic component of plasma membrane	7
DNA replication, synthesis of RNA primer	7
ferredoxin hydrogenase complex	7
energy coupled proton transport, down electrochemical gradient	7
heme transporter activity	7
cellular macromolecule metabolic process	7
carbohydrate transmembrane transporter activity	7
ATP synthesis coupled electron transport	7
chaperone binding	7
aminoacyl-tRNA editing activity	7
anion binding	7
ATPase-coupled amino acid transmembrane transporter activity	7
base-excision repair	7
cofactor binding	7
bile acid and bile salt transport	7
cell wall macromolecule catabolic process	7
chromosome	7
ATP biosynthetic process	7
carbohydrate:proton symporter activity	7
sulfate assimilation	6
translation initiation factor activity	6
sulfurtransferase activity	6
RNA processing	6
RNA catabolic process	6
single-stranded DNA binding	6
response to toxic substance	6
protein serine/threonine kinase activity	6
response to ionizing radiation	6
ribosomal small subunit biogenesis	6
spermidine biosynthetic process	6
small ribosomal subunit	6
rhamnose catabolic process	6
solute:proton antiporter activity	6
regulation of DNA-templated transcription, initiation	6
solute:proton symporter activity	6
uracil catabolic process	6
sigma factor activity	6
transferase complex	6
nucleotide metabolic process	6
primosome complex	6
monovalent inorganic cation transport	6
plasma membrane protein complex	6
nucleoside monophosphate phosphorylation	6
plasmid maintenance	6
nitrate reductase complex	6
oxidoreductase complex	6
protein homooligomerization	6
peptidoglycan binding	6
peptide catabolic process	6
peroxiredoxin activity	6
oxidoreductase activity, acting on paired donors, with incorporation or reduction of molecular oxygen, NAD(P)H as one donor, and incorporation of one atom of oxygen	6
monosaccharide binding	6
nitrogen utilization	6
nucleoside metabolic process	6
lytic transglycosylase activity	6
nucleoside transmembrane transport	6
pilus organization	6
peptidoglycan glycosyltransferase activity	6
oxidoreductase activity, acting on the CH-OH group of donors, NAD or NADP as acceptor	6
organonitrogen compound catabolic process	6
N-acetylmuramoyl-L-alanine amidase activity	6
N-acetylneuraminate catabolic process	6
nucleotide-excision repair	6
lipid metabolic process	6
GDP binding	6
fumarate hydratase activity	6
hydrogen sulfide biosynthetic process	6
fatty acid metabolic process	6
glycine betaine transport	6
intrinsic component of membrane	6
hydrolase activity, acting on carbon-nitrogen (but not peptide) bonds	6
extracellular region	6
enzyme regulator activity	6
glutamine family amino acid catabolic process	6
cytoplasmic side of plasma membrane	6
formate dehydrogenase (quinone) activity	6
deoxyribonuclease activity	6
Gram-negative-bacterium-type cell wall	6
enzyme activator activity	6
ferric-enterobactin import into cell	6
coenzyme A biosynthetic process	6
acetolactate synthase activity	6
3'-5'-exoribonuclease activity	6
ATP-binding cassette (ABC) transporter complex, substrate-binding subunit-containing	6
carboxylic acid transmembrane transport	6
catalytic activity, acting on a tRNA	6
cellular iron ion homeostasis	6
catalytic activity, acting on DNA	6
cellular respiration	6
bacterial-type flagellum organization	6
carboxylic acid biosynthetic process	6
bacteriocin transport	6
ATPase-coupled monosaccharide transmembrane transporter activity	6
cellular amino acid catabolic process	6
cellular catabolic process	6
carbohydrate derivative metabolic process	6
proton-transporting ATP synthase complex, catalytic core F(1)	5
transferase activity, transferring phosphorus-containing groups	5
purine ribonucleoside triphosphate binding	5
thiolester hydrolase activity	5
ribosome assembly	5
protein-N(PI)-phosphohistidine-fructose phosphotransferase system transporter activity	5
tetrahydrofolate interconversion	5
threonine biosynthetic process	5
ribosomal small subunit binding	5
single-species biofilm formation on inanimate substrate	5
ribonucleoside-diphosphate reductase activity, thioredoxin disulfide as acceptor	5
response to iron(III) ion	5
single-species submerged biofilm formation	5
respiratory chain complex I	5
tRNA wobble uridine modification	5
protein transport by the Sec complex	5
transferase activity, transferring acyl groups other than amino-acyl groups	5
response to methylglyoxal	5
siderophore uptake transmembrane transporter activity	5
ribosome biogenesis	5
RNA helicase activity	5
protein transmembrane transporter activity	5
response to copper ion	5
succinate dehydrogenase (ubiquinone) activity	5
siderophore transmembrane transport	5
zinc ion transport	5
metalloexopeptidase activity	5
protein alkylation	5
nucleobase transport	5
organophosphate catabolic process	5
monocarboxylic acid catabolic process	5
oxidative phosphorylation	5
plasma membrane respiratory chain complex I	5
N-acetylglucosamine metabolic process	5
lysine biosynthetic process via diaminopimelate	5
pantothenate biosynthetic process	5
nucleoside transmembrane transporter activity	5
NAD(P)H dehydrogenase (quinone) activity	5
L-serine catabolic process	5
NAD+ binding	5
nickel cation transmembrane transporter activity	5
NADH pyrophosphatase activity	5
pore complex	5
L-serine ammonia-lyase activity	5
primary metabolic process	5
negative regulation of DNA-binding transcription factor activity	5
propionate catabolic process, 2-methylcitrate cycle	5
peptidyl-tyrosine phosphorylation	5
protein catabolic process	5
phosphatase activity	5
protein insertion into membrane	5
phosphate ion transport	5
protein maturation by iron-sulfur cluster transfer	5
negative regulation of translation	5
glucose 6-phosphate metabolic process	5
leucine biosynthetic process	5
glutathione transferase activity	5
DNA replication initiation	5
diaminopimelate biosynthetic process	5
glyoxylate cycle	5
glutamate biosynthetic process	5
fructose transmembrane transport	5
DNA-templated transcription, termination	5
endodeoxyribonuclease activity, producing 5'-phosphomonoesters	5
ferric iron binding	5
DNA polymerase III, core complex	5
glycerol-3-phosphate metabolic process	5
DNA polymerase III complex	5
deoxyribonucleotide biosynthetic process	5
glucan biosynthetic process	5
iron ion transport	5
gluconate transmembrane transport	5
DNA-templated transcription, initiation	5
enzyme inhibitor activity	5
L-cysteine desulfhydrase activity	5
hyperosmotic response	5
ligand-gated ion channel activity	5
D-galacturonate catabolic process	5
import across plasma membrane	5
inorganic phosphate transmembrane transporter activity	5
arginine catabolic process to succinate	5
aminoacyl-tRNA ligase activity	5
carboxylic ester hydrolase activity	5
AMP binding	5
C4-dicarboxylate transport	5
cardiolipin biosynthetic process	5
cobalt ion transport	5
copper ion transport	5
colanic acid biosynthetic process	5
[Ni-Fe] hydrogenase complex	5
carboxyl- or carbamoyltransferase activity	5
arginine catabolic process to glutamate	5
carboxylic acid catabolic process	5
cellular response to antibiotic	5
anchored component of membrane	5
5'-nucleotidase activity	5
alcohol dehydrogenase (NAD+) activity	5
cellular response to heat	5
ATPase-coupled sulfate transmembrane transporter activity	5
cell septum	5
bacterial nucleoid	5
cellular response to starvation	5
cysteine biosynthetic process	5
aldehyde-lyase activity	5
carbohydrate derivative transport	5
TAT protein transport complex	4
sn-glycerol-3-phosphate:ubiquinone oxidoreductase activity	4
trimethylamine-N-oxide reductase (cytochrome c) activity	4
recombinational repair	4
SRP-dependent cotranslational protein targeting to membrane	4
regulation of DNA recombination	4
toxic substance binding	4
regulation of DNA-templated transcription, elongation	4
UDP-N-acetylglucosamine biosynthetic process	4
regulation of nitrogen utilization	4
putrescine catabolic process	4
regulation of phosphatase activity	4
sulfur compound metabolic process	4
removal of superoxide radicals	4
thiosulfate sulfurtransferase activity	4
protein stabilization	4
transcription regulatory region sequence-specific DNA binding	4
protein refolding	4
ubiquinone binding	4
ribonucleoprotein complex assembly	4
small molecule catabolic process	4
RNA methylation	4
sodium ion transmembrane transporter activity	4
protein transport by the Tat complex	4
putrescine transmembrane transporter activity	4
RNA repair	4
sugar-phosphatase activity	4
S-adenosyl-L-methionine binding	4
pyridoxal phosphate biosynthetic process	4
S-adenosylmethionine-dependent methyltransferase activity	4
protein unfolding	4
secondary active transmembrane transporter activity	4
pyrimidine nucleobase metabolic process	4
selenate reductase activity	4
transcription initiation from bacterial-type RNA polymerase promoter	4
zinc ion transmembrane transporter activity	4
transposition, DNA-mediated	4
shikimate metabolic process	4
tRNA threonylcarbamoyladenosine modification	4
signal sequence binding	4
pyruvate metabolic process	4
purine ribonucleoside salvage	4
viral entry into host cell	4
zinc ion transmembrane transport	4
signaling receptor activity	4
protein folding chaperone	4
porphyrin-containing compound biosynthetic process	4
mechanosensitive ion channel activity	4
organic phosphonate catabolic process	4
oxidoreductase activity, acting on a heme group of donors, oxygen as acceptor	4
organic phosphonate metabolic process	4
protein localization to outer membrane	4
organic phosphonate transport	4
lipoprotein localization to outer membrane	4
NADH dehydrogenase activity	4
nuclease activity	4
negative regulation of bacterial-type flagellum-dependent cell motility	4
protein complex oligomerization	4
periplasmic side of cell outer membrane	4
nucleoside-triphosphate diphosphatase activity	4
L-serine biosynthetic process	4
pilus assembly	4
phage shock	4
macromolecule catabolic process	4
liposaccharide metabolic process	4
methylgalactoside transport	4
phosphoenolpyruvate-protein phosphotransferase activity	4
nitrogen cycle metabolic process	4
mRNA binding	4
lipoprotein transport	4
malate metabolic process	4
P-P-bond-hydrolysis-driven protein transmembrane transporter activity	4
nicotinamide nucleotide biosynthetic process from aspartate	4
molybdate ion transport	4
phosphoric diester hydrolase activity	4
oxidoreductase activity, acting on the CH-NH2 group of donors, NAD or NADP as acceptor	4
nitrate metabolic process	4
mannitol metabolic process	4
L-threonine catabolic process to propionate	4
methylated-DNA-[protein]-cysteine S-methyltransferase activity	4
oxidoreduction-driven active transmembrane transporter activity	4
DNA dealkylation involved in DNA repair	4
homoserine biosynthetic process	4
glycerol-3-phosphate dehydrogenase complex	4
drug metabolic process	4
detoxification of copper ion	4
gluconate transmembrane transporter activity	4
folic acid metabolic process	4
DNA topoisomerase type II (double strand cut, ATP-hydrolyzing) activity	4
DNA-templated transcription, elongation	4
endoribonuclease activity	4
HslUV protease complex	4
formate C-acetyltransferase activity	4
L-ascorbic acid catabolic process	4
galactarate metabolic process	4
hydrolase activity, acting on acid anhydrides, in phosphorus-containing anhydrides	4
double-stranded RNA binding	4
glycine decarboxylation via glycine cleavage system	4
hexose catabolic process	4
hydrolase activity, acting on carbon-nitrogen (but not peptide) bonds, in linear amides	4
GMP biosynthetic process	4
D-galactonate catabolic process	4
D-xylose metabolic process	4
isoprenoid biosynthetic process	4
intrinsic component of external side of plasma membrane	4
L-alpha-amino acid transmembrane transport	4
lipid transporter activity	4
dormancy process	4
excinuclease repair complex	4
glucokinase activity	4
glutaminase activity	4
L-fucose catabolic process	4
DNA-dependent DNA replication	4
glutathione-regulated potassium exporter activity	4
DNA integration	4
dipeptide transmembrane transport	4
dicarboxylic acid biosynthetic process	4
lipid catabolic process	4
electron transport coupled proton transport	4
lipid modification	4
lipopolysaccharide floppase activity	4
extrinsic component of cytoplasmic side of plasma membrane	4
Holliday junction resolvase complex	4
fimbrial usher porin activity	4
holo-[acyl-carrier-protein] synthase activity	4
lipopolysaccharide metabolic process	4
3-phenylpropionate dioxygenase activity	4
acyl-CoA dehydrogenase activity	4
ATP-dependent peptidase activity	4
arginine metabolic process	4
cellular response to hydrogen peroxide	4
cellular response to phosphate starvation	4
cation efflux transmembrane transporter activity	4
cellular aromatic compound metabolic process	4
cell adhesion involved in single-species biofilm formation	4
acetyl-CoA carboxylase activity	4
bacterial-type RNA polymerase core enzyme binding	4
cysteine desulfurase activity	4
cobalamin transport	4
catalytic complex	4
aconitate hydratase activity	4
3-oxoacyl-[acyl-carrier-protein] reductase (NADPH) activity	4
cellular protein catabolic process	4
chorismate metabolic process	4
C4-dicarboxylate transmembrane transporter activity	4
arabinose catabolic process	4
cardiolipin synthase activity	4
chromosome condensation	4
acetyl-CoA metabolic process	4
aromatic amino acid transport	4
cysteine biosynthetic process from serine	4
citrate dehydratase activity	4
carbohydrate derivative catabolic process	4
beta-lactamase activity	4
taurine transport	3
trehalose catabolic process	3
transcription antitermination factor activity, RNA binding	3
response to arsenic-containing substance	3
rRNA base methylation	3
selenocysteine biosynthetic process	3
protein-disulfide reductase activity	3
protein-macromolecule adaptor activity	3
translation release factor activity, codon specific	3
response to hydrogen peroxide	3
tRNA dihydrouridine synthesis	3
siderophore biosynthetic process	3
UMP salvage	3
protein-containing complex assembly	3
[truncated: 2,735 more rows]

## Sheet: secreted_GO
qpid	ontology	goid	desc	ARGOT_score	ARGOT_PPV	ARGOT_rank
[truncated: 2,066 more rows]

[truncated: 3 more sheets: GO_secretted_pivot, GO_secreted_counts, secreted_GO_dupes_removed]
