# Supplementary material for: Survey and Sequence Characterization of Bovine Mastitis-Associated Escherichia coli in Dairy Herds
Source: Front Vet Sci. 2020 Dec 7;7:582297. doi: 10.3389/fvets.2020.582297 (PMC7750360; doi:10.3389/fvets.2020.582297)
Supplement: Supplementary file 7 [file Data_Sheet_7.XLSX]

## Sheet: Sheet1
			CAS-TypeIE	CAS-TypeIE	CAS	CAS-TypeIE	CAS-TypeIE	CAS-TypeIE	CAS-TypeIE	CAS-TypeIE
Isolation location	Farm (for paper)	Isolate	Cas1_0_IE	Cas2_0_IE	Cas3_0_I	Cas5_0_IE	Cas6_0_IE	Cas7_0_IE	Cse1_0_IE	Cse2_0_IE	Total Cas genes
Victoria	VICT1	1	0	1	1	0	0	0	0	0	2
Victoria	VICT2	2	1	1	1	1	1	1	1	1	8
Victoria	VICT3	3	0	0	0	0	0	0	0	0	0
Victoria	VICT4	4	0	0	0	0	0	0	0	0	0
Victoria	VICT5	5	0	0	0	0	0	0	0	0	0
Queensland	SQLD2	6	1	1	1	1	1	1	1	1	8
Queensland	SQLD3	7	1	1	1	1	1	1	1	1	8
Queensland	SQLD4	8	1	1	1	1	1	1	1	1	8
Queensland	SQLD5	9	1	1	0	1	1	1	1	1	7		9
Queensland	SQLD6	10	0	0	0	0	0	0	0	0	0
Queensland	NQLD1	19A	1	1	1	1	1	1	1	1	8
Queensland	NQLD1	20A	0	0	0	0	0	0	0	0	0
Queensland	NQLD1	20B	0	0	0	0	0	0	0	0	0
Queensland	NQLD1	21A	1	1	1	1	1	1	1	1	8
Queensland	NQLD1	21B	1	1	1	1	1	1	1	1	8
Victoria	VICT6	46B	0	0	0	0	0	0	0	0	0
Victoria	VICT6	55B	0	0	0	0	0	0	0	0	0
Victoria	VICT6	55C	0	0	0	0	0	0	0	0	0
Victoria	VICT7	69C	1	1	1	1	1	1	1	1	8
Victoria	VICT8	77C	1	1	1	1	1	1	1	1	8
Queensland	SQLD7	111A	1	1	1	1	1	1	1	1	8
Queensland	SQLD7	111B	1	1	1	1	1	1	1	1	8
Queensland	SQLD7	115C	1	1	1	1	1	1	1	1	8
Queensland	SQLD8	143B	1	1	1	1	1	1	1	1	8
		Total	14	15	14	14	14	14	14	14
